# Supplementary material for: Lipidomic and biophysical homeostasis of mammalian membranes counteracts dietary lipid perturbations to maintain cellular fitness
Source: Nat Commun. 2020 Mar 12;11:1339. doi: 10.1038/s41467-020-15203-1 (PMC7067841; doi:10.1038/s41467-020-15203-1)
Supplement: Supplementary file 3 — Supplementary Data 1 [file 41467_2020_15203_MOESM3_ESM.xlsx]

## Sheet: 20150629
						RBL1_ctrlGPMV_RBL1-untreatedGPMVs	RBL2_DHAGPMV_RBL1-DHA-treatedGPMVs	RBL3_AAGPMV_RBL1-AA-treatedGPMVs	RBL4_OAGPMV_RBL1-OA-treatedGPMVs	RBL5_PAGPMV_RBL1-PA-treatedGPMVs	RBL7_ctrlCM_RBL1-untreatedCM	RBL8_DHACM_RBL1-DHA-treatedCM	RBL9_AACM_RBL1-AA-treatedCM	RBL10_OACM_RBL1-OA-treatedCM	RBL11_PACM_RBL1-PA-treatedCM	RBL13_ctrlGPMV_RBL2-untreatedGPMVs	RBL14_DHAGPMV_RBL2-DHA-treatedGPMVs	RBL15_AAGPMV_RBL2-AA-treatedGPMVs	RBL16_OAGPMV_RBL2-OA-treatedGPMVs	RBL17_PAGPMV_RBL2-PA-treatedGPMVs	RBL18_ctrlCM_RBL2-untreatedCM	RBL19_AACM_RBL2-AA-treatedCM	RBL20_OACM_RBL2-OA-treatedCM	RBL21_PACM_RBL2-PA-treatedCM	RBL22_ctrlGPMV_RBL4-untreatedGPMVs	RBL23_DHAGPMV_RBL4-DHA-treatedGPMVs	RBL24_OAGPMV_RBL4-OA-treatedGPMVs	RBL25_DHACM_RBL4-DHA-treatedCM
					cell type	RBL	RBL	RBL	RBL	RBL	RBL	RBL	RBL	RBL	RBL	RBL	RBL	RBL	RBL	RBL	RBL	RBL	RBL	RBL	RBL	RBL	RBL	RBL
					treatment	untreated	20uM DHA	20uM AA	20uM OA	20uM PA	untreated	20uM DHA	20uM AA	20uM OA	20uM PA	untreated	20uM DHA	20uM AA	20uM OA	20uM PA	untreated	20uM AA	20uM OA	20uM PA	untreated	20uM DHA	20uM OA	20uM DHA
					treatment time	72hr	72hr	72hr	72hr	72hr	72hr	72hr	72hr	72hr	72hr	72hr	72hr	72hr	72hr	72hr	72hr	72hr	72hr	72hr	72hr	72hr	72hr	72hr
					membrane preparation	GPMV	GPMV	GPMV	GPMV	GPMV	crude membrane	crude membrane	crude membrane	crude membrane	crude membrane	GPMV	GPMV	GPMV	GPMV	GPMV	crude membrane	crude membrane	crude membrane	crude membrane	GPMV	GPMV	GPMV	crude membrane
feature	functional category	class	totallength	totaldb	totaloh
CL-68:4;0	MEM	CL	68	4	0	NA	NA	NA	NA	NA	NA	NA	NA	NA	NA	NA	NA	NA	NA	NA	NA	NA	NA	NA	NA	NA	NA	NA
CL-70:4;0	MEM	CL	70	4	0	NA	NA	NA	NA	NA	NA	NA	NA	NA	NA	NA	NA	NA	NA	NA	NA	NA	1.55173	NA	5.9333	NA	NA	NA
CL-70:5;0	MEM	CL	70	5	0	NA	1.74093	NA	NA	NA	NA	NA	NA	NA	4.0081	NA	NA	NA	NA	NA	NA	NA	2.48016	NA	7.29824	NA	NA	NA
CL-72:4;0	MEM	CL	72	4	0	NA	NA	NA	NA	NA	NA	NA	NA	NA	NA	NA	NA	NA	NA	NA	NA	NA	NA	NA	NA	NA	NA	NA
CL-72:6;0	MEM	CL	72	6	0	NA	2.07248	NA	NA	NA	NA	NA	NA	NA	NA	NA	NA	NA	NA	NA	NA	NA	2.93323	NA	NA	NA	NA	NA
CL-72:7;0	MEM	CL	72	7	0	NA	1.49083	NA	NA	NA	NA	NA	NA	NA	NA	NA	NA	NA	NA	NA	NA	NA	1.77551	NA	NA	NA	NA	NA
CL-72:8;0	MEM	CL	72	8	0	NA	NA	NA	NA	NA	NA	NA	NA	NA	NA	NA	NA	NA	NA	NA	NA	NA	NA	NA	NA	NA	NA	NA
CL-76:12;0	MEM	CL	76	12	0	NA	NA	NA	NA	NA	NA	NA	NA	NA	NA	NA	NA	NA	NA	NA	NA	NA	NA	NA	NA	NA	NA	NA
Cer-32:0;2	MEM	Cer	32	0	2	NA	NA	NA	NA	NA	NA	NA	0.341408	0.312739	NA	NA	NA	0.161821	0.149831	NA	NA	NA	NA	NA	0.175511	1.16532	NA	0.170035
Cer-32:1;2	MEM	Cer	32	1	2	0.107712	NA	0.176762	NA	NA	0.107949	0.135892	0.241066	NA	0.133333	NA	NA	NA	NA	NA	NA	NA	0.260972	NA	0.134409	0.142445	NA	NA
Cer-34:0;2	MEM	Cer	34	0	2	0.304032	0.466122	0.672068	0.298421	0.270931	0.510832	0.689203	1.14878	0.539783	0.645263	0.144598	0.226942	0.279918	0.210428	NA	0.306135	0.092236	0.883564	0.130713	0.441358	0.5926	0.128294	0.25434
Cer-34:1;2	MEM	Cer	34	1	2	NA	NA	NA	NA	NA	NA	NA	NA	NA	NA	NA	NA	NA	NA	NA	NA	NA	NA	NA	NA	NA	NA	NA
Cer-34:1;3	MEM	Cer	34	1	3	NA	NA	0.205102	NA	NA	NA	NA	NA	NA	0.140462	NA	NA	NA	NA	NA	0.177437	NA	NA	NA	NA	0.19088	NA	NA
Cer-34:2;2	MEM	Cer	34	2	2	0.186458	0.197303	0.222613	NA	NA	0.259015	0.300934	0.361388	0.307234	0.339869	NA	NA	NA	NA	NA	0.131508	NA	0.473919	NA	0.175813	NA	NA	NA
Cer-36:0;2	MEM	Cer	36	0	2	0.223115	0.282333	0.413918	NA	0.17986	0.257557	0.441831	0.78276	0.252014	0.375415	NA	NA	NA	NA	NA	NA	NA	0.404359	NA	0.345121	0.137426	NA	NA
Cer-36:1;2	MEM	Cer	36	1	2	1.37101	1.54993	2.72099	0.89164	1.00237	1.2518	1.72058	2.81678	1.33441	1.68682	NA	NA	0.768307	NA	0.636656	1.05911	NA	2.56677	NA	1.83944	NA	0.778676	NA
Cer-36:1;3	MEM	Cer	36	1	3	NA	NA	NA	NA	NA	NA	NA	NA	NA	NA	NA	NA	NA	NA	NA	NA	NA	NA	NA	NA	NA	NA	NA
Cer-36:2;2	MEM	Cer	36	2	2	NA	NA	NA	NA	NA	NA	NA	NA	NA	NA	NA	NA	NA	NA	NA	NA	NA	NA	NA	NA	NA	NA	NA
Cer-38:0;2	MEM	Cer	38	0	2	NA	NA	0.219864	NA	NA	NA	0.099264	0.2477	NA	NA	NA	NA	NA	NA	NA	NA	NA	0.122393	NA	NA	NA	NA	NA
Cer-38:1;2	MEM	Cer	38	1	2	0.590339	0.686593	0.85872	0.390092	0.492422	0.558081	0.799542	1.01434	0.562909	0.670632	NA	NA	NA	NA	NA	0.49941	NA	1.18762	NA	1.01078	NA	0.502288	NA
Cer-38:1;3	MEM	Cer	38	1	3	NA	NA	NA	NA	NA	NA	NA	NA	0.530592	NA	NA	NA	NA	NA	NA	NA	NA	NA	NA	NA	NA	NA	NA
Cer-38:2;2	MEM	Cer	38	2	2	0.121037	NA	NA	NA	NA	NA	0.165148	NA	NA	0.148332	NA	NA	NA	NA	NA	0.128406	NA	0.292491	NA	NA	NA	NA	NA
Cer-40:0;2	MEM	Cer	40	0	2	NA	0.152828	0.179212	NA	NA	NA	0.204458	0.189102	NA	NA	NA	NA	NA	NA	NA	NA	NA	0.160559	NA	0.160704	NA	NA	NA
Cer-40:1;2	MEM	Cer	40	1	2	0.971193	1.14793	1.15614	0.61712	0.690745	1.04936	1.37684	1.38918	0.829696	1.26128	0.295922	0.360062	0.303292	0.329996	0.382815	0.686207	0.223429	1.72627	0.169596	1.50375	0.321729	0.327133	0.286181
Cer-40:1;3	MEM	Cer	40	1	3	NA	NA	NA	NA	NA	NA	NA	NA	NA	NA	NA	NA	NA	NA	NA	NA	NA	NA	NA	NA	NA	NA	NA
Cer-40:2;2	MEM	Cer	40	2	2	0.254869	0.365856	0.431173	0.169043	0.211787	0.378844	0.434973	0.526535	0.322251	0.519615	NA	NA	NA	NA	NA	0.238658	NA	0.690021	NA	0.356382	NA	NA	NA
Cer-42:0;2	MEM	Cer	42	0	2	0.196524	0.214179	0.144339	NA	0.168531	0.126083	0.290087	0.204922	NA	0.263152	0.122495	NA	NA	NA	NA	NA	NA	0.125555	NA	0.317767	NA	NA	0.155298
Cer-42:0;3	MEM	Cer	42	0	3	NA	NA	NA	NA	NA	NA	NA	NA	NA	NA	NA	NA	NA	NA	NA	NA	NA	NA	NA	NA	NA	NA	NA
Cer-42:1;2	MEM	Cer	42	1	2	3.56807	4.80189	1.944	1.93825	2.49608	2.64597	4.56276	1.97509	2.05701	3.53469	1.65115	1.8284	1.28728	1.34635	1.22025	1.59874	0.454214	4.7506	0.636039	7.55941	1.2068	1.14047	1.44202
Cer-42:1;3	MEM	Cer	42	1	3	NA	NA	NA	NA	NA	NA	NA	NA	NA	NA	NA	NA	NA	NA	NA	NA	NA	NA	NA	NA	0.124999	NA	NA
Cer-42:2;2	MEM	Cer	42	2	2	2.48896	2.43075	2.45955	1.93084	1.70026	2.44183	2.57398	2.78577	1.9904	2.97345	1.05554	0.724605	0.727791	1.28753	0.971118	1.34471	0.356892	5.24633	0.531226	4.91333	0.538415	1.27102	0.545397
Cer-42:2;3	MEM	Cer	42	2	3	NA	NA	NA	NA	NA	NA	NA	NA	NA	NA	NA	NA	NA	NA	NA	NA	NA	NA	NA	NA	NA	NA	NA
Cer-44:0;2	MEM	Cer	44	0	2	NA	NA	NA	NA	NA	NA	NA	NA	NA	NA	NA	NA	NA	NA	NA	NA	NA	NA	NA	NA	NA	NA	NA
Cer-44:1;2	MEM	Cer	44	1	2	0.25921	0.242045	NA	NA	NA	NA	0.258361	NA	NA	0.183938	0.175711	0.191937	NA	0.125839	NA	0.12047	NA	0.231763	NA	0.6338	0.164772	NA	0.193067
Cer-44:2;2	MEM	Cer	44	2	2	NA	NA	NA	NA	NA	NA	NA	NA	NA	NA	NA	NA	NA	NA	NA	NA	NA	0.310557	NA	0.567276	NA	NA	NA
DAG-30:0;0(12:0;0-18:0;0)	MEM	DAG	30	0	0	NA	NA	NA	NA	NA	NA	NA	NA	NA	NA	NA	NA	NA	NA	NA	NA	NA	NA	NA	NA	NA	NA	NA
DAG-30:0;0(14:0;0-16:0;0)	MEM	DAG	30	0	0	NA	NA	NA	NA	NA	NA	NA	NA	NA	NA	NA	NA	NA	NA	NA	NA	NA	NA	NA	NA	NA	NA	NA
DAG-30:0;0(15:0;0-15:0;0)	MEM	DAG	30	0	0	NA	NA	NA	NA	NA	NA	NA	NA	NA	NA	NA	NA	NA	NA	NA	NA	NA	NA	NA	0.098797	NA	NA	NA
DAG-30:1;0(12:0;0-18:1;0)	MEM	DAG	30	1	0	NA	NA	NA	NA	NA	NA	NA	NA	NA	NA	NA	NA	NA	NA	NA	NA	NA	NA	NA	NA	NA	NA	NA
DAG-30:1;0(14:0;0-16:1;0)	MEM	DAG	30	1	0	NA	NA	NA	NA	NA	NA	NA	NA	NA	NA	NA	NA	NA	NA	NA	NA	NA	NA	NA	NA	NA	NA	NA
DAG-30:1;0(14:1;0-16:0;0)	MEM	DAG	30	1	0	NA	NA	NA	NA	NA	NA	NA	NA	NA	NA	NA	NA	NA	NA	NA	NA	NA	NA	NA	NA	NA	NA	NA
DAG-31:0;0(14:0;0-17:0;0)	MEM	DAG	31	0	0	NA	NA	NA	NA	NA	NA	NA	NA	NA	NA	NA	NA	NA	NA	NA	NA	NA	NA	NA	NA	NA	NA	NA
DAG-31:0;0(15:0;0-16:0;0)	MEM	DAG	31	0	0	NA	NA	NA	NA	NA	NA	NA	NA	NA	NA	NA	NA	NA	NA	NA	NA	NA	NA	NA	NA	NA	NA	NA
DAG-32:0;0(15:0;0-17:0;0)	MEM	DAG	32	0	0	NA	NA	NA	NA	NA	NA	NA	NA	NA	NA	NA	NA	NA	NA	NA	NA	NA	NA	NA	NA	NA	NA	NA
DAG-32:1;0(14:0;0-18:1;0)	MEM	DAG	32	1	0	3.15133	NA	NA	NA	NA	NA	NA	NA	NA	NA	NA	NA	NA	4.8369	NA	NA	NA	1.61559	NA	1.48309	NA	NA	NA
DAG-32:1;0(15:0;0-17:1;0)	MEM	DAG	32	1	0	NA	NA	NA	NA	NA	NA	NA	NA	NA	NA	NA	NA	NA	NA	NA	NA	NA	NA	NA	NA	NA	NA	NA
DAG-32:1;0(16:1;0-16:0;0)	MEM	DAG	32	1	0	5.18473	NA	NA	NA	4.56069	NA	NA	NA	NA	NA	NA	NA	NA	NA	NA	NA	NA	2.30541	NA	2.45388	NA	NA	NA
DAG-32:2;0(16:1;0-16:1;0)	MEM	DAG	32	2	0	NA	NA	NA	NA	NA	NA	NA	NA	NA	NA	NA	NA	NA	NA	NA	NA	NA	NA	NA	NA	NA	NA	NA
DAG-33:1;0(15:0;0-18:1;0)	MEM	DAG	33	1	0	NA	NA	NA	NA	NA	NA	NA	NA	NA	NA	NA	NA	NA	NA	NA	NA	NA	NA	NA	NA	NA	NA	NA
DAG-33:1;0(16:0;0-17:1;0)	MEM	DAG	33	1	0	NA	NA	NA	NA	NA	NA	NA	NA	NA	NA	NA	NA	NA	NA	NA	NA	NA	NA	NA	NA	NA	NA	NA
DAG-33:1;0(16:1;0-17:0;0)	MEM	DAG	33	1	0	NA	NA	NA	NA	NA	NA	NA	NA	NA	NA	NA	NA	NA	NA	NA	NA	NA	NA	NA	NA	NA	NA	NA
DAG-34:1;0(16:0;0-18:1;0)	MEM	DAG	34	1	0	14.1787	11.755	7.62057	7.59552	11.3236	5.03871	5.03352	6.27839	NA	6.52792	5.90837	6.95972	3.73817	7.61901	5.34503	NA	NA	9.26812	NA	6.44028	3.82775	4.81832	NA
DAG-34:1;0(16:1;0-18:0;0)	MEM	DAG	34	1	0	1.11095	NA	NA	NA	NA	NA	NA	NA	NA	NA	NA	NA	NA	NA	NA	NA	NA	NA	NA	0.978594	NA	NA	NA
DAG-34:1;0(17:1;0-17:0;0)	MEM	DAG	34	1	0	NA	NA	NA	NA	NA	NA	NA	NA	NA	NA	NA	NA	NA	NA	NA	NA	NA	NA	NA	NA	NA	NA	NA
DAG-34:2;0(16:0;0-18:2;0)	MEM	DAG	34	2	0	4.55381	NA	NA	NA	NA	NA	NA	NA	NA	NA	NA	NA	NA	NA	NA	NA	NA	NA	NA	NA	NA	NA	NA
DAG-34:2;0(16:1;0-18:1;0)	MEM	DAG	34	2	0	NA	NA	NA	NA	NA	NA	NA	NA	NA	NA	NA	NA	NA	NA	NA	NA	NA	NA	NA	NA	NA	NA	NA
DAG-34:2;0(17:1;0-17:1;0)	MEM	DAG	34	2	0	NA	NA	NA	NA	NA	NA	NA	NA	NA	NA	NA	NA	NA	NA	NA	NA	NA	NA	NA	NA	NA	NA	NA
DAG-35:1;0(16:0;0-19:1;0)	MEM	DAG	35	1	0	NA	NA	NA	NA	NA	NA	NA	NA	NA	NA	NA	NA	NA	NA	NA	NA	NA	NA	NA	NA	NA	NA	NA
DAG-35:1;0(17:0;0-18:1;0)	MEM	DAG	35	1	0	NA	NA	NA	NA	NA	NA	NA	NA	NA	NA	NA	NA	NA	NA	NA	NA	NA	NA	NA	NA	NA	NA	NA
DAG-35:2;0(17:1;0-18:1;0)	MEM	DAG	35	2	0	NA	NA	NA	NA	NA	NA	NA	NA	NA	NA	NA	NA	NA	NA	NA	NA	NA	NA	NA	NA	NA	NA	NA
DAG-35:2;0(18:2;0-17:0;0)	MEM	DAG	35	2	0	NA	NA	NA	NA	NA	NA	NA	NA	NA	NA	NA	NA	NA	NA	NA	NA	NA	NA	NA	NA	NA	NA	NA
DAG-36:1;0(16:0;0-20:1;0)	MEM	DAG	36	1	0	NA	NA	NA	NA	NA	NA	NA	NA	NA	NA	NA	NA	NA	NA	NA	NA	NA	NA	NA	NA	NA	NA	NA
DAG-36:1;0(18:1;0-18:0;0)	MEM	DAG	36	1	0	4.71207	6.05265	NA	NA	6.24963	NA	NA	NA	NA	NA	NA	NA	NA	NA	NA	NA	NA	6.95035	NA	6.03469	NA	NA	NA
DAG-36:2;0(16:0;0-20:2;0)	MEM	DAG	36	2	0	NA	NA	NA	NA	NA	NA	NA	NA	NA	NA	NA	NA	NA	NA	NA	NA	NA	NA	NA	0.224762	NA	NA	NA
DAG-36:2;0(16:1;0-20:1;0)	MEM	DAG	36	2	0	NA	NA	NA	NA	NA	NA	NA	NA	NA	NA	NA	NA	NA	NA	NA	NA	NA	NA	NA	NA	NA	NA	NA
DAG-36:2;0(18:1;0-18:1;0)	MEM	DAG	36	2	0	9.35679	NA	NA	6.23403	8.74424	NA	NA	NA	NA	NA	3.57584	NA	NA	4.98362	NA	NA	NA	7.21112	NA	6.32495	NA	NA	NA
DAG-36:2;0(18:2;0-18:0;0)	MEM	DAG	36	2	0	NA	NA	NA	NA	NA	NA	NA	NA	NA	NA	0.218288	NA	NA	NA	NA	NA	NA	NA	NA	NA	NA	NA	NA
DAG-36:3;0(16:0;0-20:3;0)	MEM	DAG	36	3	0	NA	NA	NA	NA	NA	NA	NA	NA	NA	NA	NA	NA	NA	NA	NA	NA	NA	NA	NA	NA	NA	NA	NA
DAG-36:3;0(18:2;0-18:1;0)	MEM	DAG	36	3	0	NA	NA	NA	NA	NA	NA	NA	NA	NA	NA	NA	NA	NA	NA	NA	NA	NA	NA	NA	NA	NA	NA	NA
DAG-36:3;0(18:3;0-18:0;0)	MEM	DAG	36	3	0	NA	NA	NA	NA	NA	NA	NA	NA	NA	NA	NA	NA	NA	NA	NA	NA	NA	NA	NA	NA	NA	NA	NA
DAG-36:4;0(16:0;0-20:4;0)	MEM	DAG	36	4	0	NA	NA	5.51715	NA	NA	NA	NA	NA	NA	NA	NA	NA	NA	NA	NA	NA	NA	NA	NA	NA	NA	NA	NA
DAG-36:4;0(18:3;0-18:1;0)	MEM	DAG	36	4	0	NA	NA	NA	NA	NA	NA	NA	NA	NA	NA	NA	NA	NA	NA	NA	NA	NA	NA	NA	NA	NA	NA	NA
DAG-37:1;0(18:0;0-19:1;0)	MEM	DAG	37	1	0	NA	NA	NA	NA	NA	NA	NA	NA	NA	NA	NA	NA	NA	NA	NA	NA	NA	NA	NA	NA	NA	NA	NA
DAG-38:1;0(18:0;0-20:1;0)	MEM	DAG	38	1	0	NA	NA	NA	NA	NA	NA	NA	NA	NA	NA	NA	NA	NA	NA	NA	NA	NA	NA	NA	NA	NA	NA	NA
DAG-38:2;0(18:0;0-20:2;0)	MEM	DAG	38	2	0	NA	NA	NA	NA	NA	NA	NA	NA	NA	NA	NA	NA	NA	NA	NA	NA	NA	NA	NA	NA	NA	NA	NA
DAG-38:2;0(18:1;0-20:1;0)	MEM	DAG	38	2	0	NA	NA	NA	NA	NA	NA	NA	NA	NA	NA	NA	NA	NA	NA	NA	NA	NA	NA	NA	NA	NA	NA	NA
DAG-38:3;0(18:1;0-20:2;0)	MEM	DAG	38	3	0	NA	NA	NA	NA	NA	NA	NA	NA	NA	NA	NA	NA	NA	NA	NA	NA	NA	NA	NA	NA	NA	NA	NA
DAG-38:3;0(20:3;0-18:0;0)	MEM	DAG	38	3	0	NA	NA	NA	NA	NA	NA	NA	NA	NA	NA	NA	NA	NA	NA	NA	NA	NA	NA	NA	NA	NA	NA	NA
DAG-38:4;0(16:0;0-22:4;0)	MEM	DAG	38	4	0	NA	NA	NA	NA	NA	NA	NA	NA	NA	NA	NA	NA	NA	NA	NA	NA	NA	NA	NA	NA	NA	NA	NA
DAG-38:4;0(18:1;0-20:3;0)	MEM	DAG	38	4	0	NA	NA	NA	NA	NA	NA	NA	NA	NA	NA	NA	NA	NA	NA	NA	NA	NA	NA	NA	NA	NA	NA	NA
DAG-38:4;0(20:4;0-18:0;0)	MEM	DAG	38	4	0	NA	NA	NA	NA	NA	NA	NA	5.25767	NA	NA	NA	NA	NA	NA	NA	NA	NA	NA	NA	NA	NA	NA	NA
DAG-38:5;0(16:0;0-22:5;0)	MEM	DAG	38	5	0	NA	NA	NA	NA	NA	NA	NA	NA	NA	NA	NA	NA	NA	NA	NA	NA	NA	NA	NA	NA	NA	NA	NA
DAG-38:5;0(20:4;0-18:1;0)	MEM	DAG	38	5	0	NA	NA	NA	NA	NA	NA	NA	NA	NA	NA	NA	NA	NA	NA	NA	NA	NA	NA	NA	NA	NA	NA	NA
DAG-40:4;0(18:0;0-22:4;0)	MEM	DAG	40	4	0	NA	NA	NA	NA	NA	NA	NA	NA	NA	NA	NA	NA	NA	NA	NA	NA	NA	NA	NA	NA	NA	NA	NA
DAG-40:5;0(18:1;0-22:4;0)	MEM	DAG	40	5	0	NA	NA	NA	NA	NA	NA	NA	NA	NA	NA	NA	NA	NA	NA	NA	NA	NA	NA	NA	NA	NA	NA	NA
DAG-40:5;0(22:5;0-18:0;0)	MEM	DAG	40	5	0	NA	NA	NA	NA	NA	NA	NA	NA	NA	NA	NA	NA	NA	NA	NA	NA	NA	NA	NA	NA	NA	NA	NA
DAG-40:6;0(18:1;0-22:5;0)	MEM	DAG	40	6	0	NA	NA	NA	NA	NA	NA	NA	NA	NA	NA	NA	NA	NA	NA	NA	NA	NA	NA	NA	NA	NA	NA	NA
DAG-40:6;0(20:3;0-20:3;0)	MEM	DAG	40	6	0	NA	NA	NA	NA	NA	NA	NA	NA	NA	NA	NA	NA	NA	NA	NA	NA	NA	NA	NA	NA	NA	NA	NA
DAG-40:6;0(22:6;0-18:0;0)	MEM	DAG	40	6	0	NA	NA	NA	NA	NA	NA	NA	NA	NA	NA	NA	NA	NA	NA	NA	NA	NA	NA	NA	NA	NA	NA	NA
HexCer-30:2;2	MEM	HexCer	30	2	2	NA	NA	NA	NA	NA	NA	NA	NA	NA	NA	NA	NA	NA	NA	NA	NA	NA	NA	NA	NA	NA	NA	NA
HexCer-32:2;2	MEM	HexCer	32	2	2	NA	NA	NA	NA	NA	NA	NA	NA	NA	NA	NA	NA	NA	NA	NA	NA	NA	NA	NA	NA	NA	NA	NA
HexCer-34:0;2	MEM	HexCer	34	0	2	NA	NA	NA	NA	NA	NA	NA	NA	NA	NA	NA	NA	NA	NA	NA	NA	NA	NA	NA	NA	NA	NA	NA
HexCer-34:1;2	MEM	HexCer	34	1	2	NA	NA	NA	NA	NA	NA	NA	0.406281	NA	NA	NA	NA	NA	NA	NA	NA	NA	NA	NA	NA	NA	NA	NA
HexCer-36:0;2	MEM	HexCer	36	0	2	NA	NA	NA	NA	NA	NA	NA	NA	NA	NA	NA	NA	NA	NA	NA	NA	NA	NA	NA	NA	NA	NA	NA
HexCer-36:1;2	MEM	HexCer	36	1	2	NA	NA	NA	NA	NA	NA	NA	0.719333	NA	NA	NA	NA	NA	NA	NA	NA	NA	0.379177	NA	0.334032	NA	NA	NA
HexCer-38:0;2	MEM	HexCer	38	0	2	NA	NA	NA	NA	NA	NA	NA	NA	NA	NA	NA	NA	NA	NA	NA	NA	NA	NA	NA	NA	NA	NA	NA
HexCer-38:1;2	MEM	HexCer	38	1	2	NA	NA	NA	NA	NA	NA	NA	NA	NA	NA	NA	NA	NA	NA	NA	NA	NA	NA	NA	NA	NA	NA	NA
HexCer-40:0;2	MEM	HexCer	40	0	2	NA	NA	NA	NA	NA	NA	NA	NA	NA	NA	NA	NA	NA	NA	NA	NA	NA	NA	NA	NA	NA	NA	NA
HexCer-40:1;2	MEM	HexCer	40	1	2	NA	0.282256	NA	NA	NA	0.298634	0.464182	NA	NA	0.486727	NA	NA	NA	NA	NA	NA	NA	0.502081	NA	0.510499	NA	NA	0.292243
HexCer-40:1;3	MEM	HexCer	40	1	3	NA	NA	NA	NA	NA	NA	NA	NA	NA	NA	NA	NA	NA	NA	NA	NA	NA	NA	NA	NA	NA	NA	NA
HexCer-40:2;2	MEM	HexCer	40	2	2	NA	NA	NA	NA	NA	NA	NA	NA	NA	NA	NA	NA	NA	NA	NA	NA	NA	NA	NA	NA	NA	NA	NA
HexCer-42:0;2	MEM	HexCer	42	0	2	NA	NA	NA	NA	NA	NA	NA	NA	NA	NA	NA	NA	NA	NA	NA	NA	NA	NA	NA	NA	NA	NA	NA
HexCer-42:0;3	MEM	HexCer	42	0	3	NA	NA	NA	NA	NA	NA	NA	NA	NA	NA	NA	NA	NA	NA	NA	NA	NA	NA	NA	NA	NA	NA	NA
HexCer-42:1;2	MEM	HexCer	42	1	2	NA	NA	NA	NA	NA	NA	NA	NA	NA	NA	NA	NA	NA	NA	NA	NA	NA	NA	NA	NA	NA	NA	NA
HexCer-42:1;3	MEM	HexCer	42	1	3	NA	NA	NA	NA	NA	NA	NA	NA	NA	NA	NA	NA	NA	NA	NA	NA	NA	NA	NA	NA	NA	NA	NA
HexCer-42:2;2	MEM	HexCer	42	2	2	0.262192	NA	NA	NA	NA	0.375434	NA	0.398038	NA	0.52025	NA	NA	NA	NA	NA	NA	NA	0.914387	NA	0.64044	NA	NA	0.26706
HexCer-42:2;3	MEM	HexCer	42	2	3	NA	NA	NA	NA	NA	NA	NA	NA	NA	NA	NA	NA	NA	NA	NA	NA	NA	NA	NA	NA	NA	NA	NA
HexCer-44:1;3	MEM	HexCer	44	1	3	NA	NA	NA	NA	NA	NA	NA	NA	NA	NA	NA	NA	NA	NA	NA	NA	NA	NA	NA	NA	NA	NA	NA
HexCer-44:2;2	MEM	HexCer	44	2	2	NA	NA	NA	NA	NA	NA	NA	NA	NA	NA	NA	NA	NA	NA	NA	NA	NA	NA	NA	NA	NA	NA	NA
LPA-18:0;0(18:0;0)	LYS	LPA	18	0	0	NA	NA	NA	NA	NA	NA	NA	NA	NA	NA	NA	NA	NA	NA	NA	NA	NA	NA	NA	NA	NA	NA	NA
LPA-18:1;0(18:1;0)	LYS	LPA	18	1	0	NA	NA	NA	NA	NA	NA	NA	NA	NA	NA	NA	NA	NA	NA	NA	NA	NA	NA	NA	NA	NA	NA	NA
LPA-18:2;0(18:2;0)	LYS	LPA	18	2	0	NA	NA	NA	NA	NA	NA	NA	NA	NA	NA	NA	NA	NA	NA	NA	NA	NA	NA	NA	NA	NA	NA	NA
LPA-18:3;0(18:3;0)	LYS	LPA	18	3	0	NA	NA	NA	NA	NA	NA	NA	NA	NA	NA	NA	NA	NA	NA	NA	NA	NA	NA	NA	NA	NA	NA	NA
LPA-20:0;0(20:0;0)	LYS	LPA	20	0	0	NA	NA	NA	NA	NA	NA	NA	NA	NA	NA	NA	NA	NA	NA	NA	NA	NA	NA	NA	NA	NA	NA	NA
LPA-20:1;0(20:1;0)	LYS	LPA	20	1	0	0.263565	0.154438	NA	NA	0.196007	NA	NA	NA	NA	NA	NA	NA	0.22029	0.187211	NA	NA	NA	NA	NA	0.687818	NA	NA	NA
LPA-24:3;0(24:3;0)	LYS	LPA	24	3	0	NA	NA	2.98173	NA	1.36209	NA	NA	NA	NA	NA	1.11413	NA	NA	NA	1.3141	NA	NA	NA	NA	NA	NA	NA	NA
LPC-12:1;0(12:1;0)	LYS	LPC	12	1	0	NA	NA	NA	NA	NA	NA	NA	NA	NA	NA	NA	NA	NA	NA	NA	NA	NA	NA	NA	NA	NA	NA	NA
LPC-14:0;0(14:0;0)	LYS	LPC	14	0	0	1.36996	1.26917	0.889955	1.16341	0.909583	0.406265	0.494742	0.58274	NA	0.604707	1.45139	1.22644	1.10332	1.59227	0.937856	NA	NA	0.431539	NA	1.35448	NA	NA	0.6315
LPC-14:1;0(14:1;0)	LYS	LPC	14	1	0	NA	NA	NA	NA	NA	NA	NA	NA	NA	NA	NA	NA	NA	NA	NA	NA	NA	NA	NA	NA	NA	NA	NA
LPC-14:2;0(14:2;0)	LYS	LPC	14	2	0	NA	NA	NA	NA	NA	NA	NA	NA	NA	NA	NA	NA	NA	0.410621	NA	NA	NA	NA	NA	0.397082	NA	NA	NA
LPC-16:0;0(16:0;0)	LYS	LPC	16	0	0	10.0188	15.0572	12.414	7.47053	8.24523	NA	NA	NA	NA	NA	NA	9.01204	9.96584	7.18189	NA	NA	NA	NA	NA	10.0523	NA	NA	NA
LPC-16:1;0(16:1;0)	LYS	LPC	16	1	0	1.2381	0.829578	0.418819	0.711366	0.910933	0.636008	0.414948	0.487095	NA	0.823661	1.12553	0.61959	NA	0.941932	0.58712	0.409212	NA	0.47129	NA	1.88275	NA	NA	0.427309
LPC-16:2;0(16:2;0)	LYS	LPC	16	2	0	NA	NA	NA	NA	NA	NA	NA	NA	NA	NA	NA	NA	NA	NA	NA	NA	NA	NA	NA	NA	NA	NA	NA
LPC-16:5;0(16:5;0)	LYS	LPC	16	5	0	NA	NA	NA	NA	NA	NA	0.302555	NA	NA	NA	NA	NA	NA	NA	NA	NA	NA	NA	NA	NA	NA	NA	NA
LPC-18:0;0(18:0;0)	LYS	LPC	18	0	0	2.88343	4.45525	3.79636	1.73995	2.05217	NA	1.39416	1.2013	NA	1.11901	1.45217	2.25316	2.13419	1.55833	1.25488	NA	NA	NA	NA	1.78829	NA	NA	NA
LPC-18:1;0(18:1;0)	LYS	LPC	18	1	0	7.34286	5.98562	2.86815	5.31851	6.02071	2.11102	2.08063	1.42998	1.18086	2.59936	4.8869	3.17409	2.49936	5.41846	2.88382	1.58805	NA	1.61583	NA	12.928	1.81711	3.24513	2.01886
LPC-18:2;0(18:2;0)	LYS	LPC	18	2	0	NA	NA	NA	NA	NA	NA	NA	NA	NA	NA	NA	NA	NA	NA	NA	NA	NA	NA	NA	0.683961	NA	NA	NA
LPC-18:3;0(18:3;0)	LYS	LPC	18	3	0	NA	NA	NA	NA	NA	NA	NA	NA	NA	NA	NA	NA	NA	NA	NA	NA	NA	NA	NA	NA	NA	NA	NA
LPC-18:5;0(18:5;0)	LYS	LPC	18	5	0	NA	NA	NA	NA	NA	NA	NA	NA	NA	NA	NA	NA	NA	NA	NA	NA	NA	NA	NA	NA	NA	NA	NA
LPC-18:6;0(18:6;0)	LYS	LPC	18	6	0	NA	NA	NA	NA	NA	NA	NA	NA	NA	NA	NA	NA	NA	NA	NA	NA	NA	NA	NA	NA	NA	NA	NA
LPC-20:0;0(20:0;0)	LYS	LPC	20	0	0	NA	NA	NA	NA	NA	NA	NA	NA	NA	NA	NA	NA	NA	NA	NA	NA	NA	NA	NA	NA	NA	NA	NA
LPC-20:1;0(20:1;0)	LYS	LPC	20	1	0	NA	NA	NA	NA	NA	NA	NA	NA	NA	NA	0.339373	NA	NA	NA	NA	NA	NA	NA	NA	0.541656	NA	NA	NA
LPC-20:2;0(20:2;0)	LYS	LPC	20	2	0	0.419108	NA	NA	NA	NA	NA	NA	NA	NA	NA	0.336049	NA	NA	0.440857	NA	NA	NA	NA	NA	0.446338	NA	NA	NA
LPC-20:3;0(20:3;0)	LYS	LPC	20	3	0	NA	NA	NA	NA	NA	NA	NA	NA	NA	NA	NA	NA	NA	NA	NA	NA	NA	NA	NA	NA	NA	NA	NA
LPC-20:4;0(20:4;0)	LYS	LPC	20	4	0	NA	NA	NA	NA	NA	NA	NA	0.759738	NA	NA	NA	NA	NA	NA	NA	NA	NA	NA	NA	NA	NA	NA	NA
LPC-20:5;0(20:5;0)	LYS	LPC	20	5	0	NA	NA	NA	NA	NA	NA	NA	NA	NA	NA	NA	NA	NA	NA	NA	NA	NA	NA	NA	NA	NA	NA	NA
LPC-20:6;0(20:6;0)	LYS	LPC	20	6	0	NA	NA	NA	NA	NA	NA	NA	NA	NA	NA	NA	NA	NA	NA	NA	NA	NA	NA	NA	NA	NA	NA	NA
LPC-22:0;0(22:0;0)	LYS	LPC	22	0	0	NA	NA	NA	NA	NA	NA	NA	NA	NA	NA	NA	NA	NA	NA	NA	NA	NA	NA	NA	NA	NA	NA	NA
LPC-22:1;0(22:1;0)	LYS	LPC	22	1	0	NA	NA	NA	NA	NA	NA	NA	NA	NA	NA	NA	NA	NA	NA	NA	NA	NA	NA	NA	NA	NA	NA	NA
LPC-22:4;0(22:4;0)	LYS	LPC	22	4	0	NA	NA	0.674112	NA	NA	NA	NA	NA	NA	NA	NA	NA	NA	NA	NA	NA	NA	NA	NA	NA	NA	NA	NA
LPC-22:6;0(22:6;0)	LYS	LPC	22	6	0	NA	1.03337	NA	NA	NA	NA	0.535337	NA	NA	NA	NA	NA	NA	NA	NA	NA	NA	NA	NA	NA	NA	NA	NA
LPC O--16:0;0(16:0;0)	LYS	LPC O-	16	0	0	0.635663	1.26633	NA	NA	NA	NA	0.665009	NA	NA	0.511316	NA	0.387061	NA	0.341237	NA	NA	NA	0.388636	NA	0.726295	NA	NA	0.32704
LPC O--16:1;0(16:1;0)	LYS	LPC O-	16	1	0	NA	NA	NA	NA	NA	NA	NA	NA	NA	NA	NA	NA	NA	NA	NA	NA	NA	NA	NA	NA	NA	NA	NA
LPC O--16:2;0(16:2;0)	LYS	LPC O-	16	2	0	NA	NA	NA	NA	NA	NA	NA	NA	NA	NA	NA	NA	NA	NA	NA	NA	NA	NA	NA	NA	NA	NA	NA
LPC O--18:0;0(18:0;0)	LYS	LPC O-	18	0	0	NA	0.510734	NA	NA	NA	NA	NA	NA	NA	NA	NA	NA	NA	NA	NA	NA	NA	NA	NA	NA	NA	NA	NA
LPC O--18:1;0(18:1;0)	LYS	LPC O-	18	1	0	NA	NA	NA	NA	NA	NA	NA	NA	NA	NA	NA	NA	NA	NA	NA	NA	NA	NA	NA	0.307	NA	NA	NA
LPC O--18:2;0(18:2;0)	LYS	LPC O-	18	2	0	NA	NA	NA	NA	NA	NA	NA	NA	NA	NA	NA	NA	NA	NA	NA	NA	NA	NA	NA	NA	NA	NA	NA
LPE-14:0;0(14:0;0)	LYS	LPE	14	0	0	NA	NA	NA	NA	NA	NA	NA	NA	NA	NA	NA	NA	NA	NA	NA	NA	NA	NA	NA	NA	NA	NA	NA
LPE-16:0;0(16:0;0)	LYS	LPE	16	0	0	0.893048	1.19824	1.8095	0.628601	0.627848	0.369969	0.533654	0.72104	0.264242	0.488107	0.584804	1.02727	1.23194	0.736533	0.443715	0.337141	0.093275	0.386139	NA	0.993101	0.300546	0.492334	0.449423
LPE-16:1;0(16:1;0)	LYS	LPE	16	1	0	0.22301	NA	NA	NA	NA	NA	NA	NA	NA	0.159894	0.22272	NA	NA	0.129093	NA	0.12436	NA	NA	NA	0.553762	NA	0.146938	NA
LPE-18:0;0(18:0;0)	LYS	LPE	18	0	0	2.51632	3.53525	5.11026	1.50921	1.94522	1.09297	1.77678	2.18365	0.83925	1.64878	1.26571	2.42286	3.22298	1.76909	1.25177	0.985559	0.243835	1.33649	0.268627	1.83133	0.82697	0.903357	1.35945
LPE-18:1;0(18:1;0)	LYS	LPE	18	1	0	2.62313	2.00256	1.21714	1.82555	2.03426	1.23734	1.06149	0.779433	0.963896	1.73445	2.31045	1.36073	1.46608	2.75628	1.33937	1.11192	NA	1.49269	NA	5.41177	0.769306	2.06312	1.10094
LPE-18:2;0(18:2;0)	LYS	LPE	18	2	0	0.146457	NA	NA	NA	NA	NA	NA	NA	NA	0.16642	0.219015	NA	NA	0.151103	NA	NA	NA	NA	NA	0.386418	NA	NA	0.117044
LPE-20:0;0(20:0;0)	LYS	LPE	20	0	0	NA	NA	NA	NA	NA	NA	NA	NA	NA	NA	NA	NA	NA	NA	NA	NA	NA	NA	NA	NA	NA	NA	NA
LPE-20:1;0(20:1;0)	LYS	LPE	20	1	0	0.199723	NA	NA	NA	NA	NA	NA	NA	NA	NA	0.160225	NA	NA	0.15439	NA	NA	NA	NA	NA	0.236886	NA	NA	NA
LPE-20:2;0(20:2;0)	LYS	LPE	20	2	0	0.232165	NA	NA	NA	NA	NA	NA	NA	NA	0.201428	0.119913	NA	NA	0.144543	NA	NA	NA	0.263547	NA	0.350511	NA	0.173162	NA
LPE-20:3;0(20:3;0)	LYS	LPE	20	3	0	0.281591	0.28306	NA	NA	NA	0.152016	0.144834	NA	NA	0.262691	0.207336	NA	NA	0.17957	NA	0.148728	NA	0.262672	NA	0.340999	NA	0.179835	NA
LPE-20:4;0(20:4;0)	LYS	LPE	20	4	0	0.499074	0.581715	0.518283	0.34123	0.478105	0.430739	0.648059	1.194	0.349312	0.673962	0.380315	0.274301	0.619691	0.338632	0.273484	0.292434	0.102896	0.561193	0.199923	0.675358	NA	0.223405	0.254614
LPE-20:5;0(20:5;0)	LYS	LPE	20	5	0	NA	NA	NA	NA	NA	NA	NA	NA	NA	NA	NA	NA	NA	NA	NA	NA	NA	NA	NA	NA	NA	NA	NA
LPE-22:0;0(22:0;0)	LYS	LPE	22	0	0	NA	NA	NA	NA	NA	NA	NA	NA	NA	NA	NA	NA	NA	NA	NA	NA	NA	NA	NA	NA	NA	NA	NA
LPE-22:3;0(22:3;0)	LYS	LPE	22	3	0	NA	NA	NA	NA	NA	NA	NA	NA	NA	NA	NA	NA	NA	NA	NA	NA	NA	NA	NA	NA	NA	NA	NA
LPE-22:4;0(22:4;0)	LYS	LPE	22	4	0	NA	NA	0.662949	NA	NA	NA	NA	0.852305	NA	NA	NA	NA	0.329269	NA	NA	NA	NA	NA	NA	NA	NA	NA	NA
LPE-22:5;0(22:5;0)	LYS	LPE	22	5	0	NA	0.216331	0.190395	NA	NA	NA	0.159265	0.149838	NA	0.144276	NA	NA	0.158838	NA	NA	NA	NA	0.183807	NA	0.220117	NA	NA	NA
LPE-22:6;0(22:6;0)	LYS	LPE	22	6	0	0.165508	1.67572	NA	NA	NA	NA	1.2849	NA	NA	0.153445	0.116954	0.73617	NA	NA	NA	NA	NA	0.186338	NA	0.219715	0.403195	NA	0.871411
LPE-24:0;0(24:0;0)	LYS	LPE	24	0	0	NA	NA	NA	NA	NA	NA	NA	NA	NA	NA	NA	NA	NA	NA	NA	NA	NA	NA	NA	NA	NA	NA	NA
LPE-24:1;0(24:1;0)	LYS	LPE	24	1	0	NA	NA	NA	NA	NA	NA	NA	NA	NA	NA	NA	NA	NA	NA	NA	NA	NA	NA	NA	NA	NA	NA	NA
LPE-24:4;0(24:4;0)	LYS	LPE	24	4	0	NA	NA	NA	NA	NA	NA	NA	NA	NA	NA	NA	NA	NA	NA	NA	NA	NA	NA	NA	NA	NA	NA	NA
LPE-24:5;0(24:5;0)	LYS	LPE	24	5	0	NA	NA	NA	NA	NA	NA	NA	NA	NA	NA	NA	NA	NA	NA	NA	NA	NA	NA	NA	NA	NA	NA	NA
LPE-24:6;0(24:6;0)	LYS	LPE	24	6	0	NA	NA	NA	NA	NA	NA	NA	NA	NA	NA	NA	NA	NA	NA	NA	NA	NA	NA	NA	NA	NA	NA	NA
LPE O--16:0;0(16:0;0)	LYS	LPE O-	16	0	0	NA	NA	NA	NA	NA	NA	NA	NA	NA	NA	NA	NA	NA	NA	NA	NA	NA	NA	NA	NA	NA	NA	NA
LPE O--16:1;0(16:1;0)	LYS	LPE O-	16	1	0	2.44238	2.87631	1.0207	1.17196	1.93128	0.4784	0.729376	0.35065	0.323595	1.00541	1.45852	1.47907	1.3139	1.65428	1.00923	0.523373	NA	0.891596	0.278732	3.2531	0.638398	1.44338	0.673112
LPE O--18:0;0(18:0;0)	LYS	LPE O-	18	0	0	NA	NA	NA	NA	NA	NA	NA	NA	NA	NA	NA	NA	NA	NA	NA	NA	NA	NA	NA	NA	NA	NA	NA
LPE O--18:1;0(18:1;0)	LYS	LPE O-	18	1	0	3.00751	3.40013	0.925662	1.42835	2.31079	0.547286	0.86928	0.363655	0.354391	1.17099	1.33715	1.30261	1.11792	1.55557	1.11062	0.49387	NA	0.887094	0.235746	2.49497	0.711426	1.15635	0.631632
LPE O--18:2;0(18:2;0)	LYS	LPE O-	18	2	0	0.891333	0.454154	0.296909	0.471599	0.522898	0.191777	0.193339	0.166745	NA	0.272807	0.612374	0.304582	0.350484	0.72301	0.346192	0.231843	NA	0.406762	NA	1.75588	0.138929	0.501354	0.17094
LPI-12:4;0(12:4;0)	LYS	LPI	12	4	0	NA	NA	NA	NA	NA	NA	NA	NA	NA	NA	NA	NA	NA	NA	NA	NA	NA	NA	NA	NA	NA	NA	NA
LPI-16:0;0(16:0;0)	LYS	LPI	16	0	0	0.162368	0.223257	NA	NA	0.130605	NA	0.123301	NA	NA	NA	NA	0.167899	0.171326	0.122448	NA	NA	NA	0.151853	NA	NA	NA	NA	NA
LPI-16:1;0(16:1;0)	LYS	LPI	16	1	0	NA	NA	NA	NA	NA	NA	NA	NA	NA	NA	NA	NA	NA	NA	NA	NA	NA	NA	NA	NA	NA	NA	NA
LPI-18:0;0(18:0;0)	LYS	LPI	18	0	0	4.08598	6.17347	5.82829	NA	3.61492	0.991734	2.11224	1.51559	0.877726	2.13153	1.61465	2.58756	2.66286	2.76927	1.63533	0.684056	NA	1.59626	NA	4.76083	1.23695	1.33583	1.05211
LPI-18:1;0(18:1;0)	LYS	LPI	18	1	0	0.525015	0.454484	NA	NA	0.498443	0.337352	0.256634	0.170391	0.268292	0.51487	0.34367	0.237012	0.218606	0.413466	0.188297	0.259078	NA	0.742567	0.122123	1.94951	0.168277	0.260214	0.251168
LPI-18:2;0(18:2;0)	LYS	LPI	18	2	0	NA	NA	NA	NA	NA	NA	NA	NA	NA	NA	NA	NA	NA	NA	NA	NA	NA	NA	NA	NA	NA	NA	NA
LPI-20:1;0(20:1;0)	LYS	LPI	20	1	0	NA	NA	NA	NA	NA	NA	NA	NA	NA	NA	NA	NA	NA	NA	NA	NA	NA	NA	NA	NA	NA	NA	NA
LPI-20:2;0(20:2;0)	LYS	LPI	20	2	0	NA	NA	NA	NA	NA	NA	NA	NA	NA	NA	NA	NA	NA	NA	NA	NA	NA	NA	NA	0.424548	NA	NA	NA
LPI-20:4;0(20:4;0)	LYS	LPI	20	4	0	0.139346	0.18373	NA	NA	NA	0.153176	0.227703	0.444552	NA	0.263906	NA	NA	NA	NA	NA	0.137763	NA	0.37388	NA	0.329117	NA	NA	NA
LPI-20:5;0(20:5;0)	LYS	LPI	20	5	0	NA	NA	NA	NA	NA	NA	NA	NA	NA	NA	NA	NA	NA	NA	NA	NA	NA	NA	NA	NA	NA	NA	NA
LPI-22:5;0(22:5;0)	LYS	LPI	22	5	0	NA	NA	NA	NA	NA	NA	NA	NA	NA	NA	NA	NA	NA	NA	NA	NA	NA	NA	NA	NA	NA	NA	NA
LPS-12:3;0(12:3;0)	LYS	LPS	12	3	0	NA	NA	NA	NA	NA	NA	NA	NA	NA	NA	NA	NA	NA	NA	NA	NA	NA	NA	NA	NA	NA	NA	NA
LPS-12:5;0(12:5;0)	LYS	LPS	12	5	0	NA	NA	NA	NA	NA	NA	NA	NA	NA	NA	NA	NA	NA	NA	NA	NA	NA	NA	NA	NA	NA	NA	NA
LPS-18:0;0(18:0;0)	LYS	LPS	18	0	0	0.299348	0.748664	0.494579	NA	0.301198	0.508036	0.946751	1.08213	0.419352	1.14938	0.205527	0.449305	0.303234	0.209127	0.118346	0.355969	NA	0.451476	0.086739	0.678175	0.225325	0.140843	0.6572
LPS-18:1;0(18:1;0)	LYS	LPS	18	1	0	0.416428	0.29818	NA	NA	0.34547	0.389577	0.343119	0.29908	0.329911	0.651018	0.74164	0.602453	0.467407	1.95025	0.517206	0.435602	NA	0.542772	NA	2.15556	0.281072	0.684581	0.535933
LPS-18:2;0(18:2;0)	LYS	LPS	18	2	0	NA	NA	NA	NA	NA	NA	NA	NA	NA	NA	NA	NA	NA	NA	NA	NA	NA	NA	NA	0.125302	NA	NA	NA
LPS-20:2;0(20:2;0)	LYS	LPS	20	2	0	NA	NA	NA	NA	NA	NA	NA	NA	NA	NA	NA	NA	NA	NA	NA	NA	NA	NA	NA	0.170707	NA	NA	NA
LPS-20:4;0(20:4;0)	LYS	LPS	20	4	0	NA	NA	NA	NA	NA	NA	NA	0.222335	NA	NA	NA	NA	NA	NA	NA	NA	NA	NA	NA	NA	NA	NA	NA
LPS-22:0;0(22:0;0)	LYS	LPS	22	0	0	NA	NA	NA	NA	NA	NA	NA	NA	NA	NA	NA	NA	NA	NA	NA	NA	NA	NA	NA	NA	NA	NA	NA
LPS-22:5;0(22:5;0)	LYS	LPS	22	5	0	NA	NA	NA	NA	NA	NA	NA	NA	NA	NA	NA	NA	NA	NA	NA	NA	NA	NA	NA	NA	NA	NA	NA
LPS-22:6;0(22:6;0)	LYS	LPS	22	6	0	NA	0.246285	NA	NA	NA	NA	0.190474	NA	NA	NA	NA	0.49026	NA	NA	NA	NA	NA	NA	NA	0.110066	NA	NA	0.305089
LPS-24:0;0(24:0;0)	LYS	LPS	24	0	0	NA	NA	NA	NA	NA	NA	NA	NA	NA	NA	NA	NA	NA	NA	NA	NA	NA	NA	NA	NA	NA	NA	NA
LPS-24:6;0(24:6;0)	LYS	LPS	24	6	0	NA	NA	NA	NA	NA	NA	NA	NA	NA	NA	NA	NA	NA	NA	NA	NA	NA	NA	NA	NA	NA	NA	NA
PA-28:0;0(14:0;0-14:0;0)	MEM	PA	28	0	0	NA	NA	NA	NA	NA	NA	NA	NA	NA	NA	NA	NA	NA	NA	NA	NA	NA	NA	NA	NA	NA	NA	NA
PA-28:0;0(16:0;0-12:0;0)	MEM	PA	28	0	0	NA	NA	NA	NA	NA	NA	NA	NA	NA	NA	NA	NA	NA	NA	NA	NA	NA	NA	NA	NA	NA	NA	NA
PA-29:7;0(15:4;0-14:3;0)	MEM	PA	29	7	0	NA	NA	NA	NA	NA	NA	NA	NA	NA	NA	NA	NA	NA	NA	NA	NA	NA	NA	NA	NA	NA	1.39459	NA
PA-30:0;0(16:0;0-14:0;0)	MEM	PA	30	0	0	NA	NA	NA	NA	NA	NA	NA	NA	NA	NA	NA	NA	NA	NA	NA	NA	NA	NA	NA	NA	NA	NA	NA
PA-31:0;0(16:0;0-15:0;0)	MEM	PA	31	0	0	NA	NA	NA	NA	NA	NA	NA	NA	NA	NA	NA	NA	NA	NA	NA	NA	NA	NA	NA	NA	NA	NA	NA
PA-32:0;0(16:0;0-16:0;0)	MEM	PA	32	0	0	NA	NA	1.77899	NA	NA	NA	NA	NA	NA	NA	NA	NA	NA	NA	NA	NA	NA	NA	NA	NA	NA	NA	NA
PA-32:0;0(18:0;0-14:0;0)	MEM	PA	32	0	0	NA	NA	NA	NA	NA	NA	NA	NA	NA	NA	NA	NA	NA	NA	NA	NA	NA	NA	NA	NA	NA	NA	NA
PA-32:1;0(16:0;0-16:1;0)	MEM	PA	32	1	0	NA	NA	NA	NA	NA	NA	NA	NA	NA	NA	NA	NA	NA	NA	NA	NA	NA	NA	NA	0.816134	NA	NA	NA
PA-32:1;0(18:1;0-14:0;0)	MEM	PA	32	1	0	NA	NA	NA	NA	NA	NA	NA	NA	NA	NA	NA	NA	NA	NA	NA	NA	NA	NA	NA	0.22402	NA	NA	NA
PA-33:0;0(17:0;0-16:0;0)	MEM	PA	33	0	0	NA	NA	NA	NA	NA	NA	NA	NA	NA	NA	NA	NA	NA	NA	NA	NA	NA	NA	NA	NA	NA	NA	NA
PA-33:1;0(17:1;0-16:0;0)	MEM	PA	33	1	0	NA	NA	NA	NA	NA	NA	NA	NA	NA	NA	NA	NA	NA	NA	NA	NA	NA	NA	NA	NA	NA	NA	NA
PA-34:0;0(18:0;0-16:0;0)	MEM	PA	34	0	0	NA	NA	NA	NA	NA	NA	NA	NA	NA	NA	NA	NA	NA	NA	NA	NA	NA	NA	NA	NA	NA	NA	NA
PA-34:1;0(18:0;0-16:1;0)	MEM	PA	34	1	0	NA	NA	NA	NA	NA	NA	NA	NA	NA	0.26088	NA	NA	NA	NA	NA	NA	NA	NA	NA	3.07459	NA	NA	NA
PA-34:1;0(18:1;0-16:0;0)	MEM	PA	34	1	0	NA	NA	NA	NA	NA	NA	NA	NA	NA	0.366923	NA	NA	NA	NA	NA	NA	NA	0.483275	NA	NA	NA	NA	NA
PA-34:2;0(17:1;0-17:1;0)	MEM	PA	34	2	0	NA	NA	NA	NA	NA	NA	NA	NA	NA	NA	NA	NA	NA	NA	NA	NA	NA	NA	NA	NA	NA	NA	NA
PA-34:2;0(18:1;0-16:1;0)	MEM	PA	34	2	0	NA	NA	NA	NA	NA	NA	NA	NA	NA	NA	NA	NA	NA	NA	NA	NA	NA	NA	NA	0.811177	NA	NA	NA
PA-35:1;0(18:0;0-17:1;0)	MEM	PA	35	1	0	NA	NA	NA	NA	NA	NA	NA	NA	NA	NA	1.50772	1.55567	NA	1.70707	NA	NA	NA	NA	NA	0.768429	NA	1.21357	NA
PA-35:1;0(18:1;0-17:0;0)	MEM	PA	35	1	0	NA	NA	NA	NA	NA	NA	NA	NA	NA	NA	NA	NA	NA	NA	NA	NA	NA	NA	NA	0.353725	NA	NA	NA
PA-36:0;0(18:0;0-18:0;0)	MEM	PA	36	0	0	NA	NA	NA	NA	NA	NA	NA	NA	NA	NA	NA	NA	NA	NA	NA	NA	NA	NA	NA	NA	NA	NA	NA
PA-36:0;0(20:0;0-16:0;0)	MEM	PA	36	0	0	NA	NA	NA	NA	NA	NA	NA	NA	NA	NA	NA	NA	NA	NA	NA	NA	NA	NA	NA	NA	NA	NA	NA
PA-36:1;0(18:0;0-18:1;0)	MEM	PA	36	1	0	0.695191	0.74849	NA	NA	NA	NA	0.55269	NA	NA	NA	NA	NA	NA	NA	NA	NA	NA	0.576972	NA	3.50945	NA	NA	NA
PA-36:2;0(18:0;0-18:2;0)	MEM	PA	36	2	0	NA	NA	NA	NA	NA	NA	NA	NA	NA	NA	NA	NA	NA	NA	NA	NA	NA	NA	NA	NA	NA	NA	NA
PA-36:2;0(18:1;0-18:1;0)	MEM	PA	36	2	0	NA	NA	NA	NA	NA	NA	NA	NA	NA	NA	NA	NA	NA	NA	NA	NA	NA	NA	NA	NA	NA	NA	NA
PA-36:3;0(18:1;0-18:2;0)	MEM	PA	36	3	0	NA	NA	NA	NA	NA	NA	NA	NA	NA	NA	NA	NA	NA	NA	NA	NA	NA	NA	NA	NA	NA	NA	NA
PA-38:4;0(18:0;0-20:4;0)	MEM	PA	38	4	0	NA	NA	NA	NA	NA	NA	NA	0.555386	NA	NA	NA	NA	NA	NA	NA	NA	NA	NA	NA	NA	NA	NA	NA
PC-24:0;0(12:0;0-12:0;0)	MEM	PC	24	0	0	NA	NA	NA	NA	NA	NA	NA	NA	NA	NA	NA	NA	NA	NA	NA	NA	NA	NA	NA	NA	NA	NA	NA
PC-26:0;0(14:0;0-12:0;0)	MEM	PC	26	0	0	NA	NA	NA	NA	NA	NA	NA	NA	NA	NA	NA	NA	NA	NA	NA	NA	NA	NA	NA	NA	NA	NA	NA
PC-26:0;0(16:0;0-10:0;0)	MEM	PC	26	0	0	NA	NA	NA	NA	NA	NA	NA	NA	NA	NA	NA	NA	NA	NA	NA	NA	NA	NA	NA	NA	NA	NA	NA
PC-27:0;0(14:0;0-13:0;0)	MEM	PC	27	0	0	NA	NA	NA	NA	NA	NA	NA	NA	NA	NA	NA	NA	NA	NA	NA	NA	NA	NA	NA	NA	NA	NA	NA
PC-27:0;0(15:0;0-12:0;0)	MEM	PC	27	0	0	NA	NA	NA	NA	NA	NA	NA	NA	NA	NA	NA	NA	NA	NA	NA	NA	NA	NA	NA	NA	NA	NA	NA
PC-27:0;0(16:0;0-11:0;0)	MEM	PC	27	0	0	NA	NA	NA	NA	NA	NA	NA	NA	NA	NA	NA	NA	NA	NA	NA	NA	NA	NA	NA	NA	NA	NA	NA
PC-28:0;0(14:0;0-14:0;0)	MEM	PC	28	0	0	11.2394	11.3451	4.67024	6.13885	7.42796	6.16742	5.35756	2.89543	4.71385	7.00515	5.88413	7.52	8.93372	6.1505	4.15892	4.01197	NA	12.6979	1.80915	7.10091	2.79695	5.18559	4.75196
PC-28:0;0(15:0;0-13:0;0)	MEM	PC	28	0	0	NA	NA	NA	NA	NA	NA	NA	NA	NA	NA	NA	NA	NA	NA	NA	NA	NA	NA	NA	NA	NA	NA	NA
PC-28:0;0(16:0;0-12:0;0)	MEM	PC	28	0	0	NA	NA	NA	NA	NA	NA	NA	NA	NA	NA	1.01133	NA	NA	1.2371	NA	NA	NA	3.42242	NA	0.922389	NA	NA	NA
PC-28:0;0(18:0;0-10:0;0)	MEM	PC	28	0	0	NA	NA	NA	NA	NA	NA	NA	NA	NA	NA	NA	NA	NA	NA	NA	NA	NA	NA	NA	NA	NA	NA	NA
PC-28:1;0(14:0;0-14:1;0)	MEM	PC	28	1	0	NA	NA	NA	NA	NA	NA	NA	NA	NA	NA	NA	NA	NA	NA	NA	NA	NA	NA	NA	NA	NA	NA	NA
PC-28:1;0(16:1;0-12:0;0)	MEM	PC	28	1	0	NA	NA	NA	NA	NA	NA	NA	NA	NA	NA	NA	NA	NA	NA	NA	NA	NA	NA	NA	NA	NA	NA	NA
PC-28:1;0(18:1;0-10:0;0)	MEM	PC	28	1	0	NA	NA	NA	NA	NA	NA	NA	NA	NA	NA	NA	NA	NA	NA	NA	NA	NA	NA	NA	NA	NA	NA	NA
PC-29:0;0(15:0;0-14:0;0)	MEM	PC	29	0	0	NA	3.81291	1.41498	NA	NA	NA	NA	NA	NA	NA	NA	NA	NA	NA	NA	NA	NA	2.48758	NA	NA	NA	NA	NA
PC-29:0;0(16:0;0-13:0;0)	MEM	PC	29	0	0	NA	NA	NA	NA	NA	NA	NA	NA	NA	NA	NA	NA	NA	NA	NA	NA	NA	NA	NA	NA	NA	NA	NA
PC-29:0;0(17:0;0-12:0;0)	MEM	PC	29	0	0	NA	NA	NA	NA	NA	NA	NA	NA	NA	NA	NA	NA	NA	NA	NA	NA	NA	NA	NA	NA	NA	NA	NA
PC-30:0;0(15:0;0-15:0;0)	MEM	PC	30	0	0	2.98461	2.50059	0.847792	0.807376	2.04501	1.74642	0.642983	0.992144	0.645853	0.943873	0.391127	0.342466	0.414287	1.22067	0.447933	0.290063	NA	1.84614	NA	1.61997	NA	0.277699	0.280626
PC-30:0;0(16:0;0-14:0;0)	MEM	PC	30	0	0	46.8437	85.878	84.2673	32.0936	33.3329	22.6916	51.2903	63.3706	23.4679	32.4756	22.9688	48.2909	51.6432	31.9556	15.8544	10.5214	5.98128	54.5402	5.66274	28.7572	13.7633	20.3026	23.3183
PC-30:0;0(18:0;0-12:0;0)	MEM	PC	30	0	0	NA	NA	NA	NA	NA	NA	NA	NA	NA	NA	NA	NA	NA	NA	NA	NA	NA	NA	NA	NA	NA	NA	NA
PC-30:2;0(16:2;0-14:0;0)	MEM	PC	30	2	0	NA	NA	NA	NA	NA	NA	NA	NA	NA	NA	NA	NA	NA	NA	NA	NA	NA	NA	NA	NA	NA	NA	NA
PC-30:2;0(18:2;0-12:0;0)	MEM	PC	30	2	0	NA	NA	NA	NA	NA	NA	NA	NA	NA	NA	NA	NA	NA	NA	NA	NA	NA	NA	NA	NA	NA	NA	NA
PC-31:0;0(16:0;0-15:0;0)	MEM	PC	31	0	0	12.2573	15.6313	15.2044	3.85009	5.06316	3.42874	10.6326	15.4595	3.20531	7.89706	2.07998	5.57655	6.10916	5.68147	1.82091	1.85344	NA	11.2746	1.52225	5.71252	0.835562	1.54337	2.6166
PC-31:0;0(17:0;0-14:0;0)	MEM	PC	31	0	0	3.87009	3.87056	3.52704	1.69258	2.33734	1.81511	3.59375	4.0464	2.41381	3.64498	1.78563	3.30895	NA	2.73829	2.27162	1.41719	NA	4.90771	NA	2.69076	0.700674	2.20939	1.56209
PC-31:0;0(18:0;0-13:0;0)	MEM	PC	31	0	0	NA	NA	NA	NA	NA	NA	NA	NA	NA	NA	NA	NA	NA	NA	NA	NA	NA	NA	NA	NA	NA	NA	NA
PC-31:1;0(16:0;0-15:1;0)	MEM	PC	31	1	0	NA	NA	NA	NA	NA	NA	NA	NA	NA	NA	NA	NA	NA	NA	NA	NA	NA	6.20226	NA	NA	NA	NA	NA
PC-31:1;0(16:1;0-15:0;0)	MEM	PC	31	1	0	19.0841	12.6896	6.65009	6.9819	20.1281	18.1481	NA	10.4907	12.8717	18.1833	7.85853	7.19723	NA	8.61525	6.90309	8.28448	NA	16.4628	4.38864	15.4927	NA	8.08572	4.42731
PC-31:1;0(17:1;0-14:0;0)	MEM	PC	31	1	0	5.12874	3.63954	3.22705	1.93227	NA	3.50685	NA	NA	3.90747	2.60101	3.50799	3.21861	NA	3.25661	1.70784	2.33471	NA	6.5151	0.828257	3.58195	6.6845	2.79459	1.92777
PC-31:1;0(18:1;0-13:0;0)	MEM	PC	31	1	0	NA	NA	NA	2.60123	NA	NA	NA	NA	NA	NA	NA	NA	NA	NA	2.4793	NA	NA	NA	NA	NA	NA	NA	NA
PC-32:0;0(16:0;0-16:0;0)	MEM	PC	32	0	0	22.465	63.1974	108.21	15.9932	19.2493	13.5515	46.7044	106.643	14.4879	20.8778	9.75326	31.3206	34.5083	15.5708	7.78463	5.48689	7.09079	26.1596	3.48498	13.528	7.89557	9.37377	15.4254
PC-32:0;0(17:0;0-15:0;0)	MEM	PC	32	0	0	1.96531	2.80431	1.98453	1.4515	1.2179	1.07146	1.37565	1.76153	1.55938	0.879561	1.13364	NA	NA	1.02274	1.13821	0.550791	0.829124	2.52588	NA	1.23067	0.518865	0.623131	0.748036
PC-32:0;0(18:0;0-14:0;0)	MEM	PC	32	0	0	6.89724	13.4945	9.47428	5.13127	5.96846	5.34217	8.16162	8.52337	4.84691	7.5189	3.46706	6.4273	7.06978	4.25399	3.30552	2.64729	1.21218	8.62157	1.78857	4.92918	2.22326	3.22049	3.89001
PC-32:1;0(16:0;0-16:1;0)	MEM	PC	32	1	0	114.599	92.543	48.0734	48.2451	99.6751	72.1675	57.2661	53.9115	49.2485	102.022	51.5964	45.3098	31.5158	47.3965	38.1328	37.5458	4.56763	116.512	16.92	96.1729	21.97	40.9076	25.594
PC-32:1;0(17:1;0-15:0;0)	MEM	PC	32	1	0	4.79231	NA	0.877278	0.941639	2.80856	2.66884	0.951171	NA	1.40719	2.98757	0.857657	NA	NA	1.05232	NA	NA	NA	5.22395	NA	2.5399	NA	NA	NA
PC-32:1;0(18:0;0-14:1;0)	MEM	PC	32	1	0	NA	NA	NA	NA	NA	NA	NA	NA	NA	NA	NA	NA	NA	NA	NA	NA	NA	NA	NA	NA	NA	NA	NA
PC-32:1;0(18:1;0-14:0;0)	MEM	PC	32	1	0	56.1537	41.6962	18.4419	38.7553	48.7715	36.6489	22.1307	13.8605	26.9348	41.7743	35.0638	23.3297	27.2215	38.3362	46.0759	21.3755	2.98749	81.3375	9.85161	58.4286	14.8483	31.8005	15.7173
PC-32:2;0(16:0;0-16:2;0)	MEM	PC	32	2	0	12.0487	9.7166	NA	11.708	NA	NA	14.7779	NA	NA	NA	NA	NA	NA	NA	NA	NA	NA	7.68154	NA	7.9985	NA	NA	NA
PC-32:2;0(16:1;0-16:1;0)	MEM	PC	32	2	0	63.8131	38.2144	20.8776	38.6189	107.714	71.3457	17.4873	41.7371	53.3517	81.4625	51.5466	36.4312	26.5239	72.5926	15.0422	35.0715	5.1511	69.6827	20.0563	68.6204	32.6494	80.0796	28.999
PC-32:2;0(18:1;0-14:1;0)	MEM	PC	32	2	0	NA	NA	NA	NA	NA	NA	NA	NA	NA	NA	NA	NA	NA	NA	59.6708	NA	NA	NA	NA	NA	NA	NA	NA
PC-32:2;0(18:2;0-14:0;0)	MEM	PC	32	2	0	16.7238	29.1082	10.3722	14.017	NA	NA	24.6783	NA	NA	16.3201	13.7921	27.2953	22.6679	NA	4.80306	8.09992	NA	21.8154	NA	16.6503	NA	NA	15.8233
PC-32:3;0(16:0;0-16:3;0)	MEM	PC	32	3	0	NA	NA	NA	NA	NA	NA	NA	NA	NA	NA	NA	NA	NA	NA	NA	NA	NA	NA	NA	NA	NA	NA	NA
PC-32:3;0(16:1;0-16:2;0)	MEM	PC	32	3	0	NA	NA	NA	NA	NA	NA	NA	NA	NA	NA	NA	NA	NA	NA	NA	NA	NA	NA	NA	NA	NA	NA	NA
PC-32:4;0(17:0;0-15:4;0)	MEM	PC	32	4	0	NA	NA	NA	NA	NA	NA	NA	NA	NA	NA	NA	NA	NA	NA	NA	NA	NA	NA	NA	NA	NA	NA	NA
PC-33:0;0(17:0;0-16:0;0)	MEM	PC	33	0	0	NA	NA	NA	NA	NA	NA	NA	NA	NA	NA	NA	NA	NA	NA	NA	NA	NA	NA	NA	NA	NA	NA	NA
PC-33:0;0(18:0;0-15:0;0)	MEM	PC	33	0	0	NA	2.01265	1.60197	NA	2.12868	1.20634	1.31819	1.18752	1.03694	1.56229	0.452907	0.717666	0.396027	NA	0.665704	NA	NA	1.52794	NA	1.54331	0.231441	NA	0.440223
PC-33:1;0(17:0;0-16:1;0)	MEM	PC	33	1	0	5.70686	3.3019	NA	NA	5.00788	3.36429	2.25121	NA	NA	4.13962	2.06478	2.00032	NA	1.85107	NA	2.03653	NA	6.44372	NA	4.04484	0.890864	NA	NA
PC-33:1;0(17:1;0-16:0;0)	MEM	PC	33	1	0	26.8774	27.5268	20.9922	14.8205	19.8808	14.2854	19.1929	23.6401	14.6614	19.4611	11.6905	13.1114	10.0005	13.3746	10.513	8.63387	4.28892	32.682	3.91134	17.8573	4.762	9.80884	7.99396
PC-33:1;0(18:1;0-15:0;0)	MEM	PC	33	1	0	45.1937	34.3092	12.8543	27.2623	40.4286	28.0256	20.7008	14.1963	25.9475	38.3087	18.2253	14.4394	11.1548	22.0841	22.4528	14.9798	NA	57.6966	7.37932	35.2249	7.59847	18.7508	10.1592
PC-33:1;0(19:1;0-14:0;0)	MEM	PC	33	1	0	0.62577	NA	NA	NA	NA	NA	NA	NA	NA	NA	NA	NA	NA	NA	NA	NA	NA	0.877549	NA	NA	NA	NA	NA
PC-33:2;0(16:0;0-17:2;0)	MEM	PC	33	2	0	NA	NA	NA	NA	NA	NA	NA	NA	NA	NA	NA	NA	NA	NA	NA	NA	NA	NA	NA	NA	NA	NA	NA
PC-33:2;0(17:1;0-16:1;0)	MEM	PC	33	2	0	29.9087	26.4978	NA	NA	38.0342	24.393	17.8777	NA	21.3833	42.5827	15.2142	10.7338	9.78105	NA	13.3881	11.5684	NA	35.886	6.077	21.7908	NA	NA	6.16547
PC-33:2;0(18:2;0-15:0;0)	MEM	PC	33	2	0	NA	NA	NA	NA	NA	NA	NA	7.83426	NA	NA	NA	NA	NA	NA	NA	NA	NA	NA	NA	NA	NA	NA	NA
PC-34:0;0(18:0;0-16:0;0)	MEM	PC	34	0	0	22.2499	38.7335	34.584	17.706	20.2246	19.5208	32.7799	41.2673	22.4434	21.3124	NA	17.5943	18.6253	NA	20.1562	NA	NA	31.506	NA	NA	NA	NA	10.8764
PC-34:1;0(17:0;0-17:1;0)	MEM	PC	34	1	0	1.52712	NA	NA	0.960751	0.970714	1.21599	NA	NA	NA	1.76268	NA	NA	NA	NA	NA	NA	NA	2.66164	NA	1.21715	NA	NA	NA
PC-34:1;0(18:0;0-16:1;0)	MEM	PC	34	1	0	15.581	13.7976	4.42432	6.69947	11.5703	11.1413	9.40303	5.67622	7.78784	14.9524	7.43091	6.62968	2.90974	5.5106	3.76609	6.19732	NA	18.701	2.06272	12.3747	3.23255	5.8495	5.67947
PC-34:1;0(18:1;0-16:0;0)	MEM	PC	34	1	0	344.977	391.035	175.771	228.092	280.137	198.167	252.491	175.772	187.565	289.195	156.305	179.941	132.567	195.198	163.828	104.744	21.6611	432.089	52.6387	270.865	83.2027	143.225	112.844
PC-34:1;0(19:1;0-15:0;0)	MEM	PC	34	1	0	NA	NA	NA	NA	NA	NA	NA	NA	NA	NA	NA	NA	NA	NA	NA	NA	NA	NA	NA	NA	NA	NA	NA
PC-34:1;0(20:1;0-14:0;0)	MEM	PC	34	1	0	1.9328	NA	NA	NA	1.07563	NA	NA	NA	NA	NA	0.766121	NA	NA	NA	NA	NA	NA	1.86227	NA	2.02095	NA	NA	NA
PC-34:2;0(17:1;0-17:1;0)	MEM	PC	34	2	0	0.703181	NA	NA	NA	0.70891	0.754411	NA	NA	NA	0.532252	0.488612	NA	NA	NA	NA	0.300575	NA	0.746408	NA	0.91418	NA	NA	NA
PC-34:2;0(18:0;0-16:2;0)	MEM	PC	34	2	0	NA	NA	NA	NA	NA	NA	NA	NA	NA	NA	NA	NA	NA	NA	NA	NA	NA	NA	NA	NA	NA	NA	NA
PC-34:2;0(18:1;0-16:1;0)	MEM	PC	34	2	0	73.8622	36.256	14.4851	39.2971	64.1429	47.6684	22.8554	15.5976	34.5409	67.9607	38.9854	20.0937	13.2951	38.2102	37.5255	34.0938	1.01735	98.5547	14.6521	78.3522	11.6016	33.7305	16.3854
PC-34:2;0(18:2;0-16:0;0)	MEM	PC	34	2	0	22.6549	43.6132	11.4246	12.5575	21.5638	15.0629	28.2294	15.3416	10.2545	22.6067	10.7976	21.0377	13.1211	11.2198	14.0807	7.27022	NA	27.2381	NA	16.2576	6.55223	9.70191	9.75027
PC-34:2;0(20:2;0-14:0;0)	MEM	PC	34	2	0	1.3507	NA	NA	NA	NA	1.08385	NA	NA	NA	1.8012	NA	NA	NA	NA	NA	NA	NA	3.22628	NA	NA	NA	NA	NA
PC-34:3;0(16:0;0-18:3;0)	MEM	PC	34	3	0	NA	NA	NA	NA	NA	NA	NA	NA	NA	NA	NA	NA	NA	NA	NA	NA	NA	14.241	NA	NA	NA	NA	NA
PC-34:3;0(18:1;0-16:2;0)	MEM	PC	34	3	0	NA	8.79495	NA	NA	NA	NA	NA	NA	NA	NA	NA	NA	NA	NA	NA	NA	NA	NA	NA	NA	NA	NA	NA
PC-34:3;0(18:2;0-16:1;0)	MEM	PC	34	3	0	12.8853	NA	NA	NA	8.75988	NA	NA	NA	NA	16.462	7.8644	NA	NA	8.06389	12.6214	NA	NA	3.40306	NA	14.7402	NA	NA	NA
PC-34:3;0(20:3;0-14:0;0)	MEM	PC	34	3	0	NA	NA	5.84223	NA	6.82319	NA	NA	1.62452	NA	NA	NA	4.82075	NA	NA	NA	NA	NA	1.87522	NA	NA	NA	NA	NA
PC-34:4;0(20:4;0-14:0;0)	MEM	PC	34	4	0	NA	16.7153	21.402	NA	NA	NA	NA	18.6011	NA	NA	NA	NA	20.2681	NA	NA	NA	NA	21.7152	NA	NA	NA	NA	NA
PC-35:0;0(18:0;0-17:0;0)	MEM	PC	35	0	0	NA	1.62613	1.26189	NA	NA	NA	1.51558	NA	NA	NA	NA	NA	NA	NA	NA	NA	NA	NA	NA	NA	NA	NA	NA
PC-35:0;0(19:0;0-16:0;0)	MEM	PC	35	0	0	NA	NA	NA	NA	NA	NA	NA	NA	NA	NA	NA	NA	NA	NA	NA	NA	NA	NA	NA	NA	NA	NA	NA
PC-35:1;0(18:0;0-17:1;0)	MEM	PC	35	1	0	4.00129	3.57422	NA	1.69092	2.21099	1.62125	1.96769	NA	1.56294	2.74223	0.906016	1.68808	0.479088	NA	0.75923	0.842746	NA	3.3861	NA	2.39913	NA	0.617065	0.723285
PC-35:1;0(18:1;0-17:0;0)	MEM	PC	35	1	0	23.6371	17.889	NA	11.7049	17.931	13.893	12.8384	NA	11.0575	17.2297	NA	NA	NA	11.1139	11.3641	NA	NA	27.9429	NA	15.7476	NA	NA	NA
PC-35:1;0(19:1;0-16:0;0)	MEM	PC	35	1	0	2.95547	3.17082	2.2553	1.74726	2.50377	2.14303	2.63075	2.03844	1.5512	3.59154	1.22826	0.960754	1.16654	2.47394	NA	NA	NA	3.72298	NA	2.1979	NA	1.67792	0.790003
PC-35:1;0(20:1;0-15:0;0)	MEM	PC	35	1	0	NA	NA	NA	NA	NA	NA	NA	NA	NA	1.05404	NA	NA	NA	0.55784	0.641876	NA	NA	NA	NA	NA	NA	NA	NA
PC-35:2;0(17:0;0-18:2;0)	MEM	PC	35	2	0	NA	NA	NA	NA	NA	NA	NA	NA	NA	NA	NA	NA	NA	NA	NA	NA	NA	NA	NA	NA	NA	NA	NA
PC-35:2;0(18:1;0-17:1;0)	MEM	PC	35	2	0	36.2653	25.2248	7.90267	22.5894	32.9596	24.9821	16.1407	9.82475	22.0528	34.5761	19.4067	12.5218	8.55485	22.927	20.5239	17.3338	NA	57.4778	7.19791	36.9945	7.74096	19.2204	9.64319
PC-35:2;0(19:1;0-16:1;0)	MEM	PC	35	2	0	NA	NA	NA	NA	NA	NA	NA	NA	NA	NA	NA	NA	NA	NA	NA	NA	NA	NA	NA	NA	NA	NA	NA
PC-35:2;0(19:2;0-16:0;0)	MEM	PC	35	2	0	NA	NA	NA	NA	NA	NA	NA	NA	NA	NA	NA	NA	NA	NA	NA	NA	NA	NA	NA	NA	NA	NA	NA
PC-35:2;0(20:2;0-15:0;0)	MEM	PC	35	2	0	NA	NA	NA	NA	NA	NA	NA	NA	NA	NA	NA	NA	NA	NA	NA	NA	NA	NA	NA	NA	NA	NA	NA
PC-35:3;0(18:1;0-17:2;0)	MEM	PC	35	3	0	NA	NA	NA	NA	NA	NA	NA	NA	NA	NA	NA	NA	NA	NA	NA	NA	NA	NA	NA	NA	NA	NA	NA
PC-35:3;0(18:2;0-17:1;0)	MEM	PC	35	3	0	NA	NA	NA	NA	NA	NA	NA	NA	NA	NA	NA	NA	NA	NA	NA	NA	NA	NA	NA	5.1528	NA	NA	NA
PC-35:3;0(20:3;0-15:0;0)	MEM	PC	35	3	0	NA	NA	NA	NA	NA	NA	NA	3.54675	NA	NA	NA	NA	NA	NA	NA	NA	NA	NA	NA	NA	NA	NA	NA
PC-35:4;0(20:4;0-15:0;0)	MEM	PC	35	4	0	NA	NA	18.5671	NA	NA	NA	NA	31.6416	NA	NA	NA	NA	NA	NA	NA	NA	NA	NA	NA	NA	NA	NA	NA
PC-36:1;0(18:0;0-18:1;0)	MEM	PC	36	1	0	56.308	64.3243	15.6723	36.053	45.2544	33.0687	38.7185	17.1818	28.032	48.7109	19.7921	24.6476	15.8418	23.6983	28.1292	16.7737	1.47534	70.5644	8.26158	37.1012	14.5175	16.9912	18.0859
PC-36:1;0(19:1;0-17:0;0)	MEM	PC	36	1	0	NA	NA	NA	NA	NA	NA	NA	NA	NA	NA	NA	NA	NA	NA	NA	NA	NA	NA	NA	NA	NA	NA	NA
PC-36:1;0(20:0;0-16:1;0)	MEM	PC	36	1	0	NA	NA	NA	NA	NA	NA	NA	NA	NA	NA	NA	NA	NA	NA	NA	NA	NA	NA	NA	NA	NA	NA	NA
PC-36:1;0(20:1;0-16:0;0)	MEM	PC	36	1	0	7.74886	6.59043	3.67117	2.56331	5.63149	4.70649	4.38095	3.90977	4.53727	7.02014	3.07349	2.98327	NA	4.26222	0.573043	2.0363	NA	8.6604	0.82959	6.07438	NA	3.94917	1.77173
PC-36:2;0(18:0;0-18:2;0)	MEM	PC	36	2	0	8.21546	14.5041	3.81359	4.30321	7.59673	3.89297	9.87303	4.52165	3.62447	9.02293	3.21656	6.74141	NA	4.22314	4.32389	NA	NA	9.01718	NA	3.71149	NA	3.5713	3.83245
PC-36:2;0(18:1;0-18:1;0)	MEM	PC	36	2	0	172.992	105.748	26.8738	111.327	133.198	108.924	65.3522	31.2625	97.7566	151.858	87.882	50.4513	31.2619	106.437	82.594	71.2251	5.79049	275.684	32.7503	164.334	32.2948	85.0333	35.2516
PC-36:2;0(19:1;0-17:1;0)	MEM	PC	36	2	0	NA	NA	NA	NA	NA	NA	NA	NA	NA	NA	NA	NA	NA	NA	NA	NA	NA	NA	NA	NA	NA	NA	NA
PC-36:2;0(20:1;0-16:1;0)	MEM	PC	36	2	0	3.05703	NA	NA	NA	2.95061	NA	NA	NA	NA	3.49811	NA	NA	NA	0.847394	NA	NA	NA	2.94315	NA	3.91388	NA	NA	NA
PC-36:2;0(20:2;0-16:0;0)	MEM	PC	36	2	0	10.8441	6.72265	6.15556	6.24148	7.38921	7.11914	3.93438	3.82735	8.376	9.92716	3.65497	2.42034	1.9071	5.19427	3.8318	4.15309	NA	16.15	0.988084	7.9729	NA	4.27653	2.43309
PC-36:3;0(18:0;0-18:3;0)	MEM	PC	36	3	0	NA	NA	NA	NA	NA	NA	NA	NA	NA	NA	NA	NA	NA	NA	NA	NA	NA	NA	NA	NA	NA	NA	NA
PC-36:3;0(18:1;0-18:2;0)	MEM	PC	36	3	0	20.8291	15.221	4.39318	11.5735	16.196	12.3568	9.54816	4.5874	8.58511	16.9093	10.2805	8.41425	5.57848	11.7696	12.1165	7.89731	NA	23.3485	3.84681	16.0092	3.61247	9.16272	6.01827
PC-36:3;0(20:2;0-16:1;0)	MEM	PC	36	3	0	NA	NA	NA	0.851081	1.09249	NA	NA	NA	NA	2.61488	0.813272	NA	NA	1.0158	NA	0.705243	NA	4.22856	NA	1.6156	NA	NA	NA
PC-36:3;0(20:3;0-16:0;0)	MEM	PC	36	3	0	11.9286	19.8597	24.5177	6.31288	9.06716	8.69247	17.7847	13.7414	7.70294	10.5877	3.95803	6.66889	11.6104	4.7172	5.19193	3.78284	NA	15.8153	1.53832	5.53803	1.6839	3.2492	3.32579
PC-36:4;0(18:1;0-18:3;0)	MEM	PC	36	4	0	NA	NA	NA	NA	NA	NA	NA	NA	NA	NA	NA	NA	NA	NA	NA	NA	NA	NA	NA	3.87454	NA	NA	NA
PC-36:4;0(18:2;0-18:2;0)	MEM	PC	36	4	0	NA	0.969074	NA	NA	NA	NA	NA	NA	NA	NA	NA	NA	NA	NA	NA	NA	NA	NA	NA	0.824155	NA	NA	NA
PC-36:4;0(20:3;0-16:1;0)	MEM	PC	36	4	0	NA	NA	2.64263	NA	2.97847	NA	2.02994	NA	NA	NA	NA	NA	NA	NA	NA	NA	NA	2.74063	NA	NA	NA	NA	NA
PC-36:4;0(20:4;0-16:0;0)	MEM	PC	36	4	0	15.2731	33.5292	111.592	10.619	11.7118	12.2208	33.971	154.996	11.1532	18.1507	5.54344	10.8011	36.5339	6.02305	7.61293	5.89449	16.4332	22.6542	2.72106	4.81278	2.7109	4.15633	5.27138
PC-36:4;0(22:4;0-14:0;0)	MEM	PC	36	4	0	NA	NA	2.94582	NA	NA	NA	NA	4.88007	NA	NA	NA	NA	NA	NA	NA	NA	NA	NA	NA	NA	NA	NA	NA
PC-36:5;0(16:0;0-20:5;0)	MEM	PC	36	5	0	NA	9.38954	NA	NA	NA	NA	11.9608	NA	NA	NA	NA	NA	NA	NA	NA	NA	NA	NA	NA	NA	NA	NA	NA
PC-36:5;0(20:4;0-16:1;0)	MEM	PC	36	5	0	NA	2.79368	39.0051	NA	NA	NA	NA	55.8668	NA	NA	NA	NA	22.5783	NA	NA	NA	NA	10.8682	NA	NA	NA	NA	NA
PC-36:5;0(22:5;0-14:0;0)	MEM	PC	36	5	0	NA	NA	NA	NA	NA	NA	NA	NA	NA	NA	NA	NA	NA	NA	NA	NA	NA	NA	NA	NA	NA	NA	NA
PC-36:6;0(22:6;0-14:0;0)	MEM	PC	36	6	0	NA	NA	NA	NA	NA	NA	NA	NA	NA	NA	NA	NA	NA	NA	NA	NA	NA	NA	NA	NA	NA	NA	NA
PC-36:7;0(20:4;0-16:3;0)	MEM	PC	36	7	0	NA	NA	NA	NA	NA	NA	NA	NA	NA	NA	NA	NA	NA	NA	NA	NA	NA	NA	NA	NA	NA	NA	NA
PC-37:1;0(19:0;0-18:1;0)	MEM	PC	37	1	0	NA	NA	NA	NA	NA	NA	NA	NA	NA	NA	NA	NA	NA	NA	NA	NA	NA	NA	NA	NA	NA	NA	NA
PC-37:1;0(19:1;0-18:0;0)	MEM	PC	37	1	0	NA	NA	NA	NA	NA	NA	NA	NA	NA	NA	NA	NA	NA	NA	NA	NA	NA	NA	NA	NA	NA	NA	NA
PC-37:1;0(20:1;0-17:0;0)	MEM	PC	37	1	0	NA	NA	NA	NA	NA	NA	NA	NA	NA	NA	NA	NA	NA	NA	NA	NA	NA	NA	NA	NA	NA	NA	NA
PC-37:2;0(18:0;0-19:2;0)	MEM	PC	37	2	0	NA	NA	NA	NA	NA	NA	NA	NA	NA	NA	NA	NA	NA	NA	NA	NA	NA	NA	NA	NA	NA	NA	NA
PC-37:2;0(19:1;0-18:1;0)	MEM	PC	37	2	0	6.71285	3.4815	NA	NA	6.65885	4.68964	NA	NA	3.08585	6.79318	2.92929	NA	NA	3.61838	2.85911	2.48779	NA	8.58795	NA	6.9461	NA	NA	NA
PC-37:2;0(20:1;0-17:1;0)	MEM	PC	37	2	0	NA	NA	NA	NA	NA	NA	NA	NA	NA	NA	NA	NA	NA	NA	NA	NA	NA	NA	NA	NA	NA	NA	NA
PC-37:2;0(20:2;0-17:0;0)	MEM	PC	37	2	0	NA	NA	NA	NA	NA	NA	NA	NA	NA	NA	NA	NA	NA	NA	NA	NA	NA	NA	NA	NA	NA	NA	NA
PC-37:3;0(18:0;0-19:3;0)	MEM	PC	37	3	0	NA	NA	NA	NA	NA	NA	NA	NA	NA	NA	NA	NA	NA	NA	NA	NA	NA	NA	NA	NA	NA	NA	NA
PC-37:3;0(19:2;0-18:1;0)	MEM	PC	37	3	0	NA	NA	NA	NA	NA	NA	NA	NA	NA	6.02993	NA	NA	NA	NA	NA	2.91602	NA	10.5642	NA	NA	NA	NA	NA
PC-37:3;0(20:3;0-17:0;0)	MEM	PC	37	3	0	NA	NA	NA	NA	NA	NA	NA	NA	NA	NA	NA	NA	NA	NA	NA	NA	NA	NA	NA	NA	NA	NA	NA
PC-37:4;0(17:0;0-20:4;0)	MEM	PC	37	4	0	NA	5.33436	12.9305	NA	NA	NA	5.5799	20.1274	NA	NA	NA	NA	NA	NA	NA	NA	NA	NA	NA	NA	NA	NA	NA
PC-37:4;0(20:3;0-17:1;0)	MEM	PC	37	4	0	NA	NA	NA	NA	NA	NA	NA	NA	NA	NA	NA	NA	NA	NA	NA	NA	NA	NA	NA	NA	NA	NA	NA
PC-37:5;0(20:4;0-17:1;0)	MEM	PC	37	5	0	NA	NA	NA	NA	NA	NA	NA	13.647	NA	NA	NA	NA	NA	NA	NA	NA	NA	NA	NA	NA	NA	NA	NA
PC-37:5;0(22:5;0-15:0;0)	MEM	PC	37	5	0	NA	NA	NA	NA	NA	NA	NA	NA	NA	NA	NA	NA	NA	NA	NA	NA	NA	NA	NA	NA	NA	NA	NA
PC-38:1;0(20:0;0-18:1;0)	MEM	PC	38	1	0	NA	NA	NA	NA	NA	NA	NA	NA	NA	NA	NA	NA	NA	NA	NA	NA	NA	NA	NA	NA	NA	NA	NA
PC-38:1;0(20:1;0-18:0;0)	MEM	PC	38	1	0	2.08104	NA	NA	NA	NA	NA	NA	NA	NA	1.92988	NA	NA	NA	NA	NA	NA	NA	2.78176	NA	NA	NA	NA	NA
PC-38:1;0(22:1;0-16:0;0)	MEM	PC	38	1	0	NA	NA	NA	NA	NA	NA	NA	NA	NA	NA	NA	NA	NA	NA	NA	NA	NA	NA	NA	NA	NA	NA	NA
PC-38:2;0(20:1;0-18:1;0)	MEM	PC	38	2	0	13.0657	10.1771	NA	10.2814	11.7286	9.70704	NA	NA	7.70889	12.9545	9.04703	4.99182	NA	10.8113	9.19872	6.5785	NA	17.2588	2.87368	14.1818	3.10714	7.66032	3.10697
PC-38:2;0(20:2;0-18:0;0)	MEM	PC	38	2	0	2.13423	NA	NA	NA	1.58462	1.57857	NA	NA	NA	3.13392	NA	NA	NA	NA	NA	NA	NA	4.47392	NA	0.972732	NA	NA	0.870629
PC-38:2;0(22:1;0-16:1;0)	MEM	PC	38	2	0	NA	NA	NA	NA	NA	NA	NA	NA	NA	NA	NA	NA	NA	NA	NA	NA	NA	NA	NA	NA	NA	NA	NA
PC-38:2;0(22:2;0-16:0;0)	MEM	PC	38	2	0	NA	NA	NA	NA	NA	NA	NA	NA	NA	NA	NA	NA	NA	NA	NA	NA	NA	NA	NA	NA	NA	NA	NA
PC-38:3;0(18:0;0-20:3;0)	MEM	PC	38	3	0	4.20564	6.06203	3.73795	3.46038	4.00142	4.37273	8.27341	2.8907	3.60373	5.80522	1.12439	4.26967	1.96983	1.61304	2.75777	1.2401	NA	9.12144	0.634725	1.72691	0.830545	NA	2.94301
PC-38:3;0(20:1;0-18:2;0)	MEM	PC	38	3	0	NA	NA	NA	NA	NA	NA	NA	NA	NA	NA	NA	NA	NA	NA	NA	NA	NA	NA	NA	NA	NA	NA	NA
PC-38:3;0(20:2;0-18:1;0)	MEM	PC	38	3	0	11.1959	3.02862	NA	7.55939	9.80372	8.84752	1.92719	NA	5.93054	10.9392	6.59587	NA	NA	8.07108	5.8714	5.87249	NA	21.5852	2.41423	12.1786	1.24569	8.58054	NA
PC-38:3;0(22:3;0-16:0;0)	MEM	PC	38	3	0	NA	NA	2.33584	NA	NA	NA	NA	NA	0.96368	NA	NA	NA	NA	NA	NA	NA	NA	NA	NA	NA	NA	NA	NA
PC-38:4;0(18:0;0-20:4;0)	MEM	PC	38	4	0	2.9539	8.89506	23.4928	1.08347	2.96982	4.61433	12.0266	35.1512	3.87271	7.7481	NA	1.85926	6.19929	0.768445	NA	1.7004	3.27006	7.63989	NA	NA	NA	NA	NA
PC-38:4;0(20:2;0-18:2;0)	MEM	PC	38	4	0	NA	NA	NA	NA	NA	NA	NA	NA	NA	NA	NA	NA	NA	NA	NA	NA	NA	NA	NA	NA	NA	NA	NA
PC-38:4;0(20:3;0-18:1;0)	MEM	PC	38	4	0	10.1986	11.9938	13.8564	8.87952	10.7517	8.14957	11.8924	6.52915	4.87844	10.9442	5.26595	4.87096	6.95703	6.14217	8.15044	4.65977	NA	15.771	NA	7.75369	3.07241	3.61123	4.47416
PC-38:4;0(22:4;0-16:0;0)	MEM	PC	38	4	0	1.75739	3.09981	29.4676	1.31316	NA	NA	3.54115	36.8464	2.77223	NA	NA	NA	6.12473	NA	NA	NA	6.09846	5.17	NA	NA	NA	NA	NA
PC-38:5;0(18:0;0-20:5;0)	MEM	PC	38	5	0	NA	NA	NA	NA	NA	NA	NA	NA	NA	NA	NA	NA	NA	NA	NA	NA	NA	NA	NA	NA	NA	NA	NA
PC-38:5;0(18:1;0-20:4;0)	MEM	PC	38	5	0	12.7644	10.0461	35.4316	7.97744	10.0545	11.6376	11.1489	47.9656	10.3841	9.70562	4.32866	7.93428	19.6334	5.67953	6.71819	5.60151	7.36245	23.709	2.50826	7.5943	NA	NA	1.85986
PC-38:5;0(20:3;0-18:2;0)	MEM	PC	38	5	0	NA	NA	NA	NA	NA	NA	NA	NA	NA	NA	NA	NA	NA	NA	NA	NA	NA	NA	NA	NA	NA	NA	NA
PC-38:5;0(22:4;0-16:1;0)	MEM	PC	38	5	0	NA	NA	NA	NA	NA	NA	NA	2.39763	NA	NA	NA	NA	NA	NA	NA	NA	NA	NA	NA	NA	NA	NA	NA
PC-38:5;0(22:5;0-16:0;0)	MEM	PC	38	5	0	NA	11.7045	15.9382	NA	NA	NA	13.3388	10.4655	NA	6.26813	NA	NA	NA	NA	NA	NA	NA	NA	NA	NA	NA	NA	2.52067
PC-38:6;0(18:1;0-20:5;0)	MEM	PC	38	6	0	NA	NA	NA	NA	NA	NA	NA	NA	NA	NA	NA	NA	NA	NA	NA	NA	NA	NA	NA	NA	NA	NA	NA
PC-38:6;0(20:4;0-18:2;0)	MEM	PC	38	6	0	NA	NA	8.32968	NA	NA	NA	NA	NA	NA	NA	NA	NA	NA	NA	NA	NA	NA	NA	NA	NA	NA	NA	NA
PC-38:6;0(22:5;0-16:1;0)	MEM	PC	38	6	0	NA	NA	NA	NA	NA	NA	NA	NA	NA	NA	NA	NA	NA	NA	NA	NA	NA	NA	NA	NA	NA	NA	NA
PC-38:6;0(22:6;0-16:0;0)	MEM	PC	38	6	0	NA	62.9934	NA	NA	NA	NA	50.2008	NA	NA	NA	NA	18.1346	NA	NA	NA	NA	NA	NA	NA	NA	NA	NA	11.3116
PC-39:4;0(22:4;0-17:0;0)	MEM	PC	39	4	0	NA	NA	3.51114	NA	NA	NA	NA	3.61539	NA	NA	NA	NA	NA	NA	NA	NA	NA	NA	NA	NA	NA	NA	NA
PC-39:5;0(19:1;0-20:4;0)	MEM	PC	39	5	0	NA	NA	NA	NA	NA	NA	NA	NA	NA	NA	NA	NA	NA	NA	NA	NA	NA	NA	NA	NA	NA	NA	NA
PC-39:5;0(22:5;0-17:0;0)	MEM	PC	39	5	0	NA	NA	NA	NA	NA	NA	NA	NA	NA	NA	NA	NA	NA	NA	NA	NA	NA	NA	NA	NA	NA	NA	NA
PC-39:6;0(17:0;0-22:6;0)	MEM	PC	39	6	0	NA	NA	NA	NA	NA	NA	NA	NA	NA	NA	NA	NA	NA	NA	NA	NA	NA	NA	NA	NA	NA	NA	NA
PC-39:6;0(22:5;0-17:1;0)	MEM	PC	39	6	0	NA	NA	NA	NA	NA	NA	NA	NA	NA	NA	NA	NA	NA	NA	NA	NA	NA	NA	NA	NA	NA	NA	NA
PC-40:0;0(24:0;0-16:0;0)	MEM	PC	40	0	0	NA	NA	NA	NA	NA	NA	NA	NA	NA	NA	NA	NA	NA	NA	NA	NA	NA	NA	NA	NA	NA	NA	NA
PC-40:1;0(22:0;0-18:1;0)	MEM	PC	40	1	0	NA	NA	NA	NA	NA	NA	NA	NA	NA	NA	NA	NA	NA	NA	NA	NA	NA	NA	NA	NA	NA	NA	NA
PC-40:1;0(22:1;0-18:0;0)	MEM	PC	40	1	0	NA	NA	NA	NA	NA	NA	NA	NA	NA	NA	NA	NA	NA	NA	NA	NA	NA	NA	NA	NA	NA	NA	NA
PC-40:1;0(24:0;0-16:1;0)	MEM	PC	40	1	0	NA	NA	NA	NA	NA	NA	NA	NA	NA	NA	NA	NA	NA	NA	NA	NA	NA	NA	NA	NA	NA	NA	NA
PC-40:1;0(24:1;0-16:0;0)	MEM	PC	40	1	0	NA	NA	NA	NA	NA	NA	NA	NA	NA	NA	NA	NA	NA	NA	NA	NA	NA	NA	NA	NA	NA	NA	NA
PC-40:2;0(20:1;0-20:1;0)	MEM	PC	40	2	0	NA	NA	NA	NA	NA	NA	NA	NA	NA	NA	NA	NA	NA	NA	NA	NA	NA	NA	NA	NA	NA	NA	NA
PC-40:2;0(22:1;0-18:1;0)	MEM	PC	40	2	0	NA	NA	NA	NA	NA	NA	NA	NA	NA	NA	NA	NA	NA	NA	NA	NA	NA	NA	NA	NA	NA	NA	NA
PC-40:2;0(24:1;0-16:1;0)	MEM	PC	40	2	0	NA	NA	NA	NA	NA	NA	NA	NA	NA	NA	NA	NA	NA	NA	NA	NA	NA	NA	NA	NA	NA	NA	NA
PC-40:4;0(20:1;0-20:3;0)	MEM	PC	40	4	0	NA	NA	NA	NA	NA	NA	NA	NA	NA	NA	NA	NA	NA	NA	NA	NA	NA	NA	NA	NA	NA	NA	NA
PC-40:4;0(22:3;0-18:1;0)	MEM	PC	40	4	0	NA	NA	NA	NA	NA	NA	NA	NA	NA	NA	NA	NA	NA	NA	NA	NA	NA	NA	NA	NA	NA	NA	NA
PC-40:4;0(22:4;0-18:0;0)	MEM	PC	40	4	0	NA	NA	4.01676	NA	NA	NA	NA	3.40896	NA	NA	NA	NA	NA	NA	NA	NA	NA	2.91821	NA	NA	NA	NA	NA
PC-40:4;0(24:4;0-16:0;0)	MEM	PC	40	4	0	NA	NA	3.13895	NA	NA	NA	NA	2.66893	NA	NA	NA	NA	NA	NA	NA	NA	NA	NA	NA	NA	NA	NA	NA
PC-40:5;0(18:0;0-22:5;0)	MEM	PC	40	5	0	NA	NA	3.533	NA	NA	NA	5.61711	NA	NA	NA	NA	NA	NA	NA	NA	NA	NA	NA	NA	NA	NA	NA	NA
PC-40:5;0(20:1;0-20:4;0)	MEM	PC	40	5	0	NA	NA	0.913688	NA	NA	NA	NA	NA	NA	NA	NA	NA	NA	NA	NA	NA	NA	NA	NA	NA	NA	NA	NA
PC-40:5;0(22:4;0-18:1;0)	MEM	PC	40	5	0	NA	NA	8.47396	NA	NA	NA	NA	14.5581	NA	NA	NA	NA	7.83953	NA	NA	NA	NA	NA	NA	NA	NA	NA	NA
PC-40:5;0(24:5;0-16:0;0)	MEM	PC	40	5	0	NA	NA	3.41475	NA	NA	NA	NA	NA	NA	NA	NA	NA	NA	NA	NA	NA	NA	NA	NA	NA	NA	NA	NA
PC-40:6;0(18:0;0-22:6;0)	MEM	PC	40	6	0	NA	24.4876	NA	NA	NA	NA	20.1183	NA	NA	NA	NA	NA	NA	NA	NA	NA	NA	NA	NA	NA	NA	NA	NA
PC-40:6;0(20:2;0-20:4;0)	MEM	PC	40	6	0	NA	NA	NA	NA	NA	NA	NA	NA	NA	NA	NA	NA	NA	NA	NA	NA	NA	NA	NA	NA	NA	NA	NA
PC-40:6;0(20:3;0-20:3;0)	MEM	PC	40	6	0	NA	NA	7.99406	NA	NA	NA	NA	NA	NA	NA	NA	NA	NA	NA	NA	NA	NA	NA	NA	NA	NA	NA	NA
PC-40:6;0(22:5;0-18:1;0)	MEM	PC	40	6	0	NA	NA	NA	NA	NA	NA	NA	NA	NA	NA	NA	NA	NA	NA	NA	NA	NA	9.02956	NA	NA	NA	NA	NA
PC-40:6;0(24:6;0-16:0;0)	MEM	PC	40	6	0	NA	NA	NA	NA	NA	NA	NA	NA	NA	NA	NA	NA	NA	NA	NA	NA	NA	NA	NA	NA	NA	NA	NA
PC-40:7;0(18:1;0-22:6;0)	MEM	PC	40	7	0	NA	27.5586	NA	NA	NA	NA	NA	NA	NA	NA	NA	NA	NA	NA	NA	NA	NA	NA	NA	NA	NA	NA	NA
PC-40:7;0(20:3;0-20:4;0)	MEM	PC	40	7	0	NA	NA	NA	NA	NA	NA	NA	NA	NA	NA	NA	NA	NA	NA	NA	NA	NA	NA	NA	NA	NA	NA	NA
PC-40:8;0(20:4;0-20:4;0)	MEM	PC	40	8	0	NA	NA	NA	NA	NA	NA	NA	NA	NA	NA	NA	NA	NA	NA	NA	NA	NA	NA	NA	NA	NA	NA	NA
PC-42:1;0(24:0;0-18:1;0)	MEM	PC	42	1	0	NA	NA	NA	NA	NA	NA	NA	NA	NA	NA	NA	NA	NA	NA	NA	NA	NA	NA	NA	NA	NA	NA	NA
PC-42:2;0(24:1;0-18:1;0)	MEM	PC	42	2	0	NA	NA	NA	NA	NA	NA	NA	NA	NA	NA	NA	NA	NA	NA	NA	NA	NA	NA	NA	NA	NA	NA	NA
PC-42:6;0(24:6;0-18:0;0)	MEM	PC	42	6	0	NA	NA	NA	NA	NA	NA	NA	NA	NA	NA	NA	NA	NA	NA	NA	NA	NA	NA	NA	NA	NA	NA	NA
PC-42:7;0(24:6;0-18:1;0)	MEM	PC	42	7	0	NA	NA	NA	NA	NA	NA	NA	NA	NA	NA	NA	NA	NA	NA	NA	NA	NA	NA	NA	NA	NA	NA	NA
PC O--26:0;0(16:0;0-10:0;0)	MEM	PC O-	26	0	0	NA	NA	NA	NA	NA	NA	NA	NA	NA	NA	NA	NA	NA	NA	NA	NA	NA	NA	NA	NA	NA	NA	NA
PC O--28:0;0(17:0;0-11:0;0)	MEM	PC O-	28	0	0	NA	NA	NA	NA	NA	NA	NA	NA	NA	NA	NA	NA	NA	NA	NA	NA	NA	NA	NA	NA	NA	NA	NA
PC O--28:0;0(18:0;0-10:0;0)	MEM	PC O-	28	0	0	NA	NA	NA	NA	NA	NA	NA	NA	NA	NA	NA	NA	NA	NA	NA	NA	NA	NA	NA	NA	NA	NA	NA
PC O--28:1;0(16:1;0-12:0;0)	MEM	PC O-	28	1	0	NA	NA	NA	NA	NA	NA	NA	NA	NA	NA	NA	NA	NA	NA	NA	NA	NA	NA	NA	NA	NA	NA	NA
PC O--29:0;0(16:0;0-13:0;0)	MEM	PC O-	29	0	0	NA	NA	NA	NA	NA	NA	NA	NA	NA	NA	NA	NA	NA	NA	NA	NA	NA	NA	NA	NA	NA	NA	NA
PC O--29:0;0(17:0;0-12:0;0)	MEM	PC O-	29	0	0	NA	NA	NA	NA	NA	NA	NA	NA	NA	NA	NA	NA	NA	NA	NA	NA	NA	NA	NA	NA	NA	NA	NA
PC O--29:1;0(17:1;0-12:0;0)	MEM	PC O-	29	1	0	NA	NA	NA	NA	NA	NA	NA	NA	NA	NA	NA	NA	NA	NA	NA	NA	NA	NA	NA	NA	NA	NA	NA
PC O--30:0;0(16:0;0-14:0;0)	MEM	PC O-	30	0	0	6.22045	9.09227	2.59662	3.74849	4.83606	3.41147	5.0796	NA	2.6538	4.50558	3.20922	4.7686	4.38021	2.88841	2.57557	1.56837	NA	4.89678	0.680821	5.28003	2.04593	2.87955	2.17476
PC O--30:0;0(17:0;0-13:0;0)	MEM	PC O-	30	0	0	NA	NA	NA	NA	0.47804	NA	NA	NA	NA	NA	NA	NA	NA	NA	NA	NA	NA	NA	NA	NA	NA	NA	NA
PC O--30:0;0(18:0;0-12:0;0)	MEM	PC O-	30	0	0	NA	NA	NA	NA	NA	NA	NA	NA	NA	NA	NA	NA	NA	0.188518	0.425208	NA	NA	NA	NA	NA	NA	NA	NA
PC O--30:1;0(16:0;0-14:1;0)	MEM	PC O-	30	1	0	NA	NA	NA	NA	NA	NA	NA	NA	NA	NA	NA	NA	NA	NA	NA	NA	NA	NA	NA	NA	NA	NA	NA
PC O--30:1;0(16:1;0-14:0;0)	MEM	PC O-	30	1	0	2.1113	NA	NA	NA	NA	NA	NA	NA	NA	1.41258	1.10224	NA	NA	0.772721	NA	NA	NA	1.28945	NA	2.67079	NA	1.17708	NA
PC O--30:1;0(18:1;0-12:0;0)	MEM	PC O-	30	1	0	NA	NA	NA	NA	NA	NA	NA	NA	NA	NA	NA	NA	NA	NA	NA	NA	NA	NA	NA	NA	NA	NA	NA
PC O--31:0;0(16:0;0-15:0;0)	MEM	PC O-	31	0	0	0.413337	0.248543	0.037979	0.139275	0.345665	0.448148	0.073135	0.067261	0.187332	0.22478	0.07059	0.035433	0.035606	0.156193	0.118801	0.101039	NA	0.220759	NA	0.249657	NA	0.076479	0.05448
PC O--31:0;0(17:0;0-14:0;0)	MEM	PC O-	31	0	0	2.77664	3.46573	1.39676	2.25942	2.30854	2.56755	2.4024	1.54869	2.85969	3.02722	1.78007	1.94095	1.74022	1.66279	1.72909	1.55461	1.40145	2.7331	1.77971	1.83568	1.65474	2.063	1.939
PC O--31:1;0(16:1;0-15:0;0)	MEM	PC O-	31	1	0	0.145734	NA	NA	NA	NA	NA	NA	NA	NA	NA	NA	NA	NA	NA	NA	NA	NA	NA	NA	NA	NA	NA	NA
PC O--31:1;0(17:0;0-14:1;0)	MEM	PC O-	31	1	0	NA	NA	NA	NA	NA	NA	NA	NA	NA	0.181119	NA	NA	NA	NA	NA	NA	NA	NA	NA	NA	NA	NA	NA
PC O--31:1;0(17:1;0-14:0;0)	MEM	PC O-	31	1	0	2.46313	NA	NA	NA	2.09778	NA	NA	NA	NA	2.33445	NA	NA	NA	NA	NA	NA	NA	2.63019	NA	2.58176	NA	NA	NA
PC O--32:0;0(16:0;0-16:0;0)	MEM	PC O-	32	0	0	1.64851	5.72899	3.42217	1.48724	1.36938	0.8631	2.97961	2.65939	0.857607	1.44313	0.799198	1.83089	2.4346	1.03765	0.641745	NA	NA	1.50389	NA	2.63827	0.689291	0.584385	1.17927
PC O--32:0;0(17:0;0-15:0;0)	MEM	PC O-	32	0	0	1.03604	2.1839	1.11307	0.790292	0.778027	0.446535	0.933551	0.815612	0.445524	0.796954	0.333234	0.663616	0.840808	0.510842	0.350547	NA	NA	0.888431	NA	1.01522	0.260497	0.200153	0.45982
PC O--32:0;0(18:0;0-14:0;0)	MEM	PC O-	32	0	0	0.607526	1.74302	0.818895	0.9377	0.899617	0.612186	1.18293	0.802826	0.897154	0.904638	0.915961	1.39123	0.899069	0.692539	1.18381	NA	NA	0.944946	NA	1.4582	0.72725	1.06225	0.907912
PC O--32:1;0(16:0;0-16:1;0)	MEM	PC O-	32	1	0	8.85921	5.4281	0.787819	4.60193	9.71178	5.98758	3.4038	0.840692	3.21547	10.1227	3.16257	1.70438	0.984352	2.52471	3.09233	3.16928	NA	6.15902	1.43448	9.71299	1.2152	2.98357	1.38473
PC O--32:1;0(16:1;0-16:0;0)	MEM	PC O-	32	1	0	3.07458	3.12626	1.09463	1.6489	3.05682	2.08583	2.755	1.23271	1.77411	3.3912	1.32839	1.20967	1.13573	1.36078	1.34239	0.966671	NA	2.57438	0.775608	4.46886	0.588944	1.6436	0.965295
PC O--32:1;0(17:0;0-15:1;0)	MEM	PC O-	32	1	0	NA	NA	NA	NA	NA	NA	NA	NA	NA	NA	NA	NA	NA	NA	NA	NA	NA	0.173939	NA	NA	NA	NA	NA
PC O--32:1;0(17:1;0-15:0;0)	MEM	PC O-	32	1	0	1.22091	0.442204	0.186417	0.332134	0.989068	0.786446	NA	0.090539	0.317935	0.971062	0.272008	0.220577	NA	0.235754	0.332245	0.237703	NA	1.13156	0.153417	1.05604	NA	0.21253	0.147537
PC O--32:1;0(18:1;0-14:0;0)	MEM	PC O-	32	1	0	1.78667	1.43262	0.390768	1.07419	1.09366	1.00932	0.939163	0.197781	0.825804	1.26964	1.28892	0.696083	0.228679	0.799416	0.63171	0.763788	NA	2.14064	0.156878	2.03289	0.247893	0.831381	0.552371
PC O--32:2;0(16:0;0-16:2;0)	MEM	PC O-	32	2	0	NA	NA	NA	NA	NA	NA	NA	NA	NA	NA	NA	NA	NA	NA	NA	NA	NA	NA	NA	NA	NA	NA	NA
PC O--32:2;0(16:1;0-16:1;0)	MEM	PC O-	32	2	0	1.08903	NA	NA	NA	0.421368	0.659364	NA	NA	NA	1.19992	NA	NA	NA	NA	NA	NA	NA	0.609925	NA	1.81876	NA	NA	NA
PC O--32:2;0(16:2;0-16:0;0)	MEM	PC O-	32	2	0	1.44828	NA	NA	NA	1.77552	1.37881	NA	NA	NA	1.89805	NA	NA	NA	NA	NA	NA	NA	0.689013	NA	1.39909	NA	1.00035	NA
PC O--32:2;0(18:2;0-14:0;0)	MEM	PC O-	32	2	0	NA	NA	NA	NA	0.623071	NA	NA	NA	NA	NA	NA	NA	NA	NA	NA	NA	NA	NA	NA	NA	NA	NA	NA
PC O--32:3;0(16:2;0-16:1;0)	MEM	PC O-	32	3	0	NA	NA	NA	NA	NA	NA	NA	NA	NA	NA	NA	NA	NA	NA	NA	NA	NA	NA	NA	NA	NA	NA	NA
PC O--33:0;0(17:0;0-16:0;0)	MEM	PC O-	33	0	0	NA	NA	NA	NA	NA	NA	NA	NA	NA	NA	NA	NA	NA	NA	NA	NA	NA	NA	NA	NA	NA	NA	NA
PC O--33:0;0(18:0;0-15:0;0)	MEM	PC O-	33	0	0	NA	NA	NA	NA	NA	NA	NA	NA	NA	NA	NA	NA	NA	NA	NA	NA	NA	NA	NA	NA	NA	NA	NA
PC O--33:1;0(16:0;0-17:1;0)	MEM	PC O-	33	1	0	0.162308	0.08065	NA	0.031854	0.127411	0.115191	0.028862	0.01646	0.061718	0.12508	0.031045	NA	NA	0.02435	0.01978	0.028897	NA	0.14927	NA	0.114248	NA	0.027275	NA
PC O--33:1;0(16:1;0-17:0;0)	MEM	PC O-	33	1	0	0.028105	0.028431	NA	0.03326	0.039023	NA	0.027267	NA	NA	0.039132	NA	NA	NA	NA	0.016688	0.018848	NA	NA	0.016693	NA	NA	0.026791	0.012479
PC O--33:1;0(17:0;0-16:1;0)	MEM	PC O-	33	1	0	4.44715	2.28403	NA	2.23831	3.84753	2.73698	1.4332	0.891092	1.87456	4.00341	1.7647	NA	NA	1.29259	1.30249	1.05564	NA	3.58763	0.555179	3.87601	0.516749	1.38001	0.53792
PC O--33:1;0(17:1;0-16:0;0)	MEM	PC O-	33	1	0	2.50612	1.64841	NA	1.29001	2.00559	1.5762	1.19995	0.988692	1.2175	2.27465	1.0704	NA	NA	0.879795	0.720226	0.610467	NA	2.24286	0.296988	2.12128	0.356575	0.976273	0.361738
PC O--33:1;0(18:1;0-15:0;0)	MEM	PC O-	33	1	0	0.128463	NA	NA	0.037011	0.037514	0.044315	0.014873	NA	0.026633	0.058765	0.016081	NA	NA	0.023882	NA	NA	NA	0.112146	NA	0.044139	NA	NA	NA
PC O--33:2;0(16:1;0-17:1;0)	MEM	PC O-	33	2	0	0.056174	NA	NA	NA	NA	NA	NA	NA	NA	NA	NA	NA	NA	NA	NA	NA	NA	NA	NA	NA	NA	NA	NA
PC O--33:2;0(16:2;0-17:0;0)	MEM	PC O-	33	2	0	NA	NA	NA	NA	NA	NA	NA	NA	NA	NA	NA	NA	NA	NA	NA	NA	NA	NA	NA	NA	NA	NA	NA
PC O--33:2;0(17:0;0-16:2;0)	MEM	PC O-	33	2	0	0.069088	NA	NA	NA	NA	NA	NA	NA	NA	NA	NA	NA	NA	NA	NA	NA	NA	NA	NA	0.067921	NA	NA	NA
PC O--33:2;0(17:1;0-16:1;0)	MEM	PC O-	33	2	0	1.10885	NA	NA	NA	NA	NA	NA	NA	NA	1.42473	NA	NA	NA	NA	NA	NA	NA	NA	NA	1.58744	NA	NA	NA
PC O--33:2;0(17:2;0-16:0;0)	MEM	PC O-	33	2	0	0.140277	NA	NA	NA	NA	NA	NA	NA	NA	0.172304	NA	NA	NA	NA	NA	NA	NA	NA	NA	0.117113	NA	NA	NA
PC O--33:3;0(17:2;0-16:1;0)	MEM	PC O-	33	3	0	NA	NA	NA	NA	NA	NA	NA	NA	NA	NA	NA	NA	NA	NA	NA	NA	NA	NA	NA	NA	NA	NA	NA
PC O--34:0;0(16:0;0-18:0;0)	MEM	PC O-	34	0	0	NA	0.145027	NA	NA	NA	NA	0.085921	NA	NA	NA	NA	NA	NA	NA	NA	NA	NA	NA	NA	NA	NA	NA	NA
PC O--34:0;0(17:0;0-17:0;0)	MEM	PC O-	34	0	0	0.491818	0.947659	NA	NA	NA	NA	0.558339	NA	NA	NA	NA	NA	NA	NA	NA	NA	NA	NA	NA	NA	NA	NA	NA
PC O--34:0;0(18:0;0-16:0;0)	MEM	PC O-	34	0	0	0.63449	1.78767	NA	NA	NA	NA	1.39497	NA	NA	NA	NA	NA	NA	NA	NA	NA	NA	NA	NA	NA	NA	NA	NA
PC O--34:1;0(16:0;0-18:1;0)	MEM	PC O-	34	1	0	15.1098	9.85151	2.43614	12.9884	15.1822	9.49097	6.85909	2.83074	7.75175	16.1017	5.34444	2.66071	4.00481	5.5506	8.0444	4.90104	NA	15.6813	2.72268	16.4988	2.23442	6.28557	2.60822
PC O--34:1;0(16:1;0-18:0;0)	MEM	PC O-	34	1	0	0.49944	0.593191	NA	0.677484	0.722516	0.892451	0.611656	0.192626	0.599237	0.890635	0.336181	0.12711	NA	0.118661	0.496065	0.123941	NA	0.575806	0.112565	0.54862	0.08386	0.231171	0.101048
PC O--34:1;0(17:0;0-17:1;0)	MEM	PC O-	34	1	0	3.5168	2.02538	0.899947	2.17989	2.33911	1.48171	1.46756	0.956662	1.17928	2.36722	1.017	0.723994	0.910522	0.671899	1.52826	0.958653	NA	3.00438	0.379185	2.52338	0.385773	0.703415	0.508047
PC O--34:1;0(17:1;0-17:0;0)	MEM	PC O-	34	1	0	0.582397	0.129158	NA	NA	0.619403	0.308371	0.132864	NA	NA	0.217825	0.144898	0.080217	NA	0.095293	NA	0.161975	NA	0.259507	NA	0.218428	0.057001	NA	NA
PC O--34:1;0(18:0;0-16:1;0)	MEM	PC O-	34	1	0	1.61672	0.932027	0.16837	1.29482	1.52471	0.984104	0.698085	0.48482	0.743789	1.73889	0.572371	0.338398	0.324213	0.434797	1.28956	0.602655	NA	1.79453	0.309858	1.85199	0.239775	0.582976	0.29336
PC O--34:1;0(18:1;0-16:0;0)	MEM	PC O-	34	1	0	6.84065	6.82158	3.94981	6.1661	6.1728	4.0174	5.61696	4.59955	3.9614	6.83829	3.0441	2.01987	3.64908	3.15829	3.88475	2.28311	NA	7.42298	1.23157	6.61667	1.16298	3.02161	1.75481
PC O--34:2;0(16:0;0-18:2;0)	MEM	PC O-	34	2	0	0.871577	0.84222	0.145883	0.389637	0.828876	0.522736	0.809769	NA	0.157959	0.883096	0.281358	0.205678	NA	0.365946	0.329839	0.379278	NA	0.991189	0.086489	1.27284	0.096429	0.12265	0.230582
PC O--34:2;0(16:1;0-18:1;0)	MEM	PC O-	34	2	0	1.87023	1.07497	0.266551	0.828358	1.74233	1.56315	0.894355	NA	0.772915	2.63083	0.774777	0.289095	NA	0.801667	0.528345	0.801513	NA	2.74179	0.444342	3.63106	0.311881	0.585282	0.30587
PC O--34:2;0(16:2;0-18:0;0)	MEM	PC O-	34	2	0	1.85446	1.45574	0.298356	1.07233	2.0842	1.27993	0.85337	NA	1.15791	2.58279	0.643657	0.289793	NA	0.608876	0.354691	0.442607	NA	1.41498	0.352021	1.36605	0.222348	0.574667	0.222381
PC O--34:2;0(17:0;0-17:2;0)	MEM	PC O-	34	2	0	NA	NA	NA	NA	NA	NA	NA	NA	NA	NA	NA	NA	NA	NA	NA	NA	NA	NA	NA	NA	NA	NA	NA
PC O--34:2;0(17:1;0-17:1;0)	MEM	PC O-	34	2	0	0.388183	0.115328	NA	NA	0.175202	0.093518	0.102365	NA	0.137615	0.213385	0.074758	0.064204	NA	NA	0.052396	0.1631	NA	0.398538	0.051385	0.195613	NA	NA	0.048231
PC O--34:2;0(17:2;0-17:0;0)	MEM	PC O-	34	2	0	NA	NA	NA	NA	0.11736	NA	NA	NA	NA	NA	NA	NA	NA	NA	NA	NA	NA	NA	0.048007	NA	NA	NA	NA
PC O--34:2;0(18:1;0-16:1;0)	MEM	PC O-	34	2	0	1.1921	0.598139	0.157393	0.497917	0.982958	0.961468	0.319962	NA	0.39214	1.51265	0.632971	0.152169	NA	0.351116	0.381648	0.674773	NA	1.3644	0.2383	2.42311	0.097917	0.454033	0.185981
PC O--34:2;0(18:2;0-16:0;0)	MEM	PC O-	34	2	0	0.433736	0.547639	0.334816	0.484386	0.888744	0.492103	0.424199	NA	0.490438	0.23308	0.073036	0.064272	NA	0.106725	1.26451	0.129106	NA	0.583822	0.095873	0.489709	0.085365	0.352362	0.11415
PC O--34:3;0(16:0;0-18:3;0)	MEM	PC O-	34	3	0	NA	NA	NA	NA	NA	NA	NA	NA	NA	NA	NA	NA	NA	NA	NA	NA	NA	NA	NA	NA	NA	NA	NA
PC O--34:3;0(16:1;0-18:2;0)	MEM	PC O-	34	3	0	NA	NA	NA	NA	NA	NA	NA	NA	NA	NA	NA	NA	NA	NA	NA	NA	NA	NA	NA	0.15068	NA	NA	NA
PC O--34:3;0(16:2;0-18:1;0)	MEM	PC O-	34	3	0	NA	NA	NA	NA	NA	NA	NA	NA	NA	NA	NA	NA	NA	NA	NA	NA	NA	NA	NA	1.11819	NA	NA	NA
PC O--34:3;0(18:1;0-16:2;0)	MEM	PC O-	34	3	0	NA	NA	NA	NA	NA	NA	NA	NA	NA	NA	NA	NA	NA	NA	NA	NA	NA	NA	NA	NA	NA	NA	NA
PC O--34:3;0(18:2;0-16:1;0)	MEM	PC O-	34	3	0	NA	NA	NA	NA	NA	NA	NA	NA	NA	NA	NA	NA	NA	NA	NA	NA	NA	NA	NA	0.18682	NA	NA	NA
PC O--34:4;0(16:2;0-18:2;0)	MEM	PC O-	34	4	0	NA	NA	NA	NA	NA	NA	NA	NA	NA	NA	NA	NA	NA	NA	NA	NA	NA	NA	NA	NA	NA	NA	NA
PC O--35:0;0(18:0;0-17:0;0)	MEM	PC O-	35	0	0	NA	NA	NA	NA	NA	NA	NA	NA	NA	NA	NA	NA	NA	NA	NA	NA	NA	NA	NA	NA	NA	NA	NA
PC O--35:1;0(16:0;0-19:1;0)	MEM	PC O-	35	1	0	NA	NA	NA	NA	NA	NA	NA	NA	NA	NA	NA	NA	NA	NA	NA	NA	NA	NA	NA	NA	NA	NA	NA
PC O--35:1;0(17:0;0-18:1;0)	MEM	PC O-	35	1	0	NA	NA	NA	NA	NA	1.27492	NA	NA	NA	NA	NA	NA	NA	NA	NA	NA	NA	NA	NA	NA	NA	NA	NA
PC O--35:1;0(17:1;0-18:0;0)	MEM	PC O-	35	1	0	NA	NA	NA	NA	NA	0.036564	NA	NA	NA	NA	NA	NA	NA	NA	NA	NA	NA	NA	NA	NA	NA	NA	NA
PC O--35:1;0(18:0;0-17:1;0)	MEM	PC O-	35	1	0	NA	NA	NA	NA	NA	0.005879	NA	NA	NA	NA	NA	NA	NA	NA	NA	NA	NA	NA	NA	NA	NA	NA	NA
PC O--35:1;0(18:1;0-17:0;0)	MEM	PC O-	35	1	0	NA	NA	NA	NA	NA	0.006073	NA	NA	NA	NA	NA	NA	NA	NA	NA	NA	NA	NA	NA	NA	NA	NA	NA
PC O--35:2;0(16:0;0-19:2;0)	MEM	PC O-	35	2	0	NA	NA	NA	NA	NA	NA	NA	NA	NA	NA	NA	NA	NA	NA	NA	NA	NA	NA	NA	NA	NA	NA	NA
PC O--35:2;0(16:1;0-19:1;0)	MEM	PC O-	35	2	0	NA	NA	NA	NA	NA	NA	NA	NA	NA	NA	NA	NA	NA	NA	NA	NA	NA	NA	NA	NA	NA	NA	NA
PC O--35:2;0(16:2;0-19:0;0)	MEM	PC O-	35	2	0	NA	NA	NA	NA	NA	NA	NA	NA	NA	NA	NA	NA	NA	NA	NA	NA	NA	NA	NA	NA	NA	NA	NA
PC O--35:2;0(17:0;0-18:2;0)	MEM	PC O-	35	2	0	0.464628	NA	NA	NA	NA	NA	NA	NA	NA	0.464521	NA	NA	NA	NA	NA	NA	NA	0.34978	NA	0.342945	NA	NA	NA
PC O--35:2;0(17:1;0-18:1;0)	MEM	PC O-	35	2	0	1.21084	NA	NA	NA	NA	NA	NA	NA	NA	1.19852	NA	NA	NA	NA	NA	NA	NA	1.10185	NA	1.38641	NA	NA	NA
PC O--35:2;0(17:2;0-18:0;0)	MEM	PC O-	35	2	0	0.023003	NA	NA	NA	NA	NA	NA	NA	NA	0.07232	NA	NA	NA	NA	NA	NA	NA	0.020649	NA	0.027392	NA	NA	NA
PC O--35:2;0(18:1;0-17:1;0)	MEM	PC O-	35	2	0	0.022082	NA	NA	NA	NA	NA	NA	NA	NA	0.017298	NA	NA	NA	NA	NA	NA	NA	0.015633	NA	0.029322	NA	NA	NA
PC O--35:2;0(18:2;0-17:0;0)	MEM	PC O-	35	2	0	NA	NA	NA	NA	NA	NA	NA	NA	NA	NA	NA	NA	NA	NA	NA	NA	NA	NA	NA	NA	NA	NA	NA
PC O--35:3;0(17:0;0-18:3;0)	MEM	PC O-	35	3	0	NA	NA	NA	NA	NA	NA	NA	NA	NA	NA	NA	NA	NA	NA	NA	NA	NA	NA	NA	NA	NA	NA	NA
PC O--35:3;0(17:1;0-18:2;0)	MEM	PC O-	35	3	0	NA	NA	NA	NA	NA	NA	NA	NA	NA	NA	NA	NA	NA	NA	NA	NA	NA	NA	NA	NA	NA	NA	NA
PC O--35:3;0(17:2;0-18:1;0)	MEM	PC O-	35	3	0	NA	NA	NA	NA	NA	NA	NA	NA	NA	NA	NA	NA	NA	NA	NA	NA	NA	NA	NA	NA	NA	NA	NA
PC O--35:3;0(18:2;0-17:1;0)	MEM	PC O-	35	3	0	NA	NA	NA	NA	NA	NA	NA	NA	NA	NA	NA	NA	NA	NA	NA	NA	NA	NA	NA	NA	NA	NA	NA
PC O--36:0;0(16:0;0-20:0;0)	MEM	PC O-	36	0	0	NA	NA	NA	NA	NA	NA	NA	NA	NA	NA	NA	NA	NA	NA	NA	NA	NA	NA	NA	NA	NA	NA	NA
PC O--36:0;0(17:0;0-19:0;0)	MEM	PC O-	36	0	0	NA	NA	NA	NA	NA	NA	NA	NA	NA	NA	NA	NA	NA	NA	NA	NA	NA	NA	NA	NA	NA	NA	NA
PC O--36:0;0(18:0;0-18:0;0)	MEM	PC O-	36	0	0	NA	NA	NA	NA	NA	NA	NA	NA	NA	NA	NA	NA	NA	NA	NA	NA	NA	NA	NA	NA	NA	NA	NA
PC O--36:1;0(16:0;0-20:1;0)	MEM	PC O-	36	1	0	0.265978	0.048935	NA	NA	0.326004	0.168177	NA	NA	0.061018	0.232253	0.054189	NA	NA	0.042501	0.05658	0.127533	NA	0.187327	NA	0.226754	NA	NA	NA
PC O--36:1;0(16:1;0-20:0;0)	MEM	PC O-	36	1	0	NA	NA	NA	NA	NA	NA	NA	NA	NA	NA	NA	NA	NA	NA	NA	NA	NA	NA	NA	NA	NA	NA	NA
PC O--36:1;0(17:0;0-19:1;0)	MEM	PC O-	36	1	0	0.153358	0.12933	NA	0.107884	0.146124	0.100312	0.075033	NA	0.085428	0.395289	0.068247	NA	NA	0.053486	NA	NA	NA	0.217471	NA	0.184187	NA	0.044674	NA
PC O--36:1;0(18:0;0-18:1;0)	MEM	PC O-	36	1	0	4.45705	2.47384	NA	2.48628	4.08511	2.74334	1.75895	NA	2.04472	4.70295	1.28111	NA	NA	1.12847	1.48676	1.85303	NA	3.47135	NA	4.88143	NA	1.10776	NA
PC O--36:1;0(18:1;0-18:0;0)	MEM	PC O-	36	1	0	0.557659	0.337567	NA	0.352126	0.518687	0.30688	0.239549	NA	0.277383	0.456422	0.074932	NA	NA	0.07252	0.17689	0.102618	NA	0.273003	NA	0.5444	NA	0.052427	NA
PC O--36:2;0(16:0;0-20:2;0)	MEM	PC O-	36	2	0	0.457433	NA	NA	0.280615	0.355322	0.447151	NA	NA	0.147236	0.478838	0.052392	NA	NA	0.062141	NA	0.124947	NA	0.792329	NA	0.512887	NA	NA	NA
PC O--36:2;0(16:1;0-20:1;0)	MEM	PC O-	36	2	0	NA	NA	NA	NA	NA	NA	NA	NA	NA	NA	NA	NA	NA	NA	NA	NA	NA	NA	NA	NA	NA	NA	NA
PC O--36:2;0(16:2;0-20:0;0)	MEM	PC O-	36	2	0	NA	NA	NA	NA	NA	NA	NA	NA	NA	NA	NA	NA	NA	NA	NA	NA	NA	NA	NA	NA	NA	NA	NA
PC O--36:2;0(17:0;0-19:2;0)	MEM	PC O-	36	2	0	NA	NA	NA	NA	NA	NA	NA	NA	NA	NA	NA	NA	NA	NA	NA	NA	NA	NA	NA	NA	NA	NA	NA
PC O--36:2;0(17:1;0-19:1;0)	MEM	PC O-	36	2	0	NA	NA	NA	NA	NA	NA	NA	NA	NA	NA	NA	NA	NA	NA	NA	NA	NA	NA	NA	NA	NA	NA	NA
PC O--36:2;0(18:0;0-18:2;0)	MEM	PC O-	36	2	0	0.444263	0.463841	NA	0.167516	0.571682	0.228482	0.162034	NA	0.134786	0.632343	0.069618	NA	NA	0.061851	NA	NA	NA	0.450713	0.086443	0.36009	NA	0.110855	NA
PC O--36:2;0(18:1;0-18:1;0)	MEM	PC O-	36	2	0	5.71927	2.2219	NA	3.68095	5.18361	4.58361	1.15679	NA	4.16672	7.10521	2.22013	NA	NA	2.11266	NA	2.07536	NA	7.56179	1.577	9.00072	NA	2.6593	NA
PC O--36:2;0(18:2;0-18:0;0)	MEM	PC O-	36	2	0	0.175867	0.086723	NA	0.458781	0.830492	0.577668	0.065604	NA	0.259184	0.198756	NA	NA	NA	0.041037	NA	0.06915	NA	0.201817	NA	0.118464	NA	0.340565	NA
PC O--36:3;0(16:0;0-20:3;0)	MEM	PC O-	36	3	0	1.05475	1.35946	NA	1.69876	2.22481	1.20103	1.64862	NA	0.5741	1.37938	0.283095	NA	1.87157	0.272229	1.67806	0.746503	NA	1.46184	NA	0.353604	NA	NA	NA
PC O--36:3;0(16:1;0-20:2;0)	MEM	PC O-	36	3	0	NA	NA	NA	NA	NA	NA	NA	NA	NA	0.387152	NA	NA	NA	NA	NA	NA	NA	0.235836	NA	0.254388	NA	NA	NA
PC O--36:3;0(16:2;0-20:1;0)	MEM	PC O-	36	3	0	NA	NA	NA	NA	NA	NA	NA	NA	NA	NA	NA	NA	NA	NA	NA	NA	NA	NA	NA	NA	NA	NA	NA
PC O--36:3;0(18:1;0-18:2;0)	MEM	PC O-	36	3	0	1.0708	0.318016	NA	0.563218	0.947411	0.399719	0.326767	NA	0.355191	1.09399	0.21004	NA	NA	0.574031	1.0979	0.429102	NA	0.64602	NA	0.980122	NA	NA	NA
PC O--36:3;0(18:2;0-18:1;0)	MEM	PC O-	36	3	0	1.13059	1.01117	NA	2.52982	2.49838	0.709605	1.53806	NA	1.0661	1.19044	0.69165	NA	0.841342	0.780812	4.74733	0.726508	NA	1.40657	NA	1.49795	NA	NA	NA
PC O--36:4;0(16:0;0-20:4;0)	MEM	PC O-	36	4	0	2.57746	8.87497	6.16117	2.20238	3.83681	3.88882	10.1525	14.2993	1.69886	4.32133	1.22953	1.77499	3.50011	NA	NA	NA	1.0209	5.03362	NA	2.97043	NA	NA	1.60346
PC O--36:4;0(16:1;0-20:3;0)	MEM	PC O-	36	4	0	1.99261	1.37496	NA	NA	NA	NA	1.02441	NA	1.24412	1.80859	NA	NA	NA	NA	NA	NA	NA	1.65405	NA	NA	NA	NA	NA
PC O--36:4;0(18:1;0-18:3;0)	MEM	PC O-	36	4	0	NA	NA	NA	NA	NA	NA	NA	NA	NA	NA	NA	NA	NA	NA	NA	NA	NA	NA	NA	NA	NA	NA	NA
PC O--36:4;0(18:2;0-18:2;0)	MEM	PC O-	36	4	0	NA	NA	NA	NA	NA	NA	NA	NA	NA	NA	NA	NA	NA	NA	NA	NA	NA	NA	NA	NA	NA	NA	NA
PC O--36:5;0(16:0;0-20:5;0)	MEM	PC O-	36	5	0	NA	NA	NA	NA	NA	NA	NA	NA	NA	NA	NA	NA	NA	NA	NA	NA	NA	NA	NA	NA	NA	NA	NA
PC O--36:5;0(16:1;0-20:4;0)	MEM	PC O-	36	5	0	NA	NA	2.6858	NA	NA	NA	NA	4.49724	NA	1.97238	NA	NA	NA	NA	NA	NA	NA	1.47746	NA	NA	NA	NA	NA
PC O--36:5;0(16:2;0-20:3;0)	MEM	PC O-	36	5	0	NA	NA	NA	NA	NA	NA	NA	NA	NA	NA	NA	NA	NA	NA	NA	NA	NA	NA	NA	NA	NA	NA	NA
PC O--36:6;0(16:2;0-20:4;0)	MEM	PC O-	36	6	0	NA	NA	NA	NA	NA	NA	NA	NA	NA	NA	NA	NA	NA	NA	NA	NA	NA	NA	NA	NA	NA	NA	NA
PC O--37:1;0(17:0;0-20:1;0)	MEM	PC O-	37	1	0	NA	NA	NA	NA	NA	NA	NA	NA	NA	NA	NA	NA	NA	NA	NA	NA	NA	NA	NA	0.962242	NA	NA	NA
PC O--37:1;0(17:1;0-20:0;0)	MEM	PC O-	37	1	0	NA	NA	NA	NA	NA	NA	NA	NA	NA	NA	NA	NA	NA	NA	NA	NA	NA	NA	NA	NA	NA	NA	NA
PC O--37:1;0(18:0;0-19:1;0)	MEM	PC O-	37	1	0	NA	NA	NA	NA	NA	NA	NA	NA	NA	NA	NA	NA	NA	NA	NA	NA	NA	NA	NA	NA	NA	NA	NA
PC O--37:2;0(17:0;0-20:2;0)	MEM	PC O-	37	2	0	NA	NA	NA	NA	NA	NA	NA	NA	NA	NA	NA	NA	NA	NA	NA	NA	NA	NA	NA	NA	NA	NA	NA
PC O--37:2;0(17:1;0-20:1;0)	MEM	PC O-	37	2	0	NA	NA	NA	NA	NA	NA	NA	NA	NA	NA	NA	NA	NA	NA	NA	NA	NA	NA	NA	NA	NA	NA	NA
PC O--37:2;0(18:1;0-19:1;0)	MEM	PC O-	37	2	0	NA	NA	NA	NA	NA	NA	NA	NA	NA	NA	NA	NA	NA	NA	NA	NA	NA	NA	NA	NA	NA	NA	NA
PC O--37:3;0(17:0;0-20:3;0)	MEM	PC O-	37	3	0	NA	NA	NA	NA	NA	NA	NA	NA	NA	NA	NA	NA	NA	NA	NA	NA	NA	NA	NA	NA	NA	NA	NA
PC O--37:3;0(17:1;0-20:2;0)	MEM	PC O-	37	3	0	NA	NA	NA	NA	NA	NA	NA	NA	NA	NA	NA	NA	NA	NA	NA	NA	NA	NA	NA	NA	NA	NA	NA
PC O--37:4;0(17:0;0-20:4;0)	MEM	PC O-	37	4	0	NA	1.32386	NA	NA	NA	NA	1.23747	NA	NA	NA	NA	NA	NA	NA	NA	NA	NA	NA	NA	NA	NA	NA	NA
PC O--37:4;0(17:1;0-20:3;0)	MEM	PC O-	37	4	0	NA	NA	NA	NA	NA	NA	0.089638	NA	NA	NA	NA	NA	NA	NA	NA	NA	NA	NA	NA	NA	NA	NA	NA
PC O--37:5;0(17:0;0-20:5;0)	MEM	PC O-	37	5	0	NA	NA	NA	NA	NA	NA	1.26736	NA	NA	NA	NA	NA	NA	NA	NA	NA	NA	NA	NA	NA	NA	NA	NA
PC O--37:5;0(17:1;0-20:4;0)	MEM	PC O-	37	5	0	NA	NA	NA	NA	NA	NA	NA	NA	NA	NA	NA	NA	NA	NA	NA	NA	NA	1.26683	NA	NA	NA	NA	NA
PC O--38:0;0(16:0;0-22:0;0)	MEM	PC O-	38	0	0	NA	NA	NA	NA	NA	NA	NA	NA	NA	NA	NA	NA	NA	NA	NA	NA	NA	NA	NA	NA	NA	NA	NA
PC O--38:0;0(18:0;0-20:0;0)	MEM	PC O-	38	0	0	NA	NA	NA	NA	NA	NA	NA	NA	NA	NA	NA	NA	NA	NA	NA	NA	NA	NA	NA	NA	1.52627	NA	NA
PC O--38:1;0(16:0;0-22:1;0)	MEM	PC O-	38	1	0	NA	NA	NA	NA	NA	NA	NA	NA	NA	NA	NA	NA	NA	NA	NA	NA	NA	NA	NA	NA	NA	NA	NA
PC O--38:1;0(18:0;0-20:1;0)	MEM	PC O-	38	1	0	NA	NA	NA	NA	NA	NA	NA	NA	NA	NA	NA	NA	NA	NA	NA	NA	NA	1.50911	NA	NA	NA	NA	NA
PC O--38:1;0(18:1;0-20:0;0)	MEM	PC O-	38	1	0	NA	NA	NA	NA	NA	NA	NA	NA	NA	NA	NA	NA	NA	NA	NA	NA	NA	NA	NA	NA	NA	NA	NA
PC O--38:2;0(16:0;0-22:2;0)	MEM	PC O-	38	2	0	NA	NA	NA	NA	NA	NA	NA	NA	NA	NA	NA	NA	NA	NA	NA	NA	NA	NA	NA	NA	NA	NA	NA
PC O--38:2;0(16:1;0-22:1;0)	MEM	PC O-	38	2	0	NA	NA	NA	NA	NA	NA	NA	NA	NA	NA	NA	NA	NA	NA	NA	NA	NA	NA	NA	NA	NA	NA	NA
PC O--38:2;0(16:2;0-22:0;0)	MEM	PC O-	38	2	0	NA	NA	NA	NA	NA	NA	NA	NA	NA	NA	NA	NA	NA	NA	NA	NA	NA	NA	NA	NA	NA	NA	NA
PC O--38:2;0(18:0;0-20:2;0)	MEM	PC O-	38	2	0	NA	NA	NA	NA	NA	NA	NA	NA	NA	NA	NA	NA	NA	NA	NA	NA	NA	NA	NA	0.465204	NA	NA	NA
PC O--38:2;0(18:1;0-20:1;0)	MEM	PC O-	38	2	0	NA	NA	NA	NA	NA	NA	NA	NA	NA	NA	NA	NA	NA	NA	NA	NA	NA	NA	NA	0.559319	NA	NA	NA
PC O--38:3;0(16:0;0-22:3;0)	MEM	PC O-	38	3	0	NA	NA	NA	NA	NA	NA	NA	NA	NA	NA	NA	NA	NA	NA	NA	NA	NA	NA	NA	NA	NA	NA	NA
PC O--38:3;0(16:2;0-22:1;0)	MEM	PC O-	38	3	0	NA	NA	NA	NA	NA	NA	NA	NA	NA	NA	NA	NA	NA	NA	NA	NA	NA	NA	NA	NA	NA	NA	NA
PC O--38:3;0(18:0;0-20:3;0)	MEM	PC O-	38	3	0	NA	NA	NA	NA	2.9531	NA	NA	NA	NA	NA	NA	NA	NA	NA	NA	NA	NA	NA	NA	0.392686	NA	NA	NA
PC O--38:3;0(18:1;0-20:2;0)	MEM	PC O-	38	3	0	NA	NA	NA	NA	NA	NA	NA	NA	NA	NA	NA	NA	NA	NA	NA	NA	NA	NA	NA	0.995166	NA	NA	NA
PC O--38:3;0(18:2;0-20:1;0)	MEM	PC O-	38	3	0	NA	NA	NA	NA	NA	NA	NA	NA	NA	NA	NA	NA	NA	NA	NA	NA	NA	NA	NA	NA	NA	NA	NA
PC O--38:4;0(16:0;0-22:4;0)	MEM	PC O-	38	4	0	NA	NA	0.950928	NA	NA	0.550181	NA	2.27149	NA	0.443548	NA	NA	NA	NA	NA	NA	NA	NA	NA	NA	NA	NA	NA
PC O--38:4;0(18:0;0-20:4;0)	MEM	PC O-	38	4	0	1.01452	3.30129	1.60101	NA	1.88806	0.977433	2.74998	3.15235	NA	0.785044	NA	NA	NA	NA	NA	NA	NA	1.74823	NA	0.399885	NA	NA	NA
PC O--38:4;0(18:1;0-20:3;0)	MEM	PC O-	38	4	0	1.65303	1.16411	NA	NA	1.24633	0.889521	1.92974	NA	NA	1.56671	NA	NA	NA	NA	NA	1.3751	NA	2.4343	NA	0.644728	NA	NA	NA
PC O--38:4;0(18:2;0-20:2;0)	MEM	PC O-	38	4	0	NA	NA	NA	NA	NA	NA	NA	NA	NA	NA	NA	NA	NA	NA	NA	NA	NA	NA	NA	NA	NA	NA	NA
PC O--38:5;0(16:0;0-22:5;0)	MEM	PC O-	38	5	0	NA	1.27681	NA	NA	NA	NA	1.60349	NA	NA	5.25172	NA	NA	NA	NA	NA	NA	NA	NA	NA	NA	NA	NA	NA
PC O--38:5;0(16:1;0-22:4;0)	MEM	PC O-	38	5	0	NA	NA	1.06138	NA	NA	NA	NA	1.00086	NA	NA	NA	NA	NA	NA	NA	NA	NA	NA	NA	NA	NA	NA	NA
PC O--38:5;0(18:0;0-20:5;0)	MEM	PC O-	38	5	0	NA	NA	NA	NA	NA	NA	NA	NA	NA	NA	NA	NA	NA	NA	NA	NA	NA	NA	NA	NA	NA	NA	NA
PC O--38:5;0(18:1;0-20:4;0)	MEM	PC O-	38	5	0	3.8772	4.49669	3.52838	2.84613	2.91957	2.82419	5.78875	5.93109	NA	NA	NA	NA	1.52082	NA	NA	1.19091	NA	5.92274	NA	NA	NA	NA	NA
PC O--38:5;0(18:2;0-20:3;0)	MEM	PC O-	38	5	0	NA	NA	NA	NA	NA	NA	NA	NA	NA	NA	NA	NA	NA	NA	NA	NA	NA	NA	NA	NA	NA	NA	NA
PC O--38:6;0(16:0;0-22:6;0)	MEM	PC O-	38	6	0	NA	13.0291	NA	NA	NA	NA	12.1055	NA	NA	NA	NA	NA	NA	NA	NA	NA	NA	NA	NA	NA	NA	NA	2.65975
PC O--38:6;0(16:1;0-22:5;0)	MEM	PC O-	38	6	0	NA	NA	NA	NA	NA	NA	NA	NA	NA	1.76455	NA	NA	NA	NA	NA	NA	NA	NA	NA	NA	NA	NA	NA
PC O--38:6;0(18:1;0-20:5;0)	MEM	PC O-	38	6	0	NA	NA	NA	NA	NA	NA	NA	NA	NA	NA	NA	NA	NA	NA	NA	NA	NA	NA	NA	NA	NA	NA	NA
PC O--38:6;0(18:2;0-20:4;0)	MEM	PC O-	38	6	0	NA	NA	NA	NA	NA	NA	NA	NA	NA	NA	NA	NA	NA	NA	NA	NA	NA	NA	NA	NA	NA	NA	NA
PC O--39:1;0(17:0;0-22:1;0)	MEM	PC O-	39	1	0	NA	NA	NA	NA	NA	NA	NA	NA	NA	NA	NA	NA	NA	NA	NA	NA	NA	NA	NA	NA	NA	NA	NA
PC O--39:5;0(17:0;0-22:5;0)	MEM	PC O-	39	5	0	NA	NA	NA	NA	NA	NA	NA	NA	NA	NA	NA	NA	NA	NA	NA	NA	NA	NA	NA	NA	NA	NA	NA
PC O--39:5;0(17:1;0-22:4;0)	MEM	PC O-	39	5	0	NA	NA	NA	NA	NA	NA	NA	NA	NA	NA	NA	NA	NA	NA	NA	NA	NA	NA	NA	NA	NA	NA	NA
PC O--39:6;0(17:0;0-22:6;0)	MEM	PC O-	39	6	0	NA	1.48653	NA	NA	NA	NA	1.62557	NA	NA	NA	NA	NA	NA	NA	NA	NA	NA	NA	NA	NA	NA	NA	NA
PC O--39:6;0(17:1;0-22:5;0)	MEM	PC O-	39	6	0	NA	NA	NA	NA	NA	NA	NA	NA	NA	NA	NA	NA	NA	NA	NA	NA	NA	NA	NA	NA	NA	NA	NA
PC O--40:1;0(16:0;0-24:1;0)	MEM	PC O-	40	1	0	NA	NA	NA	NA	NA	NA	NA	NA	NA	NA	NA	NA	NA	NA	NA	NA	NA	NA	NA	NA	NA	NA	NA
PC O--40:1;0(18:0;0-22:1;0)	MEM	PC O-	40	1	0	NA	NA	NA	NA	NA	NA	NA	NA	NA	NA	NA	NA	NA	NA	NA	NA	NA	NA	NA	NA	NA	NA	NA
PC O--40:1;0(18:1;0-22:0;0)	MEM	PC O-	40	1	0	NA	NA	NA	NA	NA	NA	NA	NA	NA	NA	NA	NA	NA	NA	NA	NA	NA	NA	NA	NA	NA	NA	NA
PC O--40:2;0(18:1;0-22:1;0)	MEM	PC O-	40	2	0	NA	NA	NA	NA	NA	NA	NA	NA	NA	NA	NA	NA	NA	NA	NA	NA	NA	NA	NA	NA	NA	NA	NA
PC O--40:3;0(18:1;0-22:2;0)	MEM	PC O-	40	3	0	NA	NA	NA	NA	NA	NA	NA	NA	NA	NA	NA	NA	NA	NA	NA	NA	NA	NA	NA	NA	NA	NA	NA
PC O--40:4;0(18:0;0-22:4;0)	MEM	PC O-	40	4	0	NA	NA	NA	NA	NA	NA	NA	NA	NA	NA	NA	NA	NA	NA	NA	NA	NA	NA	NA	NA	NA	NA	NA
PC O--40:5;0(16:0;0-24:5;0)	MEM	PC O-	40	5	0	NA	NA	1.4921	NA	NA	NA	NA	NA	NA	NA	NA	NA	NA	NA	NA	NA	NA	NA	NA	NA	NA	NA	NA
PC O--40:5;0(18:0;0-22:5;0)	MEM	PC O-	40	5	0	NA	NA	NA	NA	NA	NA	NA	NA	NA	NA	NA	NA	NA	NA	NA	NA	NA	NA	NA	NA	NA	NA	NA
PC O--40:5;0(18:1;0-22:4;0)	MEM	PC O-	40	5	0	NA	NA	0.933245	NA	NA	NA	NA	2.03277	NA	NA	NA	NA	NA	NA	NA	NA	NA	1.569	NA	NA	NA	NA	NA
PC O--40:6;0(18:0;0-22:6;0)	MEM	PC O-	40	6	0	NA	NA	NA	NA	NA	NA	NA	NA	NA	NA	NA	NA	NA	NA	NA	NA	NA	NA	NA	NA	NA	NA	NA
PC O--40:6;0(18:1;0-22:5;0)	MEM	PC O-	40	6	0	NA	NA	NA	NA	NA	NA	NA	NA	NA	NA	NA	NA	NA	NA	NA	NA	NA	NA	NA	NA	NA	NA	NA
PC O--40:6;0(18:2;0-22:4;0)	MEM	PC O-	40	6	0	NA	NA	NA	NA	NA	NA	NA	NA	NA	NA	NA	NA	NA	NA	NA	NA	NA	NA	NA	NA	NA	NA	NA
PC O--40:7;0(18:1;0-22:6;0)	MEM	PC O-	40	7	0	NA	NA	NA	NA	NA	NA	NA	NA	NA	NA	NA	NA	NA	NA	NA	NA	NA	NA	NA	NA	NA	NA	NA
PC O--42:1;0(18:0;0-24:1;0)	MEM	PC O-	42	1	0	NA	NA	NA	NA	NA	NA	NA	NA	NA	NA	NA	NA	NA	NA	NA	NA	NA	NA	NA	NA	NA	NA	NA
PC O--42:1;0(18:1;0-24:0;0)	MEM	PC O-	42	1	0	NA	NA	NA	NA	NA	NA	NA	NA	NA	NA	NA	NA	NA	NA	NA	NA	NA	NA	NA	NA	NA	NA	NA
PC O--42:2;0(18:1;0-24:1;0)	MEM	PC O-	42	2	0	NA	NA	NA	NA	NA	NA	NA	NA	NA	NA	NA	NA	NA	NA	NA	NA	NA	NA	NA	NA	NA	NA	NA
PE-30:0;0(12:0;0-18:0;0)	MEM	PE	30	0	0	NA	NA	NA	NA	NA	NA	NA	NA	NA	NA	NA	NA	NA	NA	NA	NA	NA	NA	NA	NA	NA	NA	NA
PE-30:0;0(14:0;0-16:0;0)	MEM	PE	30	0	0	NA	NA	NA	NA	NA	NA	NA	NA	NA	NA	NA	NA	NA	NA	NA	NA	NA	NA	NA	NA	NA	NA	NA
PE-30:1;0(12:0;0-18:1;0)	MEM	PE	30	1	0	NA	NA	NA	NA	NA	NA	NA	NA	NA	NA	NA	NA	NA	NA	NA	NA	NA	NA	NA	NA	NA	NA	NA
PE-32:0;0(14:0;0-18:0;0)	MEM	PE	32	0	0	NA	0.591158	NA	NA	NA	NA	NA	NA	NA	NA	NA	NA	NA	NA	NA	NA	NA	NA	NA	NA	NA	NA	NA
PE-32:0;0(16:0;0-16:0;0)	MEM	PE	32	0	0	0.754739	0.484649	1.13668	NA	NA	0.797242	0.952104	1.33405	0.828412	0.722666	NA	0.619622	0.652636	0.591004	NA	0.609705	0.475727	1.20702	0.43652	0.90965	NA	0.487408	0.530072
PE-32:1;0(14:0;0-18:1;0)	MEM	PE	32	1	0	0.696837	NA	NA	0.314613	NA	NA	NA	NA	NA	NA	0.416787	NA	NA	0.826869	0.419074	0.617579	NA	2.29501	NA	1.71185	NA	NA	0.328703
PE-32:1;0(15:0;0-17:1;0)	MEM	PE	32	1	0	NA	NA	NA	NA	NA	NA	NA	NA	NA	NA	NA	NA	NA	NA	NA	NA	NA	NA	NA	NA	NA	NA	NA
PE-32:1;0(16:1;0-16:0;0)	MEM	PE	32	1	0	3.42102	2.34004	1.86174	1.4385	3.38927	3.6747	1.86317	1.83312	2.61018	6.06852	2.18197	1.30236	1.40986	1.60438	1.55842	2.02542	NA	5.01968	1.24068	5.12326	NA	1.65807	0.765198
PE-32:2;0(16:1;0-16:1;0)	MEM	PE	32	2	0	0.89547	NA	NA	0.57587	1.08622	0.516108	NA	NA	0.837513	0.798664	0.532534	NA	NA	0.408212	NA	0.529995	NA	0.801381	0.309271	0.974131	NA	0.329245	NA
PE-33:0;0(15:0;0-18:0;0)	MEM	PE	33	0	0	NA	NA	NA	NA	NA	NA	NA	NA	NA	NA	NA	NA	NA	NA	NA	NA	NA	NA	NA	NA	NA	NA	NA
PE-33:0;0(16:0;0-17:0;0)	MEM	PE	33	0	0	NA	NA	NA	NA	NA	NA	NA	NA	NA	NA	NA	NA	NA	NA	NA	NA	NA	NA	NA	NA	NA	NA	3.83075
PE-33:1;0(15:0;0-18:1;0)	MEM	PE	33	1	0	NA	NA	NA	NA	NA	NA	NA	NA	NA	NA	NA	NA	NA	NA	NA	NA	NA	NA	NA	NA	NA	NA	NA
PE-33:1;0(16:0;0-17:1;0)	MEM	PE	33	1	0	NA	NA	NA	NA	NA	NA	NA	NA	NA	NA	NA	NA	NA	NA	NA	NA	NA	NA	NA	NA	NA	NA	NA
PE-33:1;0(16:1;0-17:0;0)	MEM	PE	33	1	0	NA	NA	NA	NA	NA	NA	NA	NA	NA	NA	NA	NA	NA	NA	NA	NA	NA	NA	NA	NA	NA	NA	NA
PE-33:2;0(16:1;0-17:1;0)	MEM	PE	33	2	0	NA	NA	NA	NA	NA	NA	NA	NA	NA	NA	NA	NA	NA	NA	NA	NA	NA	NA	NA	NA	NA	NA	NA
PE-34:0;0(16:0;0-18:0;0)	MEM	PE	34	0	0	NA	NA	1.20644	NA	NA	NA	1.47873	2.02818	2.19863	1.31782	NA	NA	1.0431	NA	NA	NA	NA	NA	NA	NA	NA	NA	NA
PE-34:1;0(16:0;0-18:1;0)	MEM	PE	34	1	0	18.8055	14.3862	10.1518	12.4583	14.1114	15.4733	10.3695	9.31829	14.4648	20.3715	11.9457	10.1876	9.34004	15.8978	9.91688	9.54836	1.36038	37.5205	5.36686	27.2292	4.6249	10.4164	8.17339
PE-34:1;0(16:1;0-18:0;0)	MEM	PE	34	1	0	5.30985	2.45495	1.26176	2.10161	4.0378	4.05005	2.29493	1.6452	2.77483	5.90268	2.91976	1.55078	1.43655	2.01283	1.61988	2.95968	0.19646	7.40843	1.20646	7.60554	0.855974	1.76106	1.27958
PE-34:1;0(17:1;0-17:0;0)	MEM	PE	34	1	0	NA	NA	NA	NA	NA	NA	NA	NA	NA	NA	NA	NA	NA	NA	NA	NA	NA	NA	NA	NA	NA	NA	NA
PE-34:2;0(16:0;0-18:2;0)	MEM	PE	34	2	0	1.95058	2.41105	0.722038	1.64383	2.3604	1.56916	1.66657	0.870035	1.36307	2.06254	1.61964	1.89243	2.18847	1.38638	1.98876	1.29568	NA	2.92013	0.41594	2.07456	1.02554	1.13138	1.50928
PE-34:2;0(16:1;0-18:1;0)	MEM	PE	34	2	0	9.80424	3.33599	1.44336	4.58211	7.1995	7.10246	1.40363	1.60457	5.76675	9.87307	7.33667	2.21596	1.46701	6.20689	4.28072	5.40415	NA	13.8662	3.22158	13.4323	1.74611	4.42391	2.02395
PE-34:2;0(16:2;0-18:0;0)	MEM	PE	34	2	0	NA	NA	NA	NA	NA	NA	NA	NA	NA	NA	NA	NA	NA	NA	NA	NA	NA	NA	NA	NA	NA	NA	NA
PE-34:2;0(17:1;0-17:1;0)	MEM	PE	34	2	0	0.355523	NA	NA	0.215719	0.361399	0.156988	NA	NA	NA	0.289915	0.171881	NA	NA	NA	NA	0.128719	NA	0.28093	0.136858	0.623052	NA	0.13847	NA
PE-34:3;0(14:0;0-20:3;0)	MEM	PE	34	3	0	NA	NA	NA	NA	NA	NA	NA	NA	NA	NA	NA	NA	NA	NA	NA	NA	NA	NA	NA	NA	NA	NA	NA
PE-34:3;0(16:1;0-18:2;0)	MEM	PE	34	3	0	NA	NA	NA	NA	NA	NA	NA	NA	NA	NA	NA	NA	NA	NA	NA	NA	NA	NA	NA	NA	NA	NA	NA
PE-34:3;0(16:2;0-18:1;0)	MEM	PE	34	3	0	NA	NA	NA	NA	NA	NA	NA	NA	NA	NA	NA	NA	NA	NA	NA	NA	NA	NA	NA	NA	NA	NA	NA
PE-34:4;0(14:0;0-20:4;0)	MEM	PE	34	4	0	NA	NA	NA	NA	NA	NA	NA	NA	NA	NA	NA	NA	NA	NA	NA	NA	NA	NA	NA	NA	NA	NA	NA
PE-35:1;0(16:0;0-19:1;0)	MEM	PE	35	1	0	NA	NA	NA	NA	NA	NA	NA	NA	NA	NA	NA	NA	NA	NA	NA	NA	NA	NA	NA	NA	NA	NA	NA
PE-35:1;0(17:0;0-18:1;0)	MEM	PE	35	1	0	3.80305	2.51956	NA	1.92861	3.15337	2.89768	1.36949	0.926118	2.44554	3.68061	2.60821	1.15583	NA	2.94901	1.04867	1.64922	NA	5.74758	0.971514	4.60371	0.561074	1.46034	1.06284
PE-35:1;0(17:1;0-18:0;0)	MEM	PE	35	1	0	0.733457	0.377998	NA	NA	NA	0.456387	0.49575	0.441108	NA	NA	NA	NA	0.789782	NA	NA	0.499141	NA	1.5471	NA	NA	NA	0.367317	0.300019
PE-35:2;0(16:1;0-19:1;0)	MEM	PE	35	2	0	NA	NA	NA	NA	NA	NA	NA	NA	NA	NA	NA	NA	NA	NA	NA	NA	NA	NA	NA	NA	NA	NA	NA
PE-35:2;0(17:1;0-18:1;0)	MEM	PE	35	2	0	8.80516	NA	7.25598	6.02836	11.2804	11.1331	NA	NA	66.2231	10.5859	6.07331	5.40746	6.3941	9.265	4.87721	7.10585	NA	10.6798	4.1565	6.38665	NA	6.36796	NA
PE-35:2;0(18:2;0-17:0;0)	MEM	PE	35	2	0	NA	NA	NA	NA	NA	NA	NA	NA	NA	NA	NA	NA	NA	NA	NA	NA	NA	NA	NA	NA	NA	NA	NA
PE-35:3;0(17:1;0-18:2;0)	MEM	PE	35	3	0	NA	NA	NA	NA	1.13399	NA	NA	NA	NA	NA	NA	NA	NA	NA	NA	NA	NA	NA	NA	NA	NA	0.422242	NA
PE-36:1;0(16:0;0-20:1;0)	MEM	PE	36	1	0	0.627696	NA	NA	NA	0.591981	0.487132	NA	NA	0.497785	0.606344	NA	NA	NA	0.388173	NA	NA	NA	1.34078	NA	0.723933	0.186371	NA	NA
PE-36:1;0(18:1;0-18:0;0)	MEM	PE	36	1	0	33.0459	31.6645	11.4915	24.3322	23.9259	25.5149	21.809	11.0073	23.1078	33.4432	18.8128	20.7394	14.5464	26.5811	13.9465	16.802	1.54432	66.2785	7.98815	39.9218	9.26469	16.5315	17.0216
PE-36:2;0(16:0;0-20:2;0)	MEM	PE	36	2	0	1.81423	NA	0.504585	1.04833	0.911396	1.28537	NA	NA	1.46122	1.80268	0.394303	NA	NA	NA	0.651235	0.910115	NA	3.23452	NA	1.31351	NA	0.403711	NA
PE-36:2;0(16:1;0-20:1;0)	MEM	PE	36	2	0	0.694359	NA	NA	NA	0.471219	NA	NA	NA	NA	0.618652	NA	NA	NA	NA	NA	NA	NA	0.736739	NA	0.623145	NA	NA	NA
PE-36:2;0(17:1;0-19:1;0)	MEM	PE	36	2	0	NA	NA	NA	NA	0.485796	NA	NA	NA	NA	NA	NA	NA	NA	NA	NA	NA	NA	NA	NA	0.487272	NA	NA	NA
PE-36:2;0(18:1;0-18:1;0)	MEM	PE	36	2	0	62.4823	22.7704	9.04176	42.878	42.3202	44.5343	13.0045	7.6067	43.1627	55.8433	47.1564	18.575	12.8433	67.9673	27.4254	31.8853	1.61387	128.687	17.7985	77.1496	10.0079	42.187	16.5524
PE-36:2;0(18:2;0-18:0;0)	MEM	PE	36	2	0	4.78339	6.18748	2.05293	3.37425	4.15751	3.61059	4.52658	2.60903	2.99971	4.79961	3.13031	4.27439	3.45225	3.76266	3.61086	2.66381	0.317633	6.74803	1.32014	4.79372	1.94893	2.04792	3.34585
PE-36:3;0(16:0;0-20:3;0)	MEM	PE	36	3	0	2.1421	2.06732	3.00625	1.16901	1.72263	1.99055	2.07002	2.18284	1.66542	1.75546	1.13812	1.50903	1.87261	1.43339	0.600056	0.892018	NA	3.78662	NA	1.39966	NA	NA	0.770972
PE-36:3;0(16:1;0-20:2;0)	MEM	PE	36	3	0	NA	NA	NA	NA	NA	NA	NA	NA	NA	0.949265	NA	NA	NA	NA	NA	NA	NA	1.32056	NA	0.845216	NA	NA	NA
PE-36:3;0(18:2;0-18:1;0)	MEM	PE	36	3	0	6.01516	3.69616	0.808008	3.43974	4.76905	4.35626	2.22681	0.666115	3.66102	6.02804	4.73105	2.02998	1.77355	5.22224	3.39433	3.46262	NA	9.55568	2.29166	7.56316	1.35427	3.83397	1.99717
PE-36:3;0(18:3;0-18:0;0)	MEM	PE	36	3	0	NA	NA	NA	NA	NA	NA	NA	NA	NA	NA	NA	NA	NA	NA	NA	NA	NA	NA	NA	NA	NA	NA	NA
PE-36:4;0(16:0;0-20:4;0)	MEM	PE	36	4	0	2.91082	5.05235	24.5372	3.08247	3.30227	3.93767	6.14582	33.9402	3.72966	4.89379	NA	3.25075	9.34751	2.56224	2.89438	2.92707	3.23951	6.81696	1.48222	2.72921	1.11866	1.23139	2.38207
PE-36:4;0(16:1;0-20:3;0)	MEM	PE	36	4	0	1.39431	NA	NA	NA	1.16134	1.17278	NA	NA	NA	2.00746	NA	NA	NA	NA	NA	NA	NA	1.63937	NA	1.43854	NA	NA	NA
PE-36:4;0(18:2;0-18:2;0)	MEM	PE	36	4	0	0.311966	0.665331	NA	NA	NA	NA	0.900348	NA	NA	0.621613	NA	NA	NA	NA	NA	NA	NA	0.518392	NA	0.230136	NA	NA	NA
PE-36:4;0(18:3;0-18:1;0)	MEM	PE	36	4	0	NA	NA	NA	NA	NA	NA	NA	NA	NA	NA	NA	NA	NA	NA	NA	NA	NA	NA	NA	NA	NA	NA	NA
PE-36:5;0(16:1;0-20:4;0)	MEM	PE	36	5	0	NA	NA	0.822548	NA	NA	NA	NA	NA	NA	NA	NA	NA	NA	NA	NA	NA	NA	NA	NA	NA	NA	NA	NA
PE-36:5;0(20:5;0-16:0;0)	MEM	PE	36	5	0	NA	NA	NA	NA	NA	NA	NA	NA	NA	NA	NA	NA	NA	NA	NA	NA	NA	NA	NA	NA	NA	NA	NA
PE-36:6;0(16:1;0-20:5;0)	MEM	PE	36	6	0	NA	NA	NA	NA	NA	NA	NA	NA	NA	NA	NA	NA	NA	NA	NA	NA	NA	NA	NA	NA	NA	NA	NA
PE-37:1;0(18:0;0-19:1;0)	MEM	PE	37	1	0	NA	NA	NA	NA	NA	NA	NA	NA	NA	NA	NA	NA	NA	NA	NA	NA	NA	NA	NA	NA	NA	NA	NA
PE-37:1;0(18:1;0-19:0;0)	MEM	PE	37	1	0	NA	NA	NA	NA	NA	NA	NA	NA	NA	NA	NA	NA	NA	NA	NA	NA	NA	NA	NA	NA	NA	NA	NA
PE-37:2;0(17:1;0-20:1;0)	MEM	PE	37	2	0	NA	NA	NA	NA	NA	NA	NA	NA	NA	NA	NA	NA	NA	NA	NA	NA	NA	NA	NA	NA	NA	NA	NA
PE-37:2;0(18:1;0-19:1;0)	MEM	PE	37	2	0	2.63275	NA	NA	NA	1.63604	1.81832	NA	NA	2.40028	2.21394	1.60842	0.591437	NA	1.86194	NA	1.29896	NA	3.68859	NA	2.5648	NA	1.40435	0.522478
PE-37:2;0(19:2;0-18:0;0)	MEM	PE	37	2	0	NA	NA	NA	NA	NA	NA	NA	NA	NA	NA	NA	NA	NA	NA	NA	NA	NA	NA	NA	NA	NA	NA	NA
PE-37:3;0(17:0;0-20:3;0)	MEM	PE	37	3	0	NA	NA	NA	NA	NA	0.565665	NA	NA	NA	NA	NA	NA	NA	0.599656	NA	0.601603	NA	1.4591	NA	1.021	NA	NA	NA
PE-37:3;0(18:1;0-19:2;0)	MEM	PE	37	3	0	NA	NA	NA	NA	NA	NA	NA	NA	NA	NA	NA	NA	NA	NA	NA	NA	NA	NA	NA	NA	NA	NA	NA
PE-37:3;0(19:3;0-18:0;0)	MEM	PE	37	3	0	NA	NA	NA	NA	NA	NA	NA	NA	NA	NA	NA	NA	NA	NA	NA	NA	NA	NA	NA	NA	NA	NA	NA
PE-37:4;0(15:0;0-22:4;0)	MEM	PE	37	4	0	NA	NA	NA	NA	NA	NA	NA	NA	NA	NA	NA	NA	NA	NA	NA	NA	NA	NA	NA	NA	NA	NA	NA
PE-37:4;0(17:1;0-20:3;0)	MEM	PE	37	4	0	NA	NA	NA	NA	NA	NA	NA	NA	NA	NA	NA	NA	NA	NA	NA	NA	NA	NA	NA	NA	NA	NA	NA
PE-37:4;0(20:4;0-17:0;0)	MEM	PE	37	4	0	0.932987	0.845579	2.95663	NA	NA	0.992771	1.16667	4.80258	0.666304	1.39609	NA	NA	0.792786	NA	NA	0.66654	NA	1.88202	NA	0.653782	NA	NA	NA
PE-37:5;0(15:0;0-22:5;0)	MEM	PE	37	5	0	NA	NA	NA	NA	NA	NA	NA	NA	NA	NA	NA	NA	NA	NA	NA	NA	NA	NA	NA	NA	NA	NA	NA
PE-37:5;0(17:1;0-20:4;0)	MEM	PE	37	5	0	NA	NA	NA	NA	NA	NA	NA	NA	NA	NA	NA	NA	NA	NA	NA	NA	NA	NA	NA	NA	NA	NA	NA
PE-37:5;0(20:5;0-17:0;0)	MEM	PE	37	5	0	NA	NA	NA	NA	NA	NA	NA	NA	NA	NA	NA	NA	NA	NA	NA	NA	NA	NA	NA	NA	NA	NA	NA
PE-38:1;0(17:0;0-21:1;0)	MEM	PE	38	1	0	NA	NA	NA	NA	NA	NA	NA	NA	NA	NA	NA	NA	NA	NA	NA	NA	NA	NA	NA	NA	NA	NA	NA
PE-38:1;0(18:0;0-20:1;0)	MEM	PE	38	1	0	NA	NA	NA	NA	NA	NA	NA	NA	NA	0.912548	NA	NA	NA	NA	NA	NA	NA	NA	NA	NA	NA	NA	NA
PE-38:1;0(18:1;0-20:0;0)	MEM	PE	38	1	0	NA	NA	NA	NA	NA	NA	NA	NA	NA	NA	NA	NA	NA	NA	NA	NA	NA	NA	NA	NA	NA	NA	NA
PE-38:2;0(16:1;0-22:1;0)	MEM	PE	38	2	0	NA	NA	NA	NA	NA	NA	NA	NA	NA	NA	NA	NA	NA	NA	NA	NA	NA	NA	NA	NA	NA	NA	NA
PE-38:2;0(18:0;0-20:2;0)	MEM	PE	38	2	0	3.00074	0.619529	NA	1.79494	2.17782	2.33719	0.284845	NA	2.21643	3.39187	1.13673	0.603649	NA	1.74315	1.56677	1.61773	NA	7.06512	0.740881	3.14305	0.898205	1.47436	0.421218
PE-38:2;0(18:1;0-20:1;0)	MEM	PE	38	2	0	3.32838	0.593746	NA	2.46981	2.43469	2.36489	0.243599	NA	1.85422	3.21765	2.62271	NA	NA	3.67661	1.40021	1.52465	NA	6.34327	0.974308	4.46791	NA	2.41127	0.665772
PE-38:3;0(16:0;0-22:3;0)	MEM	PE	38	3	0	NA	NA	NA	NA	NA	NA	NA	NA	NA	NA	NA	NA	NA	NA	NA	NA	NA	NA	NA	NA	NA	NA	NA
PE-38:3;0(18:1;0-20:2;0)	MEM	PE	38	3	0	4.85003	NA	NA	3.35062	3.21381	3.97524	NA	NA	4.02127	5.04183	2.80259	0.495465	0.417469	4.21509	1.91861	3.10737	NA	12.3378	1.21464	5.25918	0.359507	2.58967	0.438382
PE-38:3;0(18:2;0-20:1;0)	MEM	PE	38	3	0	NA	NA	NA	NA	NA	NA	NA	NA	NA	NA	NA	NA	NA	NA	NA	NA	NA	NA	NA	NA	NA	NA	NA
PE-38:3;0(20:3;0-18:0;0)	MEM	PE	38	3	0	6.11118	8.59415	6.90966	3.4917	3.48264	4.96468	7.69312	3.56601	5.08575	6.76017	2.6249	4.37542	4.84854	3.47934	3.1966	2.92712	0.862732	13.0642	1.39839	4.36686	1.23303	1.9618	2.5878
PE-38:4;0(16:0;0-22:4;0)	MEM	PE	38	4	0	2.78262	NA	18.743	1.6584	2.48756	NA	NA	17.7476	2.18748	1.84296	NA	NA	6.58633	NA	NA	1.43379	2.03005	5.69139	NA	NA	NA	NA	NA
PE-38:4;0(16:1;0-22:3;0)	MEM	PE	38	4	0	NA	NA	NA	NA	NA	NA	NA	NA	NA	NA	NA	NA	NA	NA	NA	NA	NA	NA	NA	NA	NA	NA	NA
PE-38:4;0(18:1;0-20:3;0)	MEM	PE	38	4	0	6.5521	3.992	6.02988	4.23568	5.55377	6.37189	4.48344	4.29777	5.64426	7.59744	3.86862	2.50406	3.70289	4.89747	2.6068	3.24957	NA	15.8588	1.73529	6.35847	0.813246	2.39504	1.90983
PE-38:4;0(18:2;0-20:2;0)	MEM	PE	38	4	0	NA	NA	NA	NA	NA	NA	NA	NA	NA	NA	NA	NA	NA	NA	NA	NA	NA	NA	NA	NA	NA	NA	NA
PE-38:4;0(20:4;0-18:0;0)	MEM	PE	38	4	0	11.365	25.1244	59.1493	6.76799	8.01504	15.2388	26.6495	100.166	9.67305	20.8868	4.70005	8.74238	22.4037	6.10611	6.95984	8.07318	10.1555	28.277	4.07143	12.2834	2.34428	2.75443	7.33119
PE-38:5;0(16:0;0-22:5;0)	MEM	PE	38	5	0	7.40746	11.7435	NA	NA	NA	NA	NA	NA	NA	9.84134	NA	NA	NA	NA	NA	NA	NA	NA	NA	5.9078	NA	NA	NA
PE-38:5;0(16:1;0-22:4;0)	MEM	PE	38	5	0	0.448006	NA	3.53479	NA	NA	NA	NA	4.01386	NA	NA	NA	NA	NA	NA	NA	NA	NA	NA	NA	0.354326	NA	NA	NA
PE-38:5;0(18:2;0-20:3;0)	MEM	PE	38	5	0	NA	NA	NA	NA	NA	NA	NA	NA	NA	NA	NA	NA	NA	NA	NA	NA	NA	NA	NA	NA	NA	NA	NA
PE-38:5;0(20:4;0-18:1;0)	MEM	PE	38	5	0	1.90719	1.90534	17.5327	5.4916	6.55657	10.1575	9.81918	21.4062	8.66824	4.10614	3.99351	5.80732	12.0298	5.18607	3.26686	5.82999	2.73186	23.3031	2.42683	2.24604	NA	2.06964	3.15393
PE-38:5;0(20:5;0-18:0;0)	MEM	PE	38	5	0	NA	NA	NA	NA	NA	NA	5.59531	NA	NA	NA	NA	NA	NA	NA	NA	NA	NA	NA	NA	NA	NA	NA	2.14938
PE-38:6;0(16:0;0-22:6;0)	MEM	PE	38	6	0	NA	NA	NA	NA	NA	NA	NA	NA	NA	NA	NA	NA	NA	NA	NA	NA	NA	NA	NA	NA	NA	NA	NA
PE-38:6;0(16:1;0-22:5;0)	MEM	PE	38	6	0	NA	NA	NA	NA	NA	NA	NA	NA	NA	NA	NA	NA	NA	NA	NA	NA	NA	NA	NA	NA	NA	NA	NA
PE-38:6;0(18:2;0-20:4;0)	MEM	PE	38	6	0	NA	NA	NA	NA	NA	NA	NA	NA	NA	NA	NA	NA	NA	NA	NA	NA	NA	NA	NA	NA	NA	NA	NA
PE-38:6;0(20:5;0-18:1;0)	MEM	PE	38	6	0	NA	NA	NA	NA	NA	NA	NA	NA	NA	NA	NA	NA	NA	NA	NA	NA	NA	NA	NA	NA	NA	NA	NA
PE-38:7;0(16:1;0-22:6;0)	MEM	PE	38	7	0	NA	NA	NA	NA	NA	NA	NA	NA	NA	NA	NA	NA	NA	NA	NA	NA	NA	NA	NA	NA	NA	NA	NA
PE-39:3;0(18:0;0-21:3;0)	MEM	PE	39	3	0	NA	NA	NA	NA	NA	NA	NA	NA	NA	NA	NA	NA	NA	NA	NA	NA	NA	NA	NA	NA	NA	NA	NA
PE-39:4;0(17:0;0-22:4;0)	MEM	PE	39	4	0	NA	NA	1.79179	NA	NA	0.623306	NA	2.3569	NA	NA	NA	NA	0.665515	NA	NA	NA	NA	NA	NA	NA	NA	NA	NA
PE-39:4;0(20:4;0-19:0;0)	MEM	PE	39	4	0	NA	NA	NA	NA	NA	NA	NA	NA	NA	NA	NA	NA	NA	NA	NA	NA	NA	NA	NA	NA	NA	NA	NA
PE-39:5;0(15:1;0-24:4;0)	MEM	PE	39	5	0	NA	NA	NA	NA	NA	NA	NA	NA	NA	NA	NA	NA	NA	NA	NA	NA	NA	NA	NA	NA	NA	NA	NA
PE-39:5;0(17:0;0-22:5;0)	MEM	PE	39	5	0	NA	NA	NA	NA	NA	NA	0.165137	NA	NA	0.740016	NA	NA	NA	NA	NA	NA	NA	NA	NA	NA	NA	NA	NA
PE-39:5;0(17:1;0-22:4;0)	MEM	PE	39	5	0	NA	NA	0.768376	NA	NA	0.637895	0.473196	NA	NA	NA	NA	NA	NA	NA	NA	NA	NA	1.1199	NA	NA	NA	NA	NA
PE-39:5;0(20:4;0-19:1;0)	MEM	PE	39	5	0	NA	NA	NA	NA	NA	NA	NA	NA	NA	NA	NA	NA	NA	NA	NA	NA	NA	NA	NA	NA	NA	NA	NA
PE-39:6;0(15:1;0-24:5;0)	MEM	PE	39	6	0	NA	NA	NA	NA	NA	NA	NA	NA	NA	NA	NA	NA	NA	NA	NA	NA	NA	NA	NA	NA	NA	NA	NA
PE-39:6;0(17:1;0-22:5;0)	MEM	PE	39	6	0	NA	2.34817	NA	NA	NA	NA	2.21158	NA	NA	0.4859	NA	1.11692	NA	NA	NA	NA	NA	0.5861	NA	NA	0.399876	NA	0.681578
PE-39:6;0(22:6;0-17:0;0)	MEM	PE	39	6	0	NA	NA	NA	NA	NA	NA	NA	NA	NA	NA	NA	NA	NA	NA	NA	NA	NA	NA	NA	NA	NA	NA	NA
PE-39:7;0(17:1;0-22:6;0)	MEM	PE	39	7	0	NA	NA	NA	NA	NA	NA	NA	NA	NA	NA	NA	NA	NA	NA	NA	NA	NA	NA	NA	NA	NA	NA	NA
PE-40:1;0(18:0;0-22:1;0)	MEM	PE	40	1	0	NA	NA	NA	NA	NA	NA	NA	NA	NA	NA	NA	NA	NA	NA	NA	NA	NA	NA	NA	NA	NA	NA	NA
PE-40:1;0(18:1;0-22:0;0)	MEM	PE	40	1	0	NA	NA	NA	NA	NA	NA	NA	NA	NA	NA	NA	NA	NA	NA	NA	NA	NA	NA	NA	NA	NA	NA	NA
PE-40:2;0(18:1;0-22:1;0)	MEM	PE	40	2	0	NA	NA	NA	NA	NA	NA	NA	NA	NA	NA	NA	NA	NA	NA	NA	NA	NA	0.904693	NA	NA	NA	NA	NA
PE-40:2;0(20:1;0-20:1;0)	MEM	PE	40	2	0	NA	NA	NA	NA	NA	NA	NA	NA	NA	NA	NA	NA	NA	NA	NA	NA	NA	NA	NA	NA	NA	NA	NA
PE-40:3;0(18:0;0-22:3;0)	MEM	PE	40	3	0	0.810239	NA	NA	NA	NA	NA	NA	NA	NA	NA	NA	NA	NA	NA	NA	NA	NA	0.688127	NA	NA	NA	NA	NA
PE-40:3;0(18:1;0-22:2;0)	MEM	PE	40	3	0	NA	NA	NA	NA	NA	NA	NA	NA	NA	0.81607	NA	NA	NA	NA	NA	NA	NA	1.07885	NA	NA	NA	NA	NA
PE-40:4;0(16:0;0-24:4;0)	MEM	PE	40	4	0	NA	NA	6.84039	NA	NA	NA	NA	NA	NA	NA	NA	NA	2.9069	NA	NA	NA	NA	NA	NA	NA	NA	NA	NA
PE-40:4;0(18:0;0-22:4;0)	MEM	PE	40	4	0	4.36686	3.95094	19.4094	2.22776	1.87974	3.50803	3.47049	32.1838	3.08216	4.69741	1.06745	1.19823	7.87457	1.51132	NA	2.24319	4.19942	8.50867	0.60834	2.90838	0.472765	NA	0.979796
PE-40:4;0(18:1;0-22:3;0)	MEM	PE	40	4	0	NA	NA	1.32111	NA	NA	NA	NA	NA	NA	NA	NA	NA	NA	NA	NA	NA	NA	NA	NA	NA	NA	NA	NA
PE-40:4;0(20:3;0-20:1;0)	MEM	PE	40	4	0	NA	NA	NA	NA	NA	NA	NA	NA	NA	NA	NA	NA	NA	NA	NA	NA	NA	NA	NA	NA	NA	NA	NA
PE-40:4;0(20:4;0-20:0;0)	MEM	PE	40	4	0	NA	NA	NA	NA	NA	NA	NA	NA	NA	NA	NA	NA	NA	NA	NA	NA	NA	NA	NA	NA	NA	NA	NA
PE-40:5;0(18:1;0-22:4;0)	MEM	PE	40	5	0	3.1576	1.72643	9.62596	1.75546	2.22297	2.58038	1.22157	12.3308	4.5215	3.33172	0.918667	NA	8.2664	1.56485	NA	1.65385	2.40871	7.56178	NA	NA	NA	NA	NA
PE-40:5;0(20:3;0-20:2;0)	MEM	PE	40	5	0	NA	NA	NA	NA	NA	NA	NA	NA	NA	NA	NA	NA	NA	NA	NA	NA	NA	NA	NA	NA	NA	NA	NA
PE-40:5;0(20:4;0-20:1;0)	MEM	PE	40	5	0	NA	NA	NA	NA	NA	NA	NA	NA	NA	NA	NA	NA	NA	NA	NA	NA	NA	NA	NA	NA	NA	NA	NA
PE-40:5;0(22:5;0-18:0;0)	MEM	PE	40	5	0	3.03224	6.29233	7.97626	2.63674	2.6335	4.28871	5.52499	5.31127	NA	5.76029	1.22035	3.31728	NA	1.66361	2.91875	2.59393	NA	8.40694	NA	5.28827	NA	NA	1.99571
PE-40:6;0(18:1;0-22:5;0)	MEM	PE	40	6	0	6.86589	25.6538	7.16784	NA	NA	NA	NA	5.19522	NA	NA	NA	NA	NA	NA	NA	NA	NA	15.989	NA	NA	NA	NA	NA
PE-40:6;0(20:3;0-20:3;0)	MEM	PE	40	6	0	NA	NA	NA	NA	4.26897	NA	NA	NA	NA	NA	NA	NA	NA	NA	NA	NA	NA	NA	NA	NA	NA	NA	NA
PE-40:6;0(20:4;0-20:2;0)	MEM	PE	40	6	0	NA	NA	NA	NA	NA	NA	NA	NA	NA	NA	NA	NA	NA	NA	NA	NA	NA	NA	NA	NA	NA	NA	NA
PE-40:6;0(22:6;0-18:0;0)	MEM	PE	40	6	0	NA	26.2761	NA	NA	NA	NA	48.441	NA	NA	NA	NA	21.2287	NA	NA	NA	NA	NA	NA	NA	NA	NA	NA	19.9641
PE-40:7;0(20:4;0-20:3;0)	MEM	PE	40	7	0	NA	NA	NA	NA	1.847	NA	NA	NA	NA	NA	NA	NA	NA	NA	NA	NA	NA	NA	NA	NA	NA	NA	NA
PE-40:7;0(22:6;0-18:1;0)	MEM	PE	40	7	0	NA	NA	NA	NA	NA	NA	20.3747	NA	NA	NA	NA	NA	NA	NA	NA	NA	NA	NA	NA	NA	NA	NA	NA
PE-40:8;0(20:4;0-20:4;0)	MEM	PE	40	8	0	NA	NA	NA	NA	NA	NA	NA	NA	NA	NA	NA	NA	NA	NA	NA	NA	NA	NA	NA	NA	NA	NA	NA
PE-41:7;0(17:1;0-24:6;0)	MEM	PE	41	7	0	NA	0.583771	NA	NA	NA	NA	NA	NA	NA	NA	NA	NA	NA	NA	NA	NA	NA	NA	NA	NA	NA	NA	NA
PE-41:7;0(17:2;0-24:5;0)	MEM	PE	41	7	0	NA	NA	NA	NA	NA	NA	NA	NA	NA	NA	NA	NA	NA	NA	NA	NA	NA	NA	NA	NA	NA	NA	NA
PE-42:1;0(18:1;0-24:0;0)	MEM	PE	42	1	0	NA	1.26327	NA	NA	NA	NA	NA	NA	NA	NA	NA	NA	NA	0.659641	NA	NA	NA	1.01504	NA	NA	NA	NA	0.578177
PE-42:2;0(18:1;0-24:1;0)	MEM	PE	42	2	0	NA	NA	NA	NA	NA	NA	NA	NA	NA	NA	NA	NA	NA	NA	NA	NA	NA	1.08981	NA	NA	NA	NA	NA
PE-42:2;0(18:2;0-24:0;0)	MEM	PE	42	2	0	NA	NA	NA	NA	NA	NA	NA	NA	NA	NA	NA	NA	NA	NA	NA	NA	NA	NA	NA	NA	NA	NA	NA
PE-42:4;0(18:0;0-24:4;0)	MEM	PE	42	4	0	NA	NA	NA	NA	NA	NA	NA	NA	NA	NA	NA	NA	NA	NA	NA	NA	NA	NA	NA	NA	NA	NA	NA
PE-42:5;0(18:0;0-24:5;0)	MEM	PE	42	5	0	NA	NA	2.64264	NA	NA	NA	NA	NA	NA	NA	NA	NA	1.28485	NA	NA	NA	NA	NA	NA	NA	NA	NA	NA
PE-42:8;0(20:4;0-22:4;0)	MEM	PE	42	8	0	NA	NA	NA	NA	NA	NA	NA	NA	NA	NA	NA	NA	NA	NA	NA	NA	NA	NA	NA	NA	NA	NA	NA
PE-44:10;0(22:5;0-22:5;0)	MEM	PE	44	10	0	NA	NA	NA	NA	NA	NA	NA	NA	NA	NA	NA	NA	NA	NA	NA	NA	NA	NA	NA	NA	NA	NA	NA
PE-44:4;0(20:4;0-24:0;0)	MEM	PE	44	4	0	NA	NA	NA	NA	NA	NA	NA	NA	NA	NA	NA	NA	NA	NA	NA	NA	NA	NA	NA	NA	NA	NA	NA
PE-44:8;0(20:4;0-24:4;0)	MEM	PE	44	8	0	NA	NA	NA	NA	NA	NA	NA	NA	NA	NA	NA	NA	NA	NA	NA	NA	NA	NA	NA	NA	NA	NA	NA
PE-44:8;0(22:4;0-22:4;0)	MEM	PE	44	8	0	NA	NA	NA	NA	NA	NA	NA	NA	NA	NA	NA	NA	NA	NA	NA	NA	NA	NA	NA	NA	NA	NA	NA
PE O--30:1;0(16:1;0-14:0;0)	MEM	PE O-	30	1	0	NA	NA	NA	NA	NA	NA	NA	NA	NA	NA	NA	NA	NA	NA	NA	NA	NA	NA	NA	NA	NA	NA	NA
PE O--30:1;0(18:1;0-12:0;0)	MEM	PE O-	30	1	0	NA	NA	NA	NA	NA	NA	NA	NA	NA	NA	NA	NA	NA	NA	NA	NA	NA	NA	NA	NA	NA	NA	NA
PE O--32:0;0(16:0;0-16:0;0)	MEM	PE O-	32	0	0	NA	NA	NA	NA	NA	NA	NA	NA	NA	NA	NA	NA	NA	NA	NA	NA	NA	NA	NA	NA	NA	NA	NA
PE O--32:0;0(18:0;0-14:0;0)	MEM	PE O-	32	0	0	NA	NA	NA	NA	NA	NA	NA	NA	NA	NA	NA	NA	NA	NA	NA	NA	NA	NA	NA	NA	NA	NA	NA
PE O--32:1;0(16:0;0-16:1;0)	MEM	PE O-	32	1	0	NA	NA	NA	NA	NA	NA	NA	NA	NA	0.55669	NA	NA	NA	NA	NA	NA	NA	NA	NA	0.452406	NA	NA	NA
PE O--32:1;0(16:1;0-16:0;0)	MEM	PE O-	32	1	0	NA	NA	NA	NA	NA	NA	NA	NA	NA	NA	NA	0.212728	NA	0.141977	NA	NA	NA	0.316277	NA	0.37516	NA	NA	0.321629
PE O--32:1;0(18:1;0-14:0;0)	MEM	PE O-	32	1	0	NA	NA	NA	NA	NA	NA	NA	NA	NA	NA	NA	0.146203	NA	0.224641	NA	NA	NA	0.290004	NA	0.237761	NA	NA	NA
PE O--32:2;0(16:1;0-16:1;0)	MEM	PE O-	32	2	0	2.39572	NA	NA	0.570347	2.1029	1.25008	NA	NA	0.350066	2.40405	2.06757	NA	NA	1.18586	1.17216	0.557727	NA	1.5022	0.453589	3.57656	NA	0.787053	0.121177
PE O--32:2;0(16:2;0-16:0;0)	MEM	PE O-	32	2	0	NA	NA	NA	0.218069	NA	0.246927	NA	NA	0.384598	NA	NA	NA	NA	NA	0.225833	0.142694	NA	0.276328	0.110912	NA	NA	0.239628	0.196923
PE O--32:2;0(18:1;0-14:1;0)	MEM	PE O-	32	2	0	NA	NA	NA	NA	NA	NA	NA	NA	NA	NA	NA	NA	NA	NA	NA	NA	NA	NA	NA	NA	NA	NA	NA
PE O--32:2;0(18:2;0-14:0;0)	MEM	PE O-	32	2	0	0.336174	NA	NA	0.196913	NA	NA	NA	NA	0.268616	0.331302	0.277809	NA	NA	0.566688	NA	0.194244	NA	0.492548	0.088946	0.307136	NA	0.234066	NA
PE O--32:3;0(16:1;0-16:2;0)	MEM	PE O-	32	3	0	NA	NA	NA	NA	NA	NA	NA	NA	NA	NA	NA	NA	NA	NA	NA	NA	NA	NA	NA	NA	NA	NA	NA
PE O--33:1;0(16:0;0-17:1;0)	MEM	PE O-	33	1	0	NA	NA	NA	NA	NA	NA	NA	NA	NA	NA	NA	NA	NA	NA	NA	NA	NA	NA	NA	NA	NA	NA	NA
PE O--33:1;0(16:1;0-17:0;0)	MEM	PE O-	33	1	0	NA	NA	NA	NA	NA	NA	NA	NA	NA	NA	NA	NA	NA	NA	NA	NA	NA	NA	NA	NA	NA	NA	NA
PE O--33:1;0(17:0;0-16:1;0)	MEM	PE O-	33	1	0	NA	NA	NA	NA	NA	NA	NA	NA	NA	NA	NA	NA	NA	NA	NA	NA	NA	NA	NA	NA	NA	NA	NA
PE O--33:1;0(17:1;0-16:0;0)	MEM	PE O-	33	1	0	NA	NA	NA	NA	NA	NA	NA	NA	NA	NA	NA	NA	NA	NA	NA	NA	NA	NA	NA	NA	NA	NA	NA
PE O--33:1;0(18:1;0-15:0;0)	MEM	PE O-	33	1	0	NA	NA	NA	NA	NA	NA	NA	NA	NA	NA	NA	NA	NA	NA	NA	NA	NA	NA	NA	NA	NA	NA	NA
PE O--33:2;0(16:1;0-17:1;0)	MEM	PE O-	33	2	0	0.428729	NA	NA	NA	0.186635	0.125655	NA	NA	NA	NA	NA	NA	NA	NA	NA	NA	NA	NA	NA	0.257321	NA	NA	NA
PE O--33:2;0(17:1;0-16:1;0)	MEM	PE O-	33	2	0	1.06542	NA	NA	NA	0.312856	0.26242	NA	NA	NA	1.08059	0.566809	NA	NA	0.759932	0.524596	NA	NA	0.904698	NA	1.11477	NA	0.216735	NA
PE O--33:2;0(17:2;0-16:0;0)	MEM	PE O-	33	2	0	NA	NA	NA	NA	0.386194	0.162813	NA	NA	NA	NA	0.205461	NA	NA	NA	NA	NA	NA	0.165834	NA	0.148174	NA	0.230517	NA
PE O--33:2;0(18:2;0-15:0;0)	MEM	PE O-	33	2	0	NA	NA	NA	NA	NA	NA	NA	NA	NA	NA	NA	NA	NA	NA	NA	NA	NA	NA	NA	NA	NA	NA	NA
PE O--34:0;0(17:0;0-17:0;0)	MEM	PE O-	34	0	0	NA	NA	NA	NA	NA	NA	NA	NA	NA	NA	NA	NA	NA	NA	NA	NA	NA	NA	NA	NA	NA	NA	NA
PE O--34:0;0(18:0;0-16:0;0)	MEM	PE O-	34	0	0	NA	NA	NA	NA	NA	NA	NA	NA	NA	NA	NA	NA	NA	NA	NA	NA	NA	NA	NA	NA	NA	NA	NA
PE O--34:1;0(16:0;0-18:1;0)	MEM	PE O-	34	1	0	1.13771	0.601727	NA	0.785503	1.07511	0.73567	0.160357	NA	0.473922	0.988824	0.931138	0.161104	NA	0.785671	NA	0.430607	NA	1.3115	NA	1.82755	NA	0.446229	0.159678
PE O--34:1;0(16:1;0-18:0;0)	MEM	PE O-	34	1	0	NA	NA	NA	NA	NA	NA	NA	NA	NA	NA	NA	NA	NA	NA	NA	NA	NA	NA	NA	NA	NA	NA	0.039632
PE O--34:1;0(17:0;0-17:1;0)	MEM	PE O-	34	1	0	0.312845	NA	NA	0.082783	NA	0.093706	NA	NA	0.125518	NA	NA	NA	NA	0.113429	NA	0.067347	NA	0.184095	NA	0.463513	NA	NA	NA
PE O--34:1;0(17:1;0-17:0;0)	MEM	PE O-	34	1	0	NA	NA	NA	NA	NA	NA	NA	NA	NA	NA	NA	NA	NA	NA	NA	NA	NA	NA	NA	NA	NA	NA	NA
PE O--34:1;0(18:0;0-16:1;0)	MEM	PE O-	34	1	0	0.255643	NA	NA	NA	0.125856	0.349626	NA	NA	0.093441	0.256354	0.160842	0.038115	NA	0.101159	NA	NA	NA	0.379267	NA	0.391432	NA	0.128041	NA
PE O--34:1;0(18:1;0-16:0;0)	MEM	PE O-	34	1	0	0.61078	1.22773	NA	0.597645	0.452068	0.388091	0.590423	NA	0.454099	0.692131	0.665539	0.338743	NA	0.820171	NA	0.25937	NA	0.989091	NA	1.00715	NA	0.55265	0.330863
PE O--34:2;0(16:0;0-18:2;0)	MEM	PE O-	34	2	0	0.18075	NA	NA	NA	NA	NA	NA	NA	NA	NA	NA	NA	NA	NA	NA	NA	NA	NA	NA	0.203108	NA	NA	0.118287
PE O--34:2;0(16:1;0-18:1;0)	MEM	PE O-	34	2	0	24.5869	4.15426	0.941005	12.1643	18.5413	10.8915	1.72752	0.601051	7.30671	23.2455	15.6881	3.17475	1.42134	15.0717	11.5978	6.51837	NA	17.9743	4.09994	28.0946	1.76757	10.4022	2.32394
PE O--34:2;0(16:2;0-18:0;0)	MEM	PE O-	34	2	0	NA	NA	0.205113	NA	0.365898	NA	0.182647	0.227977	0.666524	0.280214	0.284642	NA	0.163839	NA	0.236371	NA	NA	0.292394	0.113105	NA	NA	0.32746	0.138915
PE O--34:2;0(17:1;0-17:1;0)	MEM	PE O-	34	2	0	NA	NA	NA	NA	NA	NA	NA	NA	NA	NA	NA	NA	NA	NA	NA	NA	NA	NA	NA	NA	NA	NA	NA
PE O--34:2;0(18:1;0-16:1;0)	MEM	PE O-	34	2	0	3.613	0.661903	0.163575	1.75683	3.12178	2.24682	0.202914	0.16889	0.977156	3.89573	2.07358	0.335162	0.261102	1.33545	1.60992	1.23724	NA	2.79198	0.650609	5.08839	0.197926	1.19078	0.397298
PE O--34:2;0(18:2;0-16:0;0)	MEM	PE O-	34	2	0	2.78402	1.7875	2.51883	2.26039	1.93825	1.71682	2.06527	2.2256	2.95513	1.51916	2.21385	1.39654	1.79619	3.34534	1.24239	1.2031	NA	5.2265	0.596942	2.54318	0.586201	2.6487	0.965681
PE O--34:3;0(16:1;0-18:2;0)	MEM	PE O-	34	3	0	4.10773	1.38461	NA	2.19354	4.51492	1.53967	0.404512	NA	0.956146	3.60634	2.49112	1.27	NA	2.2668	2.35067	1.09225	NA	1.60863	0.751883	3.74088	NA	2.07323	0.625006
PE O--34:3;0(16:2;0-18:1;0)	MEM	PE O-	34	3	0	NA	0.38156	NA	NA	NA	NA	NA	NA	0.319313	0.419139	0.192793	NA	NA	0.250206	0.307201	NA	NA	0.384596	NA	0.432864	NA	NA	NA
PE O--34:3;0(18:1;0-16:2;0)	MEM	PE O-	34	3	0	NA	NA	NA	NA	NA	NA	NA	NA	NA	NA	NA	NA	NA	NA	NA	NA	NA	NA	NA	NA	NA	NA	NA
PE O--34:3;0(18:2;0-16:1;0)	MEM	PE O-	34	3	0	1.74449	0.470086	0.469706	1.21805	1.71173	1.43702	0.402663	0.825203	1.11361	2.05368	1.29648	NA	NA	0.889991	0.956784	1.03834	NA	2.46767	0.673888	2.71253	1.33903	0.643761	0.577223
PE O--34:4;0(16:1;0-18:3;0)	MEM	PE O-	34	4	0	NA	NA	NA	NA	NA	NA	NA	NA	NA	NA	NA	NA	NA	NA	NA	NA	NA	NA	NA	NA	NA	NA	NA
PE O--34:4;0(18:2;0-16:2;0)	MEM	PE O-	34	4	0	NA	NA	NA	NA	NA	NA	NA	NA	NA	NA	NA	NA	NA	NA	NA	NA	NA	NA	NA	NA	NA	NA	NA
PE O--35:1;0(17:0;0-18:1;0)	MEM	PE O-	35	1	0	NA	NA	NA	NA	NA	NA	NA	NA	NA	NA	NA	NA	NA	NA	NA	NA	NA	NA	NA	NA	NA	NA	NA
PE O--35:1;0(17:1;0-18:0;0)	MEM	PE O-	35	1	0	NA	NA	NA	NA	NA	NA	NA	NA	NA	NA	NA	NA	NA	NA	NA	NA	NA	NA	NA	NA	NA	NA	NA
PE O--35:1;0(18:0;0-17:1;0)	MEM	PE O-	35	1	0	NA	NA	NA	NA	NA	NA	NA	NA	NA	NA	NA	NA	NA	NA	NA	NA	NA	NA	NA	NA	NA	NA	NA
PE O--35:1;0(18:1;0-17:0;0)	MEM	PE O-	35	1	0	NA	NA	NA	NA	NA	NA	NA	NA	NA	NA	NA	NA	NA	NA	NA	NA	NA	NA	NA	NA	NA	NA	NA
PE O--35:2;0(16:1;0-19:1;0)	MEM	PE O-	35	2	0	NA	NA	NA	0.075841	NA	NA	NA	NA	0.099964	0.099092	0.079331	NA	NA	0.094858	0.072996	NA	NA	0.087707	NA	0.05562	NA	NA	NA
PE O--35:2;0(17:0;0-18:2;0)	MEM	PE O-	35	2	0	0.502117	0.168193	NA	0.11913	0.339176	0.374795	0.171748	NA	0.137632	0.51185	0.327254	NA	NA	0.295985	0.332255	0.263474	NA	0.413844	0.061746	0.449298	NA	0.114416	0.103235
PE O--35:2;0(17:1;0-18:1;0)	MEM	PE O-	35	2	0	2.79814	0.292593	NA	1.28634	2.20786	1.55085	0.176052	NA	1.19379	2.14642	1.41708	NA	NA	1.44579	0.97896	0.969696	NA	2.03828	0.48235	2.26994	NA	0.91278	0.193284
PE O--35:2;0(17:2;0-18:0;0)	MEM	PE O-	35	2	0	NA	0.039234	NA	0.06922	NA	NA	0.034095	NA	0.153243	NA	NA	NA	NA	NA	NA	NA	NA	0.066174	NA	NA	NA	0.082572	0.019887
PE O--35:2;0(18:1;0-17:1;0)	MEM	PE O-	35	2	0	0.184289	NA	NA	0.102493	0.206027	0.062954	NA	NA	NA	0.120328	0.064092	NA	NA	NA	NA	0.0492	NA	0.080923	0.038142	0.201625	NA	0.054967	NA
PE O--35:2;0(18:2;0-17:0;0)	MEM	PE O-	35	2	0	NA	NA	NA	0.090258	NA	NA	NA	NA	NA	NA	0.045171	NA	NA	NA	NA	NA	NA	0.053041	NA	0.062397	NA	NA	NA
PE O--35:3;0(16:1;0-19:2;0)	MEM	PE O-	35	3	0	NA	NA	NA	NA	NA	NA	NA	NA	NA	NA	NA	NA	NA	NA	NA	NA	NA	NA	NA	NA	NA	NA	NA
PE O--35:3;0(17:1;0-18:2;0)	MEM	PE O-	35	3	0	0.661866	NA	NA	NA	0.474251	0.34209	NA	NA	0.264199	0.270829	0.355745	NA	NA	0.37227	NA	0.180122	NA	0.46237	NA	0.648375	NA	0.208439	NA
PE O--35:3;0(17:2;0-18:1;0)	MEM	PE O-	35	3	0	0.710067	NA	NA	NA	0.467109	0.369458	NA	NA	0.281295	0.644203	0.38748	NA	NA	0.233105	NA	0.234255	NA	0.740338	NA	0.701392	NA	0.259878	NA
PE O--35:3;0(18:1;0-17:2;0)	MEM	PE O-	35	3	0	NA	NA	NA	NA	NA	NA	NA	NA	NA	NA	NA	NA	NA	NA	NA	NA	NA	NA	NA	NA	NA	NA	NA
PE O--35:3;0(18:2;0-17:1;0)	MEM	PE O-	35	3	0	NA	NA	NA	NA	NA	NA	NA	NA	NA	NA	NA	NA	NA	NA	NA	NA	NA	0.091945	NA	NA	NA	NA	NA
PE O--35:4;0(16:1;0-19:3;0)	MEM	PE O-	35	4	0	NA	NA	NA	NA	NA	NA	NA	NA	NA	NA	NA	NA	NA	NA	NA	NA	NA	NA	NA	NA	NA	NA	NA
PE O--36:1;0(16:0;0-20:1;0)	MEM	PE O-	36	1	0	0.104889	NA	NA	NA	0.117202	0.053199	NA	NA	0.056137	0.097192	NA	NA	NA	NA	NA	NA	NA	0.105966	NA	0.199002	NA	0.031976	NA
PE O--36:1;0(16:1;0-20:0;0)	MEM	PE O-	36	1	0	NA	NA	NA	NA	NA	NA	NA	NA	NA	NA	NA	NA	NA	NA	NA	NA	NA	NA	NA	NA	NA	NA	NA
PE O--36:1;0(17:0;0-19:1;0)	MEM	PE O-	36	1	0	NA	NA	NA	NA	NA	NA	NA	NA	NA	NA	NA	NA	NA	NA	NA	NA	NA	NA	NA	NA	NA	NA	NA
PE O--36:1;0(18:0;0-18:1;0)	MEM	PE O-	36	1	0	1.2011	0.846559	NA	0.940552	1.1325	0.718051	0.469122	NA	0.740722	1.25283	0.534512	NA	NA	0.638063	NA	0.426462	NA	0.898481	0.288218	1.57228	NA	0.364438	0.344549
PE O--36:1;0(18:1;0-18:0;0)	MEM	PE O-	36	1	0	0.089378	0.05792	NA	NA	NA	0.062383	0.088102	NA	NA	NA	NA	NA	NA	NA	NA	0.063877	NA	0.149084	NA	NA	NA	0.047495	0.037925
PE O--36:2;0(16:0;0-20:2;0)	MEM	PE O-	36	2	0	0.758068	NA	NA	0.322738	0.40099	0.20137	NA	NA	0.261254	0.79801	NA	NA	NA	0.181644	NA	NA	NA	0.824491	NA	0.753329	NA	0.189775	NA
PE O--36:2;0(16:1;0-20:1;0)	MEM	PE O-	36	2	0	3.9317	0.296707	NA	2.27276	3.50147	2.41582	NA	NA	1.47505	4.63651	2.13943	NA	NA	2.09575	1.72925	1.26098	NA	3.35371	0.622631	3.88209	0.189994	1.5401	0.243837
PE O--36:2;0(17:1;0-19:1;0)	MEM	PE O-	36	2	0	NA	NA	NA	NA	NA	NA	NA	NA	NA	NA	NA	NA	NA	NA	NA	NA	NA	NA	NA	NA	NA	NA	NA
PE O--36:2;0(18:0;0-18:2;0)	MEM	PE O-	36	2	0	0.300878	0.145495	NA	NA	0.260439	0.311226	NA	NA	NA	0.411565	NA	NA	NA	NA	NA	NA	NA	0.254706	NA	0.281995	NA	NA	NA
PE O--36:2;0(18:1;0-18:1;0)	MEM	PE O-	36	2	0	23.604	5.24841	0.681157	12.3925	19.2575	12.2885	2.65032	0.568727	7.61685	21.5314	11.5997	2.51071	1.5538	12.6574	8.95339	6.58277	NA	17.6361	3.80149	24.7154	1.84621	7.96451	2.84517
PE O--36:2;0(18:2;0-18:0;0)	MEM	PE O-	36	2	0	NA	0.529919	0.246716	0.65805	0.464052	0.307797	1.06316	0.588045	2.19252	0.373392	0.255838	0.238864	0.276266	NA	0.241755	0.261406	NA	1.71543	0.331068	0.40056	0.13327	1.30287	0.131624
PE O--36:3;0(16:0;0-20:3;0)	MEM	PE O-	36	3	0	0.578787	NA	NA	0.192748	NA	0.195459	NA	NA	NA	NA	NA	NA	NA	0.161494	NA	NA	NA	0.2487	NA	0.315794	NA	NA	NA
PE O--36:3;0(16:1;0-20:2;0)	MEM	PE O-	36	3	0	7.60445	0.180259	NA	4.58453	5.79857	4.72963	NA	NA	4.80488	8.41317	3.09408	0.326102	0.233431	3.56899	3.5717	2.85722	NA	9.66095	1.18117	7.14597	0.169405	3.20387	0.260411
PE O--36:3;0(16:2;0-20:1;0)	MEM	PE O-	36	3	0	NA	NA	NA	NA	NA	NA	NA	NA	NA	NA	NA	NA	NA	NA	NA	NA	NA	NA	NA	NA	NA	NA	NA
PE O--36:3;0(18:1;0-18:2;0)	MEM	PE O-	36	3	0	3.76178	0.759151	0.164211	1.83038	3.74372	1.88375	0.643978	0.211067	1.16251	4.53761	2.28902	0.248937	NA	1.77227	1.48107	0.930075	NA	2.64358	0.886297	4.17308	0.183914	1.24281	0.530343
PE O--36:3;0(18:2;0-18:1;0)	MEM	PE O-	36	3	0	8.79032	1.7656	0.993523	4.55252	6.86037	5.73386	1.30677	0.838815	5.13833	8.95122	5.83978	1.20569	1.10525	6.54451	4.6124	3.59596	NA	12.7691	1.65911	13.6089	1.02308	5.66394	1.08401
PE O--36:4;0(16:0;0-20:4;0)	MEM	PE O-	36	4	0	NA	0.395516	0.232923	0.5067	0.524109	0.33695	NA	0.440754	NA	0.358235	NA	NA	0.385458	NA	NA	NA	NA	0.271031	NA	0.346067	NA	NA	NA
PE O--36:4;0(16:1;0-20:3;0)	MEM	PE O-	36	4	0	10.8919	2.85193	1.14359	5.53653	7.95491	5.32736	2.30359	1.63915	4.63006	10.6742	5.58469	1.40588	1.13945	5.80713	4.64029	2.79587	NA	8.46566	1.87005	7.74537	0.804862	3.17278	1.05912
PE O--36:4;0(18:1;0-18:3;0)	MEM	PE O-	36	4	0	0.28726	NA	NA	NA	NA	NA	NA	NA	NA	NA	NA	NA	NA	NA	NA	NA	NA	NA	NA	NA	NA	NA	NA
PE O--36:4;0(18:2;0-18:2;0)	MEM	PE O-	36	4	0	1.5704	0.441488	0.205028	0.45759	1.65464	0.644254	0.441506	NA	0.750619	2.00424	0.725951	0.225313	NA	0.563343	1.14518	0.537947	NA	1.73446	0.245653	2.2913	NA	0.566738	0.20504
PE O--36:5;0(16:0;0-20:5;0)	MEM	PE O-	36	5	0	NA	NA	NA	NA	NA	NA	NA	NA	NA	NA	NA	NA	NA	NA	NA	NA	NA	NA	NA	NA	NA	NA	NA
PE O--36:5;0(16:1;0-20:4;0)	MEM	PE O-	36	5	0	27.2459	22.789	16.0203	14.4307	23.4335	18.0604	22.2372	29.1266	13.5891	36.8816	15.1883	9.98454	17.2047	16.6422	13.771	8.70717	2.13215	30.1836	6.00274	22.0325	3.64882	7.63666	7.92674
PE O--36:5;0(16:2;0-20:3;0)	MEM	PE O-	36	5	0	NA	NA	NA	NA	NA	NA	NA	NA	NA	NA	NA	NA	NA	NA	NA	NA	NA	NA	NA	NA	NA	NA	NA
PE O--36:5;0(18:2;0-18:3;0)	MEM	PE O-	36	5	0	NA	NA	NA	NA	NA	NA	NA	NA	NA	NA	NA	NA	NA	NA	NA	NA	NA	NA	NA	NA	NA	NA	NA
PE O--36:6;0(16:1;0-20:5;0)	MEM	PE O-	36	6	0	NA	6.39805	NA	NA	NA	NA	5.85984	NA	NA	NA	NA	NA	NA	NA	NA	NA	NA	NA	NA	NA	NA	NA	3.36234
PE O--36:6;0(16:2;0-20:4;0)	MEM	PE O-	36	6	0	NA	NA	NA	NA	NA	NA	NA	NA	NA	NA	NA	NA	NA	NA	NA	NA	NA	NA	NA	NA	NA	NA	NA
PE O--37:1;0(17:0;0-20:1;0)	MEM	PE O-	37	1	0	NA	NA	NA	NA	NA	NA	NA	NA	NA	NA	NA	NA	NA	NA	NA	NA	NA	NA	NA	NA	NA	NA	NA
PE O--37:1;0(18:0;0-19:1;0)	MEM	PE O-	37	1	0	NA	NA	NA	NA	NA	NA	NA	NA	NA	NA	NA	NA	NA	NA	NA	NA	NA	NA	NA	NA	NA	NA	NA
PE O--37:2;0(16:1;0-21:1;0)	MEM	PE O-	37	2	0	NA	NA	NA	NA	NA	NA	NA	NA	NA	NA	NA	NA	NA	NA	NA	NA	NA	NA	NA	NA	NA	NA	NA
PE O--37:2;0(17:0;0-20:2;0)	MEM	PE O-	37	2	0	0.825869	NA	NA	NA	0.493824	0.556661	NA	NA	NA	0.70853	0.562069	NA	NA	0.476057	NA	NA	NA	0.558113	NA	0.586479	NA	NA	NA
PE O--37:2;0(17:1;0-20:1;0)	MEM	PE O-	37	2	0	0.309967	NA	NA	NA	0.209414	0.135777	NA	NA	NA	0.199077	NA	NA	NA	NA	NA	NA	NA	0.189424	NA	0.212564	NA	NA	NA
PE O--37:2;0(18:1;0-19:1;0)	MEM	PE O-	37	2	0	NA	NA	NA	NA	0.231303	NA	NA	NA	NA	NA	NA	NA	NA	NA	NA	NA	NA	NA	NA	0.141835	NA	NA	NA
PE O--37:3;0(17:0;0-20:3;0)	MEM	PE O-	37	3	0	0.916347	NA	NA	0.474399	0.563559	0.860656	NA	NA	0.713164	0.807077	0.399406	NA	NA	0.711586	0.692947	0.298255	NA	1.07408	NA	0.645214	NA	NA	NA
PE O--37:3;0(17:1;0-20:2;0)	MEM	PE O-	37	3	0	0.634953	NA	NA	0.349587	0.453389	0.326452	NA	NA	0.178312	0.716907	0.208353	NA	NA	NA	NA	0.359875	NA	0.638959	0.313926	0.602475	NA	NA	NA
PE O--37:3;0(18:1;0-19:2;0)	MEM	PE O-	37	3	0	NA	NA	NA	NA	NA	NA	NA	NA	NA	NA	NA	NA	NA	NA	NA	NA	NA	NA	NA	0.187771	NA	NA	NA
PE O--37:3;0(18:2;0-19:1;0)	MEM	PE O-	37	3	0	NA	NA	NA	NA	NA	NA	NA	NA	NA	NA	NA	NA	NA	NA	NA	NA	NA	NA	NA	NA	NA	NA	NA
PE O--37:4;0(16:1;0-21:3;0)	MEM	PE O-	37	4	0	NA	NA	NA	NA	NA	NA	NA	NA	NA	NA	NA	NA	NA	NA	NA	NA	NA	NA	NA	NA	NA	NA	NA
PE O--37:4;0(17:0;0-20:4;0)	MEM	PE O-	37	4	0	0.608454	NA	NA	0.282858	0.598866	0.364774	NA	NA	NA	0.502005	NA	NA	NA	0.179166	0.573695	NA	NA	0.762959	NA	0.312993	NA	NA	NA
PE O--37:4;0(17:1;0-20:3;0)	MEM	PE O-	37	4	0	0.470891	NA	NA	0.648161	0.280418	0.38494	NA	NA	NA	0.415582	0.428135	NA	NA	0.229099	NA	NA	NA	0.352905	NA	0.303741	NA	NA	NA
PE O--37:4;0(18:1;0-19:3;0)	MEM	PE O-	37	4	0	NA	NA	NA	NA	NA	NA	NA	NA	NA	NA	NA	NA	NA	NA	NA	NA	NA	NA	NA	NA	NA	NA	NA
PE O--37:4;0(18:2;0-19:2;0)	MEM	PE O-	37	4	0	NA	NA	NA	NA	NA	NA	NA	NA	NA	NA	NA	NA	NA	NA	NA	NA	NA	NA	NA	NA	NA	NA	NA
PE O--37:5;0(17:0;0-20:5;0)	MEM	PE O-	37	5	0	NA	NA	NA	NA	NA	NA	NA	NA	NA	NA	NA	NA	NA	NA	NA	NA	NA	NA	NA	NA	NA	NA	NA
PE O--37:5;0(17:1;0-20:4;0)	MEM	PE O-	37	5	0	3.05954	1.9908	2.1541	1.4094	2.08231	1.91548	2.0919	3.95391	NA	2.85853	1.35732	NA	1.28638	1.47005	NA	NA	NA	3.16075	NA	1.69228	NA	NA	NA
PE O--37:5;0(17:2;0-20:3;0)	MEM	PE O-	37	5	0	NA	NA	NA	NA	NA	NA	NA	NA	NA	NA	NA	NA	NA	NA	NA	NA	NA	NA	NA	NA	NA	NA	NA
PE O--37:6;0(17:1;0-20:5;0)	MEM	PE O-	37	6	0	NA	NA	NA	NA	NA	NA	NA	NA	NA	NA	NA	NA	NA	NA	NA	NA	NA	NA	NA	NA	NA	NA	NA
PE O--37:6;0(17:2;0-20:4;0)	MEM	PE O-	37	6	0	NA	NA	NA	NA	NA	NA	NA	NA	NA	NA	NA	NA	NA	NA	NA	NA	NA	NA	NA	NA	NA	NA	NA
PE O--38:1;0(16:0;0-22:1;0)	MEM	PE O-	38	1	0	NA	NA	NA	NA	NA	NA	NA	NA	NA	NA	NA	NA	NA	NA	NA	NA	NA	NA	NA	NA	NA	NA	NA
PE O--38:1;0(18:0;0-20:1;0)	MEM	PE O-	38	1	0	0.59281	NA	NA	NA	NA	NA	NA	NA	NA	0.854041	NA	NA	NA	NA	NA	NA	NA	0.751745	NA	0.808173	NA	NA	NA
PE O--38:1;0(18:1;0-20:0;0)	MEM	PE O-	38	1	0	NA	NA	NA	NA	NA	NA	NA	NA	NA	NA	NA	NA	NA	NA	NA	NA	NA	NA	NA	NA	NA	NA	NA
PE O--38:2;0(16:0;0-22:2;0)	MEM	PE O-	38	2	0	NA	NA	NA	NA	NA	NA	NA	NA	NA	NA	NA	NA	NA	NA	NA	NA	NA	NA	NA	NA	NA	NA	NA
PE O--38:2;0(16:1;0-22:1;0)	MEM	PE O-	38	2	0	0.237832	NA	NA	NA	NA	NA	NA	NA	NA	NA	NA	NA	NA	NA	NA	NA	NA	NA	NA	NA	NA	NA	NA
PE O--38:2;0(18:0;0-20:2;0)	MEM	PE O-	38	2	0	1.12965	NA	NA	0.514047	0.589098	0.594091	NA	NA	0.522591	1.67368	0.319015	NA	NA	0.362919	0.328314	0.418749	NA	1.70392	NA	0.711381	NA	NA	NA
PE O--38:2;0(18:1;0-20:1;0)	MEM	PE O-	38	2	0	3.59319	0.867396	NA	1.97972	3.89452	2.0888	NA	NA	1.76398	3.52906	1.55184	NA	NA	1.67339	1.45238	1.34801	NA	3.0699	0.627376	3.97891	0.409548	1.68474	0.49071
PE O--38:2;0(18:2;0-20:0;0)	MEM	PE O-	38	2	0	NA	NA	NA	NA	NA	NA	NA	NA	NA	NA	NA	NA	NA	NA	NA	NA	NA	NA	NA	NA	NA	NA	NA
PE O--38:3;0(16:0;0-22:3;0)	MEM	PE O-	38	3	0	NA	NA	NA	NA	NA	NA	NA	NA	NA	NA	NA	NA	NA	NA	NA	NA	NA	NA	NA	NA	NA	NA	NA
PE O--38:3;0(16:1;0-22:2;0)	MEM	PE O-	38	3	0	0.221792	NA	NA	NA	NA	NA	NA	NA	0.484564	0.398266	NA	NA	NA	0.17996	0.427763	NA	NA	1.20704	NA	0.37876	NA	0.182965	NA
PE O--38:3;0(18:0;0-20:3;0)	MEM	PE O-	38	3	0	0.922584	NA	NA	0.281223	0.370304	0.424698	0.36349	NA	0.305309	0.41911	NA	NA	NA	0.311876	NA	0.186849	NA	0.902257	NA	0.476883	NA	0.177574	NA
PE O--38:3;0(18:1;0-20:2;0)	MEM	PE O-	38	3	0	5.96654	1.16151	NA	4.39992	5.41257	4.69569	0.39876	NA	4.33844	8.1618	2.41567	NA	NA	2.43878	2.4151	2.63717	NA	7.75819	1.29783	5.91269	0.38568	2.66623	0.398082
PE O--38:3;0(18:2;0-20:1;0)	MEM	PE O-	38	3	0	1.25684	NA	NA	0.411584	0.966181	0.811788	NA	NA	NA	1.41943	0.478732	NA	NA	0.647271	0.470657	0.258698	NA	1.15653	0.270602	1.48449	NA	0.343678	NA
PE O--38:4;0(16:0;0-22:4;0)	MEM	PE O-	38	4	0	NA	NA	1.55112	NA	NA	NA	NA	2.47201	NA	NA	NA	NA	0.6491	NA	NA	NA	NA	0.355047	NA	NA	NA	NA	NA
PE O--38:4;0(16:1;0-22:3;0)	MEM	PE O-	38	4	0	0.510519	NA	NA	NA	0.40633	0.375812	NA	NA	NA	0.528116	NA	NA	0.375451	0.431559	NA	NA	NA	1.11831	NA	0.332713	NA	NA	NA
PE O--38:4;0(18:0;0-20:4;0)	MEM	PE O-	38	4	0	0.725441	1.56459	1.00034	0.402581	0.737008	0.565309	0.69363	2.0609	0.51854	2.19777	NA	0.281509	0.656097	0.498988	0.410179	0.309412	0.30172	1.32685	NA	1.12925	NA	0.211108	NA
PE O--38:4;0(18:1;0-20:3;0)	MEM	PE O-	38	4	0	13.4217	3.79632	0.432446	6.68409	10.1292	7.64902	3.41822	0.417544	5.06665	12.8895	5.29731	1.5574	0.60161	4.76663	4.6666	3.57697	0.232677	8.59161	2.43483	7.89359	0.762723	2.99771	1.36142
PE O--38:4;0(18:2;0-20:2;0)	MEM	PE O-	38	4	0	2.44097	NA	NA	1.53326	1.82103	1.95917	NA	NA	2.56878	3.38493	1.41283	NA	NA	1.40884	1.23656	1.40879	NA	5.57552	0.58071	3.0599	NA	1.18644	NA
PE O--38:5;0(16:0;0-22:5;0)	MEM	PE O-	38	5	0	NA	NA	NA	NA	NA	NA	NA	NA	NA	NA	NA	NA	NA	NA	NA	NA	NA	NA	NA	NA	NA	NA	NA
PE O--38:5;0(16:1;0-22:4;0)	MEM	PE O-	38	5	0	7.61426	4.95691	35.2039	3.98925	5.30801	5.30515	4.7188	49.3702	3.45739	7.69489	1.4403	NA	12.7547	3.31399	2.21436	1.37656	NA	10.6101	NA	4.04388	NA	NA	NA
PE O--38:5;0(18:0;0-20:5;0)	MEM	PE O-	38	5	0	NA	NA	NA	NA	0.719065	NA	NA	NA	NA	NA	NA	NA	NA	NA	NA	NA	NA	NA	NA	NA	NA	NA	NA
PE O--38:5;0(18:1;0-20:4;0)	MEM	PE O-	38	5	0	22.8131	19.7109	10.0039	8.25397	16.9023	11.8581	20.1541	18.8457	7.7642	26.3278	5.69527	NA	8.26597	7.02208	3.91539	4.06843	NA	20.423	NA	11.8374	NA	NA	NA
PE O--38:5;0(18:2;0-20:3;0)	MEM	PE O-	38	5	0	5.42874	0.797842	NA	3.31683	3.51075	4.42988	0.60449	0.854844	3.058	5.25887	1.82467	NA	0.40782	2.55771	1.52735	1.07291	NA	7.99835	NA	4.63509	NA	NA	NA
PE O--38:6;0(16:0;0-22:6;0)	MEM	PE O-	38	6	0	NA	NA	NA	NA	NA	NA	NA	NA	NA	NA	NA	NA	NA	NA	NA	NA	NA	NA	NA	NA	NA	NA	NA
PE O--38:6;0(16:1;0-22:5;0)	MEM	PE O-	38	6	0	10.6489	13.0084	4.75702	5.92208	7.38893	4.72608	11.3003	1.73345	3.48556	9.86752	4.52675	7.61179	2.5066	4.95819	2.90406	1.60563	NA	9.23239	1.32484	5.65335	2.94325	1.69427	4.93229
PE O--38:6;0(18:1;0-20:5;0)	MEM	PE O-	38	6	0	NA	2.6445	NA	NA	NA	NA	2.60219	NA	NA	NA	NA	NA	NA	NA	NA	NA	NA	NA	NA	1.13894	NA	NA	NA
PE O--38:6;0(18:2;0-20:4;0)	MEM	PE O-	38	6	0	12.8259	7.29695	7.74489	6.44488	9.23726	11.1572	8.57473	17.0887	8.27416	17.1987	7.78333	3.12942	8.26432	9.84276	7.68122	7.15458	1.74954	22.736	3.8432	11.8758	NA	5.61395	2.86211
PE O--38:7;0(16:1;0-22:6;0)	MEM	PE O-	38	7	0	NA	60.0677	NA	NA	NA	NA	45.2353	NA	NA	NA	NA	28.9516	NA	NA	NA	NA	NA	NA	NA	NA	11.0964	NA	27.1468
PE O--38:7;0(18:2;0-20:5;0)	MEM	PE O-	38	7	0	NA	NA	NA	NA	NA	NA	NA	NA	NA	NA	NA	NA	NA	NA	NA	NA	NA	NA	NA	NA	NA	NA	NA
PE O--39:2;0(17:1;0-22:1;0)	MEM	PE O-	39	2	0	NA	NA	NA	NA	NA	NA	NA	NA	NA	NA	NA	NA	NA	NA	NA	NA	NA	NA	NA	NA	NA	NA	NA
PE O--39:2;0(18:1;0-21:1;0)	MEM	PE O-	39	2	0	NA	NA	NA	NA	NA	NA	NA	NA	NA	NA	NA	NA	NA	NA	NA	NA	NA	NA	NA	NA	NA	NA	NA
PE O--39:3;0(17:1;0-22:2;0)	MEM	PE O-	39	3	0	NA	NA	NA	NA	NA	NA	NA	NA	NA	NA	NA	NA	NA	NA	NA	NA	NA	NA	NA	NA	NA	NA	NA
PE O--39:3;0(18:2;0-21:1;0)	MEM	PE O-	39	3	0	NA	NA	NA	NA	NA	NA	NA	NA	NA	NA	NA	NA	NA	NA	NA	NA	NA	NA	NA	NA	NA	NA	NA
PE O--39:4;0(17:1;0-22:3;0)	MEM	PE O-	39	4	0	NA	NA	NA	NA	NA	NA	NA	NA	NA	NA	NA	NA	NA	NA	NA	NA	NA	NA	NA	NA	NA	NA	NA
PE O--39:4;0(18:1;0-21:3;0)	MEM	PE O-	39	4	0	NA	NA	NA	NA	NA	NA	NA	NA	NA	NA	NA	NA	NA	NA	NA	NA	NA	NA	NA	NA	NA	NA	NA
PE O--39:5;0(17:0;0-22:5;0)	MEM	PE O-	39	5	0	0.399632	NA	NA	NA	NA	NA	NA	NA	NA	1.19581	NA	NA	NA	NA	NA	NA	NA	NA	NA	0.26087	NA	NA	NA
PE O--39:5;0(17:1;0-22:4;0)	MEM	PE O-	39	5	0	0.828179	NA	2.38492	NA	NA	NA	NA	3.94767	NA	NA	NA	NA	0.918075	NA	NA	NA	0.320647	NA	NA	0.25366	NA	NA	NA
PE O--39:5;0(18:2;0-21:3;0)	MEM	PE O-	39	5	0	NA	NA	NA	NA	NA	NA	NA	NA	NA	NA	NA	NA	NA	NA	NA	NA	NA	NA	NA	NA	NA	NA	NA
PE O--39:6;0(17:0;0-22:6;0)	MEM	PE O-	39	6	0	NA	NA	NA	NA	NA	NA	NA	NA	NA	NA	NA	NA	NA	NA	NA	NA	NA	NA	NA	NA	NA	NA	NA
PE O--39:6;0(17:1;0-22:5;0)	MEM	PE O-	39	6	0	NA	NA	NA	NA	NA	NA	NA	NA	NA	NA	NA	NA	NA	NA	NA	NA	NA	NA	NA	NA	NA	NA	NA
PE O--39:7;0(17:1;0-22:6;0)	MEM	PE O-	39	7	0	NA	NA	NA	NA	NA	NA	NA	NA	NA	NA	NA	NA	NA	NA	NA	NA	NA	NA	NA	NA	NA	NA	NA
PE O--40:1;0(18:0;0-22:1;0)	MEM	PE O-	40	1	0	NA	NA	NA	NA	NA	NA	NA	NA	NA	NA	NA	NA	NA	NA	NA	NA	NA	NA	NA	NA	NA	NA	NA
PE O--40:2;0(18:0;0-22:2;0)	MEM	PE O-	40	2	0	NA	NA	NA	NA	NA	NA	NA	NA	NA	NA	NA	NA	NA	NA	NA	NA	NA	NA	NA	NA	NA	NA	NA
PE O--40:2;0(18:1;0-22:1;0)	MEM	PE O-	40	2	0	0.804511	NA	NA	NA	NA	0.518225	NA	NA	NA	NA	NA	NA	NA	NA	NA	NA	NA	NA	NA	0.694098	NA	NA	NA
PE O--40:2;0(18:2;0-22:0;0)	MEM	PE O-	40	2	0	NA	NA	NA	NA	NA	NA	NA	NA	NA	NA	NA	NA	NA	NA	NA	NA	NA	NA	NA	NA	NA	NA	NA
PE O--40:3;0(16:1;0-24:2;0)	MEM	PE O-	40	3	0	NA	NA	NA	NA	NA	NA	NA	NA	NA	NA	NA	NA	NA	NA	NA	NA	NA	NA	NA	NA	NA	NA	NA
PE O--40:3;0(18:0;0-22:3;0)	MEM	PE O-	40	3	0	NA	NA	NA	NA	NA	NA	NA	NA	NA	NA	NA	NA	NA	NA	NA	NA	NA	NA	NA	NA	NA	NA	NA
PE O--40:3;0(18:1;0-22:2;0)	MEM	PE O-	40	3	0	1.1183	NA	NA	1.06398	NA	0.915027	NA	NA	1.07266	1.94285	NA	NA	NA	NA	NA	0.557344	NA	2.17933	NA	1.61215	NA	NA	NA
PE O--40:3;0(18:2;0-22:1;0)	MEM	PE O-	40	3	0	NA	NA	NA	NA	NA	NA	NA	NA	NA	NA	NA	NA	NA	NA	NA	NA	NA	NA	NA	NA	NA	0.676918	NA
PE O--40:4;0(16:0;0-24:4;0)	MEM	PE O-	40	4	0	NA	NA	NA	NA	NA	NA	NA	NA	NA	NA	NA	NA	NA	NA	NA	NA	NA	NA	NA	NA	NA	NA	NA
PE O--40:4;0(16:1;0-24:3;0)	MEM	PE O-	40	4	0	NA	NA	NA	NA	NA	NA	NA	NA	NA	NA	NA	NA	NA	NA	NA	NA	NA	NA	NA	NA	NA	NA	NA
PE O--40:4;0(18:0;0-22:4;0)	MEM	PE O-	40	4	0	NA	1.17063	1.56646	NA	NA	0.702977	0.991844	2.24556	NA	1.10099	0.521039	NA	0.695249	NA	NA	NA	NA	NA	NA	NA	NA	NA	NA
PE O--40:4;0(18:1;0-22:3;0)	MEM	PE O-	40	4	0	2.45003	NA	NA	NA	NA	1.03075	NA	NA	NA	1.79025	0.475302	NA	NA	NA	NA	0.79721	NA	1.35051	NA	NA	NA	NA	NA
PE O--40:4;0(18:2;0-22:2;0)	MEM	PE O-	40	4	0	NA	NA	NA	NA	NA	NA	NA	NA	NA	NA	NA	NA	NA	NA	NA	NA	NA	1.50673	NA	NA	NA	NA	NA
PE O--40:5;0(16:0;0-24:5;0)	MEM	PE O-	40	5	0	NA	NA	NA	NA	NA	NA	NA	NA	NA	NA	NA	NA	NA	NA	NA	NA	NA	NA	NA	NA	NA	NA	NA
PE O--40:5;0(16:1;0-24:4;0)	MEM	PE O-	40	5	0	NA	NA	2.44048	NA	NA	NA	NA	2.80426	NA	NA	NA	NA	4.43121	0.690752	NA	NA	0.423904	NA	NA	NA	NA	NA	NA
PE O--40:5;0(18:0;0-22:5;0)	MEM	PE O-	40	5	0	NA	NA	NA	NA	NA	NA	0.780146	NA	NA	0.869706	NA	NA	NA	NA	NA	NA	NA	NA	NA	NA	NA	NA	NA
PE O--40:5;0(18:1;0-22:4;0)	MEM	PE O-	40	5	0	7.57308	5.36154	22.036	5.2762	6.40932	6.50721	4.3453	30.3686	4.27096	7.86219	2.98425	1.33812	6.95549	2.00042	3.29748	2.19116	2.84091	8.65564	1.11491	3.74787	NA	1.48578	NA
PE O--40:5;0(18:2;0-22:3;0)	MEM	PE O-	40	5	0	NA	NA	0.449234	NA	NA	NA	NA	NA	NA	NA	NA	NA	NA	NA	NA	NA	NA	NA	NA	NA	NA	NA	NA
PE O--40:6;0(16:1;0-24:5;0)	MEM	PE O-	40	6	0	NA	NA	2.91897	NA	NA	NA	NA	NA	NA	NA	NA	NA	4.0527	NA	NA	NA	NA	NA	NA	NA	NA	NA	NA
PE O--40:6;0(18:0;0-22:6;0)	MEM	PE O-	40	6	0	NA	NA	NA	NA	NA	NA	NA	NA	NA	NA	NA	NA	NA	NA	NA	NA	NA	NA	NA	NA	NA	NA	NA
PE O--40:6;0(18:1;0-22:5;0)	MEM	PE O-	40	6	0	11.4094	10.1489	1.34797	5.31493	9.43036	6.15996	10.3214	1.23109	4.37054	12.6513	5.08769	3.99489	NA	5.05546	3.22834	2.89214	NA	8.56292	1.21956	6.23884	1.16382	NA	2.70732
PE O--40:6;0(18:2;0-22:4;0)	MEM	PE O-	40	6	0	2.02946	1.60498	13.7115	1.84267	NA	1.43087	1.12775	18.517	1.71713	2.0858	NA	NA	5.52919	1.28103	1.59004	1.44619	2.12288	6.49869	0.818543	2.11817	NA	NA	NA
PE O--40:7;0(16:1;0-24:6;0)	MEM	PE O-	40	7	0	NA	11.3591	NA	NA	NA	NA	NA	NA	NA	NA	NA	NA	NA	NA	NA	NA	NA	NA	NA	NA	NA	NA	NA
PE O--40:7;0(18:1;0-22:6;0)	MEM	PE O-	40	7	0	NA	66.6305	NA	NA	NA	NA	59.8771	NA	NA	NA	NA	28.704	NA	NA	NA	NA	NA	NA	NA	NA	11.773	NA	28.8495
PE O--40:7;0(18:2;0-22:5;0)	MEM	PE O-	40	7	0	13.8156	NA	NA	6.49072	NA	8.51747	NA	NA	NA	13.8196	NA	NA	3.28462	NA	NA	NA	NA	15.3892	NA	8.87023	NA	NA	NA
PE O--40:8;0(18:2;0-22:6;0)	MEM	PE O-	40	8	0	NA	NA	NA	NA	NA	NA	NA	NA	NA	NA	NA	NA	NA	NA	NA	NA	NA	NA	NA	NA	NA	NA	NA
PE O--42:3;0(18:2;0-24:1;0)	MEM	PE O-	42	3	0	NA	NA	NA	NA	NA	NA	NA	NA	NA	NA	NA	NA	NA	NA	NA	NA	NA	NA	NA	NA	NA	NA	NA
PE O--42:5;0(18:1;0-24:4;0)	MEM	PE O-	42	5	0	NA	NA	2.27006	NA	NA	NA	NA	2.23437	NA	NA	NA	NA	1.73761	NA	NA	NA	NA	NA	NA	NA	NA	NA	NA
PE O--42:6;0(18:1;0-24:5;0)	MEM	PE O-	42	6	0	NA	NA	2.85019	NA	NA	NA	NA	1.57088	NA	NA	NA	NA	1.67024	NA	NA	NA	NA	NA	NA	NA	NA	NA	NA
PE O--42:6;0(18:2;0-24:4;0)	MEM	PE O-	42	6	0	NA	NA	0.975889	NA	NA	NA	NA	1.02999	NA	NA	NA	NA	1.304	NA	NA	NA	NA	NA	NA	NA	NA	NA	NA
PE O--42:7;0(18:1;0-24:6;0)	MEM	PE O-	42	7	0	NA	10.9326	NA	NA	NA	NA	8.44731	NA	NA	NA	NA	NA	NA	NA	NA	NA	NA	NA	NA	NA	NA	NA	4.6955
PE O--42:7;0(18:2;0-24:5;0)	MEM	PE O-	42	7	0	NA	NA	1.71094	NA	NA	NA	NA	NA	NA	NA	NA	NA	NA	NA	NA	NA	NA	NA	NA	NA	NA	NA	NA
PE O--42:8;0(18:2;0-24:6;0)	MEM	PE O-	42	8	0	NA	NA	NA	NA	NA	NA	NA	NA	NA	NA	NA	NA	NA	NA	NA	NA	NA	NA	NA	NA	NA	NA	NA
PG-30:0;0(12:0;0-18:0;0)	MEM	PG	30	0	0	NA	NA	NA	NA	NA	NA	NA	NA	NA	NA	NA	NA	NA	NA	NA	NA	NA	NA	NA	NA	NA	NA	NA
PG-30:0;0(14:0;0-16:0;0)	MEM	PG	30	0	0	NA	NA	NA	NA	NA	NA	NA	NA	NA	NA	NA	NA	NA	NA	NA	NA	NA	NA	NA	NA	NA	NA	NA
PG-32:0;0(14:0;0-18:0;0)	MEM	PG	32	0	0	NA	NA	NA	NA	NA	NA	NA	NA	NA	NA	NA	NA	NA	NA	NA	NA	NA	NA	NA	NA	NA	NA	NA
PG-32:0;0(16:0;0-16:0;0)	MEM	PG	32	0	0	NA	NA	NA	NA	NA	NA	NA	NA	NA	NA	NA	NA	NA	NA	NA	NA	NA	NA	NA	NA	NA	NA	NA
PG-32:1;0(14:0;0-18:1;0)	MEM	PG	32	1	0	NA	NA	NA	NA	NA	NA	NA	NA	NA	NA	NA	NA	NA	NA	NA	NA	NA	NA	NA	0.22269	NA	NA	NA
PG-32:1;0(16:1;0-16:0;0)	MEM	PG	32	1	0	NA	NA	NA	NA	NA	NA	NA	NA	NA	NA	NA	NA	NA	NA	NA	NA	NA	NA	NA	NA	NA	NA	NA
PG-34:0;0(16:0;0-18:0;0)	MEM	PG	34	0	0	NA	NA	NA	NA	NA	NA	NA	NA	NA	NA	NA	NA	NA	NA	NA	NA	NA	NA	NA	NA	NA	NA	NA
PG-34:1;0(16:0;0-18:1;0)	MEM	PG	34	1	0	1.03153	2.16687	1.69801	0.728435	0.790307	1.71634	1.85869	2.91479	1.24462	2.18391	0.376191	NA	0.577878	0.204353	0.318353	0.870171	0.394596	2.71635	0.651444	2.96187	NA	0.564987	0.619119
PG-34:1;0(16:1;0-18:0;0)	MEM	PG	34	1	0	NA	NA	NA	NA	NA	NA	NA	NA	NA	NA	NA	NA	NA	NA	NA	NA	NA	NA	NA	NA	NA	NA	NA
PG-34:2;0(16:0;0-18:2;0)	MEM	PG	34	2	0	NA	NA	NA	NA	NA	NA	NA	NA	NA	NA	NA	NA	NA	NA	NA	NA	NA	NA	NA	NA	NA	NA	NA
PG-34:2;0(16:1;0-18:1;0)	MEM	PG	34	2	0	NA	NA	NA	NA	NA	NA	NA	NA	NA	0.549396	NA	NA	NA	NA	NA	NA	NA	NA	NA	0.864693	NA	NA	NA
PG-35:1;0(16:0;0-19:1;0)	MEM	PG	35	1	0	NA	NA	NA	NA	NA	NA	NA	NA	NA	NA	NA	NA	NA	NA	NA	NA	NA	NA	NA	NA	NA	NA	NA
PG-35:1;0(17:0;0-18:1;0)	MEM	PG	35	1	0	NA	NA	NA	NA	NA	NA	NA	NA	NA	NA	NA	NA	NA	NA	NA	NA	NA	NA	NA	NA	NA	NA	NA
PG-35:2;0(17:1;0-18:1;0)	MEM	PG	35	2	0	NA	NA	NA	NA	NA	NA	NA	NA	NA	NA	NA	NA	NA	NA	NA	NA	NA	NA	NA	NA	NA	NA	NA
PG-36:0;0(18:0;0-18:0;0)	MEM	PG	36	0	0	NA	NA	NA	NA	NA	0.232555	NA	NA	NA	NA	NA	NA	NA	NA	NA	NA	NA	NA	NA	NA	NA	NA	NA
PG-36:1;0(16:0;0-20:1;0)	MEM	PG	36	1	0	NA	NA	NA	NA	NA	NA	NA	NA	NA	NA	NA	NA	NA	NA	NA	NA	NA	NA	NA	NA	NA	NA	NA
PG-36:1;0(18:1;0-18:0;0)	MEM	PG	36	1	0	NA	NA	0.324555	NA	NA	NA	NA	0.57343	NA	0.327521	0.212788	NA	NA	NA	NA	NA	NA	NA	NA	0.316029	NA	NA	NA
PG-36:2;0(16:1;0-20:1;0)	MEM	PG	36	2	0	NA	NA	NA	NA	NA	NA	NA	NA	NA	NA	NA	NA	NA	NA	NA	NA	NA	NA	NA	NA	NA	NA	NA
PG-36:2;0(18:1;0-18:1;0)	MEM	PG	36	2	0	1.33781	NA	0.239648	0.594844	0.825403	1.91438	NA	0.619039	1.33454	3.22763	0.393337	NA	NA	NA	NA	1.28298	NA	3.41965	0.65608	3.29155	NA	0.263225	NA
PG-36:2;0(18:2;0-18:0;0)	MEM	PG	36	2	0	NA	NA	NA	NA	NA	NA	NA	NA	NA	NA	NA	NA	NA	NA	NA	NA	NA	NA	NA	NA	NA	NA	NA
PG-36:3;0(18:2;0-18:1;0)	MEM	PG	36	3	0	NA	NA	NA	NA	NA	0.318492	NA	NA	NA	0.544347	NA	NA	NA	NA	NA	NA	NA	0.869658	NA	0.611928	NA	NA	NA
PG-36:4;0(16:0;0-20:4;0)	MEM	PG	36	4	0	NA	NA	NA	NA	NA	NA	NA	0.534538	NA	NA	NA	NA	NA	NA	NA	NA	NA	NA	NA	NA	NA	NA	NA
PG-37:2;0(18:1;0-19:1;0)	MEM	PG	37	2	0	NA	NA	NA	NA	NA	NA	NA	NA	NA	NA	NA	NA	NA	NA	NA	NA	NA	NA	NA	NA	NA	NA	NA
PG-38:2;0(18:1;0-20:1;0)	MEM	PG	38	2	0	NA	NA	NA	NA	NA	NA	NA	NA	NA	NA	NA	NA	NA	NA	NA	NA	NA	NA	NA	NA	NA	NA	NA
PG-38:2;0(19:1;0-19:1;0)	MEM	PG	38	2	0	NA	NA	NA	NA	NA	NA	NA	NA	NA	NA	NA	NA	NA	NA	NA	NA	NA	NA	NA	NA	NA	NA	NA
PG-38:3;0(18:1;0-20:2;0)	MEM	PG	38	3	0	NA	NA	NA	NA	NA	NA	NA	NA	NA	0.382772	NA	NA	NA	NA	NA	0.199217	NA	0.635923	NA	0.382882	NA	NA	NA
PG-38:3;0(20:3;0-18:0;0)	MEM	PG	38	3	0	NA	NA	NA	NA	NA	NA	NA	NA	NA	NA	NA	NA	NA	NA	NA	NA	NA	NA	NA	NA	NA	NA	NA
PG-38:4;0(16:0;0-22:4;0)	MEM	PG	38	4	0	NA	NA	NA	NA	NA	NA	NA	NA	NA	NA	NA	NA	NA	NA	NA	NA	NA	NA	NA	NA	NA	NA	NA
PG-38:4;0(18:1;0-20:3;0)	MEM	PG	38	4	0	NA	NA	NA	NA	NA	NA	NA	NA	NA	NA	NA	NA	NA	NA	NA	NA	NA	0.424043	NA	NA	NA	NA	NA
PG-38:4;0(20:4;0-18:0;0)	MEM	PG	38	4	0	NA	NA	NA	NA	NA	NA	NA	NA	NA	NA	NA	NA	NA	NA	NA	NA	NA	NA	NA	NA	NA	NA	NA
PG-38:5;0(16:1;0-22:4;0)	MEM	PG	38	5	0	NA	NA	NA	NA	NA	NA	NA	0.603663	NA	NA	NA	NA	NA	NA	NA	NA	NA	NA	NA	NA	NA	NA	NA
PG-38:5;0(20:4;0-18:1;0)	MEM	PG	38	5	0	NA	NA	NA	NA	NA	NA	NA	0.6099	NA	NA	NA	NA	NA	NA	NA	NA	NA	NA	NA	NA	NA	NA	NA
PG-38:6;0(16:1;0-22:5;0)	MEM	PG	38	6	0	NA	NA	NA	NA	NA	NA	NA	NA	NA	NA	NA	NA	NA	NA	NA	NA	NA	NA	NA	NA	NA	NA	NA
PG-38:6;0(18:2;0-20:4;0)	MEM	PG	38	6	0	NA	NA	NA	NA	NA	NA	NA	NA	NA	NA	NA	NA	NA	NA	NA	NA	NA	NA	NA	NA	NA	NA	NA
PG-40:6;0(18:1;0-22:5;0)	MEM	PG	40	6	0	NA	NA	NA	NA	NA	NA	NA	NA	NA	NA	NA	NA	NA	NA	NA	NA	NA	NA	NA	NA	NA	NA	NA
PG-40:7;0(22:6;0-18:1;0)	MEM	PG	40	7	0	NA	NA	NA	NA	NA	NA	NA	NA	NA	NA	NA	NA	NA	NA	NA	NA	NA	NA	NA	NA	NA	NA	NA
PG-44:12;0(22:6;0-22:6;0)	MEM	PG	44	12	0	NA	8.15932	NA	NA	NA	NA	12.9059	NA	NA	NA	NA	NA	NA	NA	NA	NA	NA	NA	NA	NA	NA	NA	3.24264
PI-26:0;0(14:0;0-12:0;0)	MEM	PI	26	0	0	NA	NA	NA	NA	NA	NA	NA	NA	NA	NA	NA	NA	NA	NA	NA	NA	NA	NA	NA	NA	NA	NA	NA
PI-28:0;0(14:0;0-14:0;0)	MEM	PI	28	0	0	NA	NA	NA	NA	NA	NA	NA	NA	NA	NA	NA	NA	NA	NA	NA	NA	NA	NA	NA	NA	NA	NA	NA
PI-28:0;0(16:0;0-12:0;0)	MEM	PI	28	0	0	NA	NA	NA	NA	NA	NA	NA	NA	NA	NA	NA	NA	NA	NA	NA	NA	NA	NA	NA	NA	NA	NA	NA
PI-28:0;0(18:0;0-10:0;0)	MEM	PI	28	0	0	NA	NA	NA	NA	NA	NA	NA	NA	NA	NA	NA	NA	NA	NA	NA	NA	NA	NA	NA	NA	NA	NA	NA
PI-29:0;0(15:0;0-14:0;0)	MEM	PI	29	0	0	NA	NA	NA	NA	NA	NA	NA	NA	NA	NA	NA	NA	NA	NA	NA	NA	NA	NA	NA	NA	NA	NA	NA
PI-29:0;0(17:0;0-12:0;0)	MEM	PI	29	0	0	NA	NA	NA	NA	NA	NA	NA	NA	NA	NA	NA	NA	NA	NA	NA	NA	NA	NA	NA	NA	NA	NA	NA
PI-30:0;0(16:0;0-14:0;0)	MEM	PI	30	0	0	NA	NA	NA	NA	NA	NA	NA	NA	NA	NA	NA	NA	NA	NA	NA	NA	NA	NA	NA	NA	NA	NA	NA
PI-30:0;0(18:0;0-12:0;0)	MEM	PI	30	0	0	NA	NA	NA	NA	NA	NA	NA	NA	NA	NA	NA	NA	NA	NA	NA	NA	NA	NA	NA	NA	NA	NA	NA
PI-30:1;0(16:0;0-14:1;0)	MEM	PI	30	1	0	NA	NA	NA	NA	NA	NA	NA	NA	NA	NA	NA	NA	NA	NA	NA	NA	NA	NA	NA	NA	NA	NA	NA
PI-30:1;0(16:1;0-14:0;0)	MEM	PI	30	1	0	NA	NA	NA	NA	NA	NA	NA	NA	NA	NA	NA	NA	NA	NA	NA	NA	NA	NA	NA	NA	NA	NA	NA
PI-30:1;0(18:1;0-12:0;0)	MEM	PI	30	1	0	NA	NA	NA	NA	NA	NA	NA	NA	NA	NA	NA	NA	NA	NA	NA	NA	NA	NA	NA	NA	NA	NA	NA
PI-31:0;0(16:0;0-15:0;0)	MEM	PI	31	0	0	NA	NA	NA	NA	NA	NA	NA	NA	NA	NA	NA	NA	NA	NA	NA	NA	NA	NA	NA	NA	NA	NA	NA
PI-31:0;0(17:0;0-14:0;0)	MEM	PI	31	0	0	NA	NA	NA	NA	NA	NA	NA	NA	NA	NA	NA	NA	NA	NA	NA	NA	NA	NA	NA	NA	NA	NA	NA
PI-31:0;0(18:0;0-13:0;0)	MEM	PI	31	0	0	NA	NA	NA	NA	NA	NA	NA	NA	NA	NA	NA	NA	NA	NA	NA	NA	NA	NA	NA	NA	NA	NA	NA
PI-32:0;0(18:0;0-14:0;0)	MEM	PI	32	0	0	NA	NA	NA	NA	NA	NA	NA	NA	NA	NA	NA	NA	NA	NA	NA	NA	NA	1.02229	NA	0.800574	NA	NA	NA
PI-32:1;0(16:0;0-16:1;0)	MEM	PI	32	1	0	0.433875	NA	NA	NA	NA	NA	NA	NA	NA	0.488389	NA	NA	NA	NA	NA	NA	NA	0.435525	NA	1.25612	NA	NA	NA
PI-32:1;0(18:0;0-14:1;0)	MEM	PI	32	1	0	NA	NA	NA	NA	NA	NA	NA	NA	NA	NA	NA	NA	NA	NA	NA	NA	NA	NA	NA	NA	NA	NA	NA
PI-32:1;0(18:1;0-14:0;0)	MEM	PI	32	1	0	0.068706	NA	NA	NA	NA	NA	NA	NA	NA	0.085307	NA	NA	NA	NA	NA	NA	NA	0.204539	NA	0.557988	NA	NA	NA
PI-32:2;0(16:1;0-16:1;0)	MEM	PI	32	2	0	NA	NA	NA	NA	NA	NA	NA	NA	NA	NA	NA	NA	NA	NA	NA	NA	NA	NA	NA	NA	NA	NA	NA
PI-33:0;0(17:0;0-16:0;0)	MEM	PI	33	0	0	NA	NA	NA	NA	NA	NA	NA	NA	NA	NA	NA	NA	NA	NA	NA	NA	NA	NA	NA	NA	NA	NA	NA
PI-33:0;0(18:0;0-15:0;0)	MEM	PI	33	0	0	NA	NA	NA	NA	NA	NA	NA	NA	NA	NA	NA	NA	NA	NA	NA	NA	NA	NA	NA	NA	NA	NA	NA
PI-33:1;0(17:0;0-16:1;0)	MEM	PI	33	1	0	NA	NA	NA	NA	NA	NA	NA	NA	NA	NA	NA	NA	NA	NA	NA	NA	NA	NA	NA	NA	NA	NA	NA
PI-33:1;0(17:1;0-16:0;0)	MEM	PI	33	1	0	NA	NA	NA	NA	NA	NA	NA	NA	NA	NA	NA	NA	NA	NA	NA	NA	NA	NA	NA	NA	NA	NA	NA
PI-33:1;0(18:1;0-15:0;0)	MEM	PI	33	1	0	NA	NA	NA	NA	NA	NA	NA	NA	NA	NA	NA	NA	NA	NA	NA	NA	NA	NA	NA	NA	NA	NA	NA
PI-33:2;0(17:1;0-16:1;0)	MEM	PI	33	2	0	NA	NA	NA	NA	NA	NA	NA	NA	NA	NA	NA	NA	NA	NA	NA	NA	NA	NA	NA	NA	NA	NA	NA
PI-34:0;0(17:0;0-17:0;0)	MEM	PI	34	0	0	NA	0.092728	NA	NA	NA	NA	NA	NA	NA	NA	NA	NA	NA	NA	NA	NA	NA	0.040579	NA	0.389282	NA	NA	NA
PI-34:0;0(18:0;0-16:0;0)	MEM	PI	34	0	0	NA	0.366124	NA	NA	NA	NA	0.369522	NA	NA	NA	NA	NA	NA	NA	NA	NA	NA	0.451757	NA	0.466426	NA	NA	NA
PI-34:1;0(18:0;0-16:1;0)	MEM	PI	34	1	0	1.31859	1.22242	NA	NA	NA	1.13137	0.655551	0.985039	0.683815	1.49716	1.53939	NA	NA	1.35751	NA	1.11065	NA	1.57632	0.765883	3.65109	NA	1.4593	NA
PI-34:1;0(18:1;0-16:0;0)	MEM	PI	34	1	0	3.07847	2.39606	2.22876	4.07965	4.64756	1.54019	1.13165	0.391381	1.47529	2.7399	1.70329	2.67567	1.88611	1.91393	2.35421	0.766405	NA	4.09811	0.620071	13.3566	1.47764	1.7977	1.90879
PI-34:2;0(17:1;0-17:1;0)	MEM	PI	34	2	0	NA	NA	NA	NA	NA	NA	NA	NA	NA	NA	NA	NA	NA	NA	NA	NA	NA	NA	NA	NA	NA	NA	NA
PI-34:2;0(18:0;0-16:2;0)	MEM	PI	34	2	0	NA	NA	NA	NA	NA	NA	NA	NA	NA	NA	NA	NA	NA	NA	NA	NA	NA	NA	NA	NA	NA	NA	NA
PI-34:2;0(18:1;0-16:1;0)	MEM	PI	34	2	0	1.52012	NA	NA	NA	1.10099	0.693884	0.203274	NA	0.856845	1.22615	1.07796	0.311712	NA	1.11325	0.863027	1.03246	NA	2.60195	0.320588	5.48074	NA	1.0385	0.718445
PI-34:2;0(18:2;0-16:0;0)	MEM	PI	34	2	0	NA	NA	NA	NA	0.515356	0.350703	0.288306	NA	NA	0.3811	NA	0.283825	NA	NA	NA	NA	NA	NA	0.27886	1.48225	NA	NA	NA
PI-34:3;0(18:1;0-16:2;0)	MEM	PI	34	3	0	NA	NA	NA	NA	NA	NA	NA	NA	NA	NA	NA	NA	NA	NA	NA	NA	NA	NA	NA	NA	NA	NA	NA
PI-34:3;0(18:2;0-16:1;0)	MEM	PI	34	3	0	NA	NA	NA	NA	NA	NA	NA	NA	NA	NA	NA	NA	NA	NA	NA	NA	NA	NA	NA	NA	NA	NA	NA
PI-35:0;0(18:0;0-17:0;0)	MEM	PI	35	0	0	NA	NA	NA	NA	NA	NA	NA	NA	NA	NA	NA	NA	NA	NA	NA	NA	NA	NA	NA	NA	NA	NA	NA
PI-35:1;0(18:0;0-17:1;0)	MEM	PI	35	1	0	NA	NA	NA	NA	NA	NA	NA	NA	NA	NA	NA	NA	NA	NA	NA	NA	NA	0.248766	NA	0.592785	NA	NA	NA
PI-35:1;0(18:1;0-17:0;0)	MEM	PI	35	1	0	0.779961	0.492234	NA	NA	0.902139	0.538392	NA	NA	NA	0.666236	NA	NA	NA	0.628126	NA	NA	NA	0.634278	NA	1.57728	NA	NA	NA
PI-35:1;0(19:1;0-16:0;0)	MEM	PI	35	1	0	NA	NA	NA	NA	NA	NA	NA	NA	NA	NA	NA	NA	NA	NA	NA	NA	NA	NA	NA	0.508409	NA	NA	NA
PI-35:2;0(17:0;0-18:2;0)	MEM	PI	35	2	0	NA	NA	NA	NA	NA	NA	NA	NA	NA	NA	NA	NA	NA	NA	NA	NA	NA	NA	NA	NA	NA	NA	NA
PI-35:2;0(18:1;0-17:1;0)	MEM	PI	35	2	0	NA	NA	NA	NA	0.836331	0.509672	NA	NA	NA	0.586963	0.779316	NA	NA	NA	NA	NA	NA	0.791266	NA	1.96656	NA	NA	NA
PI-35:2;0(19:2;0-16:0;0)	MEM	PI	35	2	0	NA	NA	NA	NA	NA	NA	NA	NA	NA	NA	NA	NA	NA	NA	NA	NA	NA	NA	NA	NA	NA	NA	NA
PI-36:1;0(18:0;0-18:1;0)	MEM	PI	36	1	0	12.9626	10.855	NA	8.0223	10.4321	6.33878	5.70532	2.44125	5.72769	9.003	8.24959	5.90743	2.53418	8.20518	4.77184	4.87612	NA	14.2291	2.8268	53.2826	3.26144	7.38278	5.39058
PI-36:1;0(20:1;0-16:0;0)	MEM	PI	36	1	0	NA	NA	NA	NA	NA	NA	NA	NA	NA	NA	NA	NA	NA	NA	NA	NA	NA	0.663974	NA	NA	NA	NA	NA
PI-36:2;0(18:0;0-18:2;0)	MEM	PI	36	2	0	1.99441	1.79478	NA	NA	1.1518	1.15672	1.08514	0.708859	0.863543	1.65117	1.13619	0.813983	NA	1.37272	0.899879	0.765056	NA	2.3724	0.569346	7.76032	0.533813	0.751156	0.850104
PI-36:2;0(18:1;0-18:1;0)	MEM	PI	36	2	0	13.3769	6.47228	NA	13.1215	10.6895	6.97338	3.0738	0.751482	5.84027	10.6231	8.27194	3.01574	2.2124	9.78179	4.80226	5.13237	NA	21.906	2.43067	60.548	1.76814	8.02461	3.28628
PI-36:2;0(20:1;0-16:1;0)	MEM	PI	36	2	0	NA	NA	NA	NA	NA	NA	NA	NA	NA	NA	NA	NA	NA	NA	NA	NA	NA	NA	NA	0.407401	NA	NA	NA
PI-36:2;0(20:2;0-16:0;0)	MEM	PI	36	2	0	0.699236	NA	NA	NA	0.928763	0.651946	NA	NA	0.652203	1.10504	NA	NA	NA	NA	0.67411	0.45663	NA	1.66495	0.248747	4.13937	NA	NA	NA
PI-36:3;0(18:0;0-18:3;0)	MEM	PI	36	3	0	NA	NA	NA	NA	NA	NA	NA	NA	NA	NA	NA	NA	NA	NA	NA	NA	NA	NA	NA	NA	NA	NA	NA
PI-36:3;0(18:1;0-18:2;0)	MEM	PI	36	3	0	2.73952	2.20522	NA	NA	2.88073	1.39242	0.612	NA	1.15414	1.67606	1.99859	NA	NA	4.77957	4.46713	NA	NA	2.36851	3.48225	5.68408	NA	5.48339	NA
PI-36:3;0(20:3;0-16:0;0)	MEM	PI	36	3	0	1.7003	2.70449	NA	NA	3.23757	2.21973	2.31693	NA	2.60942	2.57373	3.04393	NA	NA	NA	NA	4.18976	NA	2.4403	NA	2.44558	NA	NA	NA
PI-36:4;0(18:1;0-18:3;0)	MEM	PI	36	4	0	NA	NA	NA	NA	NA	NA	NA	NA	NA	NA	NA	NA	NA	NA	NA	NA	NA	NA	NA	NA	NA	NA	NA
PI-36:4;0(18:2;0-18:2;0)	MEM	PI	36	4	0	NA	NA	NA	NA	NA	NA	NA	NA	NA	NA	NA	NA	NA	NA	NA	NA	NA	NA	NA	NA	NA	NA	NA
PI-36:4;0(20:3;0-16:1;0)	MEM	PI	36	4	0	NA	NA	NA	NA	NA	NA	NA	NA	NA	NA	NA	NA	NA	NA	NA	NA	NA	NA	NA	NA	NA	NA	NA
PI-36:4;0(20:4;0-16:0;0)	MEM	PI	36	4	0	2.80674	4.04582	NA	NA	4.57198	2.79306	2.8695	4.09266	2.86419	3.575	NA	NA	NA	NA	NA	NA	NA	3.74104	NA	4.6489	NA	NA	NA
PI-36:5;0(16:0;0-20:5;0)	MEM	PI	36	5	0	NA	NA	NA	NA	NA	NA	NA	NA	NA	NA	NA	NA	NA	NA	NA	NA	NA	NA	NA	NA	NA	NA	NA
PI-36:5;0(20:4;0-16:1;0)	MEM	PI	36	5	0	NA	NA	NA	NA	NA	NA	NA	NA	NA	NA	NA	NA	NA	NA	NA	NA	NA	NA	NA	NA	NA	NA	NA
PI-37:1;0(19:0;0-18:1;0)	MEM	PI	37	1	0	NA	NA	NA	NA	NA	NA	NA	NA	NA	NA	NA	NA	NA	NA	NA	NA	NA	NA	NA	NA	NA	NA	NA
PI-37:1;0(19:1;0-18:0;0)	MEM	PI	37	1	0	NA	NA	NA	NA	NA	NA	NA	NA	NA	NA	NA	NA	NA	NA	NA	NA	NA	NA	NA	NA	NA	NA	NA
PI-37:1;0(20:1;0-17:0;0)	MEM	PI	37	1	0	NA	NA	NA	NA	NA	NA	NA	NA	NA	NA	NA	NA	NA	NA	NA	NA	NA	NA	NA	NA	NA	NA	NA
PI-37:2;0(18:0;0-19:2;0)	MEM	PI	37	2	0	NA	NA	NA	NA	NA	NA	NA	NA	NA	0.768082	NA	NA	NA	NA	NA	NA	NA	1.15263	NA	1.75715	NA	NA	NA
PI-37:2;0(19:1;0-18:1;0)	MEM	PI	37	2	0	1.38244	NA	NA	NA	1.20974	0.929872	NA	NA	NA	0.370503	NA	NA	NA	NA	NA	NA	NA	0.356462	NA	1.60542	NA	NA	NA
PI-37:2;0(20:1;0-17:1;0)	MEM	PI	37	2	0	NA	NA	NA	NA	NA	NA	NA	NA	NA	NA	NA	NA	NA	NA	NA	NA	NA	NA	NA	NA	NA	NA	NA
PI-37:2;0(20:2;0-17:0;0)	MEM	PI	37	2	0	NA	NA	NA	NA	NA	NA	NA	NA	NA	NA	NA	NA	NA	NA	NA	NA	NA	NA	NA	0.582997	NA	NA	NA
PI-37:3;0(18:0;0-19:3;0)	MEM	PI	37	3	0	NA	NA	NA	NA	NA	NA	NA	NA	NA	NA	NA	NA	NA	NA	NA	NA	NA	NA	NA	NA	NA	NA	NA
PI-37:3;0(19:2;0-18:1;0)	MEM	PI	37	3	0	NA	NA	NA	NA	NA	NA	NA	NA	NA	NA	NA	NA	NA	NA	NA	NA	NA	NA	NA	1.52695	NA	NA	NA
PI-37:3;0(20:3;0-17:0;0)	MEM	PI	37	3	0	NA	NA	NA	NA	NA	NA	NA	NA	NA	0.50077	NA	NA	NA	NA	NA	NA	NA	NA	NA	NA	NA	NA	NA
PI-37:4;0(17:0;0-20:4;0)	MEM	PI	37	4	0	NA	0.674207	NA	NA	NA	NA	0.421166	1.17694	NA	0.570788	NA	NA	NA	NA	NA	NA	NA	0.855564	NA	NA	NA	NA	NA
PI-37:4;0(18:1;0-19:3;0)	MEM	PI	37	4	0	NA	NA	NA	NA	NA	NA	NA	NA	NA	NA	NA	NA	NA	NA	NA	NA	NA	NA	NA	NA	NA	NA	NA
PI-37:4;0(20:3;0-17:1;0)	MEM	PI	37	4	0	NA	NA	NA	NA	NA	NA	NA	NA	NA	NA	NA	NA	NA	NA	NA	NA	NA	NA	NA	NA	NA	NA	NA
PI-37:5;0(20:4;0-17:1;0)	MEM	PI	37	5	0	NA	NA	NA	NA	NA	NA	NA	NA	NA	NA	NA	NA	NA	NA	NA	NA	NA	NA	NA	NA	NA	NA	NA
PI-38:1;0(20:0;0-18:1;0)	MEM	PI	38	1	0	NA	NA	NA	NA	NA	NA	NA	NA	NA	NA	NA	NA	NA	NA	NA	NA	NA	NA	NA	NA	NA	NA	NA
PI-38:1;0(20:1;0-18:0;0)	MEM	PI	38	1	0	NA	NA	NA	NA	NA	NA	NA	NA	NA	NA	NA	NA	NA	NA	NA	NA	NA	NA	NA	NA	NA	NA	NA
PI-38:2;0(20:1;0-18:1;0)	MEM	PI	38	2	0	1.39301	NA	NA	NA	0.845554	0.3847	NA	NA	0.547638	0.870575	0.362621	NA	NA	0.423267	0.370887	0.333325	NA	1.0576	NA	5.39477	NA	0.536867	NA
PI-38:2;0(20:2;0-18:0;0)	MEM	PI	38	2	0	5.84235	1.552	NA	4.04887	5.36059	3.85179	0.399896	NA	3.53406	5.3777	3.19373	0.912698	NA	3.15657	2.72282	3.02201	NA	8.06532	1.29597	25.1749	0.725543	3.45998	0.941852
PI-38:3;0(18:0;0-20:3;0)	MEM	PI	38	3	0	12.474	13.5318	3.48344	8.65347	8.4622	6.78246	9.43756	NA	6.74004	9.48206	4.97265	3.52741	3.0965	5.84181	4.47102	4.2541	NA	18.1375	1.93792	33.2986	2.0251	4.23112	2.62283
PI-38:3;0(20:2;0-18:1;0)	MEM	PI	38	3	0	3.62681	NA	NA	NA	2.57751	2.17483	NA	NA	2.06488	3.10349	1.44488	NA	NA	1.79103	0.894634	1.28856	NA	5.87088	0.315428	13.0919	NA	1.20385	0.187812
PI-38:4;0(18:0;0-20:4;0)	MEM	PI	38	4	0	35.743	46.7897	58.9222	24.8052	26.2401	21.8793	36.062	94.1029	19.6992	31.8171	10.6846	9.11525	21.3592	11.2098	10.661	11.0465	8.24612	51.204	4.94016	67.158	4.25949	7.34617	8.12773
PI-38:4;0(20:3;0-18:1;0)	MEM	PI	38	4	0	3.93303	3.16944	NA	NA	2.40916	1.67718	1.49503	1.0748	2.0344	2.71061	NA	0.44717	NA	1.62523	NA	0.611354	NA	7.43419	0.173077	10.328	NA	0.505865	NA
PI-38:4;0(22:4;0-16:0;0)	MEM	PI	38	4	0	NA	NA	6.59714	NA	NA	NA	NA	4.5054	NA	2.62424	NA	NA	NA	NA	NA	NA	NA	NA	NA	NA	NA	NA	NA
PI-38:5;0(18:0;0-20:5;0)	MEM	PI	38	5	0	NA	NA	NA	NA	NA	NA	NA	NA	NA	NA	NA	NA	NA	NA	NA	NA	NA	NA	NA	NA	NA	NA	NA
PI-38:5;0(18:1;0-20:4;0)	MEM	PI	38	5	0	5.66092	5.46536	NA	NA	4.44151	3.85817	3.63697	5.76742	3.51673	6.3374	1.98838	1.92891	NA	2.58998	1.69727	2.20933	NA	10.9704	NA	13.9857	NA	1.40813	NA
PI-38:5;0(20:3;0-18:2;0)	MEM	PI	38	5	0	NA	NA	NA	NA	NA	NA	NA	NA	NA	NA	NA	NA	NA	NA	NA	NA	NA	NA	NA	NA	NA	NA	NA
PI-38:5;0(22:5;0-16:0;0)	MEM	PI	38	5	0	NA	NA	NA	NA	NA	NA	NA	NA	NA	NA	NA	NA	NA	NA	NA	NA	NA	NA	NA	NA	NA	NA	NA
PI-38:6;0(18:1;0-20:5;0)	MEM	PI	38	6	0	NA	NA	NA	NA	NA	NA	NA	NA	NA	NA	NA	NA	NA	NA	NA	NA	NA	NA	NA	NA	NA	NA	NA
PI-38:6;0(20:4;0-18:2;0)	MEM	PI	38	6	0	NA	NA	NA	NA	NA	NA	NA	NA	NA	NA	NA	NA	NA	NA	NA	NA	NA	NA	NA	NA	NA	NA	NA
PI-39:2;0(21:2;0-18:0;0)	MEM	PI	39	2	0	NA	NA	NA	NA	NA	NA	NA	NA	NA	NA	NA	NA	NA	NA	NA	NA	NA	NA	NA	NA	NA	NA	NA
PI-39:3;0(21:2;0-18:1;0)	MEM	PI	39	3	0	NA	NA	NA	NA	NA	NA	NA	NA	NA	NA	NA	NA	NA	NA	NA	NA	NA	NA	NA	NA	NA	NA	NA
PI-39:3;0(21:3;0-18:0;0)	MEM	PI	39	3	0	NA	NA	NA	NA	NA	NA	NA	NA	NA	NA	NA	NA	NA	NA	NA	NA	NA	NA	NA	1.06224	NA	NA	NA
PI-39:4;0(19:0;0-20:4;0)	MEM	PI	39	4	0	NA	NA	NA	NA	NA	NA	NA	NA	NA	NA	NA	NA	NA	NA	NA	NA	NA	NA	NA	NA	NA	NA	NA
PI-39:4;0(22:4;0-17:0;0)	MEM	PI	39	4	0	NA	NA	NA	NA	NA	NA	NA	NA	NA	NA	NA	NA	NA	NA	NA	NA	NA	NA	NA	NA	NA	NA	NA
PI-39:5;0(19:1;0-20:4;0)	MEM	PI	39	5	0	NA	NA	NA	NA	NA	NA	NA	NA	NA	NA	NA	NA	NA	NA	NA	NA	NA	NA	NA	NA	NA	NA	NA
PI-39:5;0(22:5;0-17:0;0)	MEM	PI	39	5	0	NA	NA	NA	NA	NA	NA	NA	NA	NA	NA	NA	NA	NA	NA	NA	NA	NA	NA	NA	NA	NA	NA	NA
PI-40:1;0(22:1;0-18:0;0)	MEM	PI	40	1	0	NA	NA	NA	NA	NA	NA	NA	NA	NA	NA	NA	NA	NA	NA	NA	NA	NA	NA	NA	NA	NA	NA	NA
PI-40:3;0(20:1;0-20:2;0)	MEM	PI	40	3	0	NA	NA	NA	NA	NA	NA	NA	NA	NA	NA	NA	NA	NA	NA	NA	NA	NA	NA	NA	158.752	NA	NA	NA
PI-40:3;0(22:3;0-18:0;0)	MEM	PI	40	3	0	NA	NA	NA	NA	NA	NA	NA	NA	NA	NA	NA	NA	NA	NA	NA	NA	NA	NA	NA	NA	NA	NA	NA
PI-40:4;0(22:4;0-18:0;0)	MEM	PI	40	4	0	27.2737	39.6321	74.1449	NA	41.2772	NA	19.3294	25.5881	29.5054	28.1017	NA	NA	NA	29.3013	NA	NA	NA	29.0225	NA	27.13	NA	40.8097	NA
PI-40:5;0(18:0;0-22:5;0)	MEM	PI	40	5	0	5.16834	7.3117	NA	NA	6.47352	NA	3.92639	NA	NA	4.76056	NA	NA	NA	NA	NA	NA	NA	4.02446	NA	7.6635	NA	NA	NA
PI-40:5;0(20:1;0-20:4;0)	MEM	PI	40	5	0	NA	NA	NA	NA	NA	NA	NA	NA	NA	NA	NA	NA	NA	NA	NA	NA	NA	NA	NA	NA	NA	NA	NA
PI-40:5;0(22:4;0-18:1;0)	MEM	PI	40	5	0	NA	NA	NA	NA	NA	NA	NA	3.26794	NA	NA	NA	NA	NA	NA	NA	NA	NA	1.13479	NA	NA	NA	NA	NA
PI-40:6;0(18:0;0-22:6;0)	MEM	PI	40	6	0	NA	24.9908	NA	NA	NA	NA	13.0357	NA	NA	NA	NA	6.05836	NA	NA	NA	NA	NA	NA	NA	NA	NA	NA	NA
PI-40:6;0(20:2;0-20:4;0)	MEM	PI	40	6	0	NA	NA	NA	NA	NA	NA	NA	NA	NA	NA	NA	NA	NA	NA	NA	NA	NA	4.02759	NA	NA	NA	NA	NA
PI-40:6;0(22:5;0-18:1;0)	MEM	PI	40	6	0	NA	NA	NA	NA	NA	NA	NA	NA	NA	NA	NA	NA	NA	NA	NA	NA	NA	NA	NA	7.87244	NA	NA	NA
PI-40:7;0(20:3;0-20:4;0)	MEM	PI	40	7	0	NA	NA	NA	NA	NA	NA	NA	NA	NA	NA	NA	NA	NA	NA	NA	NA	NA	NA	NA	NA	NA	NA	NA
PI-40:8;0(20:4;0-20:4;0)	MEM	PI	40	8	0	NA	NA	NA	NA	NA	NA	NA	NA	NA	NA	NA	NA	NA	NA	NA	NA	NA	NA	NA	NA	NA	NA	NA
PI-42:1;0(24:1;0-18:0;0)	MEM	PI	42	1	0	NA	NA	NA	NA	NA	NA	NA	NA	NA	NA	NA	NA	NA	NA	NA	NA	NA	NA	NA	NA	NA	NA	NA
PS-30:0;0(12:0;0-18:0;0)	MEM	PS	30	0	0	NA	NA	NA	NA	NA	NA	NA	NA	NA	NA	NA	NA	NA	NA	NA	NA	NA	NA	NA	NA	NA	NA	NA
PS-30:1;0(12:0;0-18:1;0)	MEM	PS	30	1	0	NA	NA	NA	NA	NA	NA	NA	NA	NA	NA	NA	NA	NA	NA	NA	NA	NA	NA	NA	NA	NA	NA	NA
PS-31:0;0(13:0;0-18:0;0)	MEM	PS	31	0	0	NA	NA	NA	NA	NA	NA	NA	NA	NA	NA	NA	NA	NA	NA	NA	NA	NA	NA	NA	NA	NA	NA	NA
PS-32:0;0(16:0;0-16:0;0)	MEM	PS	32	0	0	NA	NA	2.77644	NA	NA	NA	NA	2.4598	NA	NA	NA	NA	NA	NA	NA	NA	NA	NA	NA	NA	NA	NA	NA
PS-32:1;0(14:0;0-18:1;0)	MEM	PS	32	1	0	NA	NA	NA	NA	NA	NA	NA	0.218528	NA	NA	NA	NA	NA	NA	NA	NA	NA	0.453885	NA	NA	NA	NA	NA
PS-32:1;0(14:1;0-18:0;0)	MEM	PS	32	1	0	NA	NA	NA	NA	NA	NA	NA	NA	NA	NA	NA	NA	NA	NA	NA	NA	NA	NA	NA	NA	NA	NA	NA
PS-32:1;0(16:1;0-16:0;0)	MEM	PS	32	1	0	NA	NA	NA	NA	1.87393	1.13183	NA	1.47935	0.875207	2.50499	NA	NA	NA	NA	NA	NA	NA	1.23438	NA	4.56883	NA	NA	NA
PS-33:1;0(15:0;0-18:1;0)	MEM	PS	33	1	0	NA	NA	NA	NA	NA	NA	NA	NA	NA	NA	NA	NA	NA	NA	NA	NA	NA	NA	NA	NA	NA	NA	NA
PS-33:1;0(16:0;0-17:1;0)	MEM	PS	33	1	0	NA	NA	NA	NA	NA	NA	NA	NA	NA	NA	NA	NA	NA	NA	NA	NA	NA	NA	NA	NA	NA	NA	NA
PS-33:1;0(16:1;0-17:0;0)	MEM	PS	33	1	0	NA	NA	NA	NA	NA	NA	NA	NA	NA	1.38915	NA	NA	NA	NA	NA	NA	NA	0.805716	NA	1.57374	NA	NA	NA
PS-34:0;0(16:0;0-18:0;0)	MEM	PS	34	0	0	1.30985	4.74228	NA	NA	2.22524	1.38129	4.0686	5.03908	1.35544	2.30921	1.38678	1.42401	NA	1.25815	1.41556	0.841759	0.777332	1.92757	0.77821	3.76036	1.21831	1.89144	1.93499
PS-34:1;0(16:0;0-18:1;0)	MEM	PS	34	1	0	8.81495	7.11943	NA	NA	7.94629	5.28563	5.97592	8.28231	4.7949	8.8158	5.42177	3.92567	6.38916	6.45447	4.64125	3.49182	NA	10.9611	1.97211	20.705	3.4104	5.11246	3.85479
PS-34:1;0(16:1;0-18:0;0)	MEM	PS	34	1	0	5.50249	3.07328	NA	NA	5.47258	3.37464	2.2749	2.90229	2.36583	6.44928	3.38463	1.99823	NA	2.06258	2.72408	2.58268	NA	4.69379	1.35631	12.8021	NA	2.47966	1.80423
PS-34:1;0(17:1;0-17:0;0)	MEM	PS	34	1	0	NA	NA	NA	NA	NA	NA	NA	NA	NA	NA	NA	NA	NA	NA	NA	NA	NA	NA	NA	NA	NA	NA	NA
PS-34:2;0(16:0;0-18:2;0)	MEM	PS	34	2	0	NA	NA	NA	NA	NA	NA	NA	NA	NA	NA	NA	NA	NA	NA	NA	NA	NA	NA	NA	NA	NA	NA	NA
PS-34:2;0(16:1;0-18:1;0)	MEM	PS	34	2	0	NA	NA	NA	NA	NA	0.699661	NA	NA	NA	1.42364	NA	NA	NA	NA	NA	NA	NA	1.19885	NA	3.10137	NA	NA	NA
PS-35:0;0(17:0;0-18:0;0)	MEM	PS	35	0	0	1.01405	NA	NA	NA	NA	0.847556	NA	NA	NA	0.910306	NA	NA	NA	NA	NA	NA	NA	1.08907	NA	2.09427	NA	NA	NA
PS-35:1;0(16:0;0-19:1;0)	MEM	PS	35	1	0	NA	NA	NA	NA	NA	NA	NA	NA	NA	NA	NA	NA	NA	NA	NA	NA	NA	NA	NA	NA	NA	NA	NA
PS-35:1;0(17:0;0-18:1;0)	MEM	PS	35	1	0	3.82595	3.73766	NA	NA	5.54672	2.52284	2.97262	1.13696	2.59969	3.76735	3.01161	2.29989	NA	2.70602	NA	1.20951	NA	4.01352	1.47769	5.70445	NA	1.49687	1.40591
PS-35:1;0(17:1;0-18:0;0)	MEM	PS	35	1	0	2.06614	NA	NA	NA	NA	1.5707	NA	0.931625	1.1084	3.00029	NA	NA	NA	NA	2.17132	1.02194	NA	1.22863	NA	2.17797	NA	1.13349	NA
PS-35:2;0(17:1;0-18:1;0)	MEM	PS	35	2	0	NA	NA	NA	NA	NA	NA	NA	NA	NA	0.993185	NA	NA	NA	NA	NA	NA	NA	NA	NA	NA	NA	NA	NA
PS-35:2;0(18:2;0-17:0;0)	MEM	PS	35	2	0	NA	NA	NA	NA	NA	NA	NA	NA	NA	NA	NA	NA	NA	NA	NA	NA	NA	0.755894	NA	NA	NA	NA	NA
PS-36:1;0(16:0;0-20:1;0)	MEM	PS	36	1	0	NA	NA	NA	NA	NA	NA	NA	NA	NA	NA	NA	NA	NA	NA	NA	NA	NA	NA	NA	NA	NA	NA	NA
PS-36:1;0(16:1;0-20:0;0)	MEM	PS	36	1	0	NA	NA	NA	NA	NA	NA	NA	NA	NA	NA	NA	NA	NA	NA	NA	NA	NA	NA	NA	NA	NA	NA	NA
PS-36:1;0(18:1;0-18:0;0)	MEM	PS	36	1	0	47.156	37.1225	12.1313	41.3695	36.3954	23.6097	23.0646	15.6159	23.1359	39.2136	22.8252	19.7106	13.6253	28.6116	19.6596	14.9901	1.98876	54.8482	7.40244	94.314	9.51112	22.7906	17.498
PS-36:2;0(16:0;0-20:2;0)	MEM	PS	36	2	0	NA	NA	NA	NA	NA	NA	NA	NA	NA	NA	NA	NA	NA	NA	NA	NA	NA	0.764205	NA	NA	NA	NA	NA
PS-36:2;0(16:1;0-20:1;0)	MEM	PS	36	2	0	NA	NA	NA	NA	NA	NA	NA	NA	NA	NA	NA	NA	NA	NA	NA	NA	NA	NA	NA	NA	NA	NA	NA
PS-36:2;0(18:1;0-18:1;0)	MEM	PS	36	2	0	6.28499	2.84893	2.12825	NA	4.78118	3.46681	1.66449	1.90835	3.97682	6.37936	2.85586	3.01694	2.43063	4.41397	2.44427	2.83948	NA	8.74955	2.21722	16.5121	1.84151	3.76465	3.50157
PS-36:2;0(18:2;0-18:0;0)	MEM	PS	36	2	0	3.06688	3.03272	NA	NA	3.36136	2.59321	2.8752	1.94808	1.82063	4.00878	2.21614	NA	NA	2.01537	2.08253	1.69096	NA	3.0303	NA	6.70769	NA	1.66728	NA
PS-36:3;0(16:0;0-20:3;0)	MEM	PS	36	3	0	NA	NA	NA	NA	NA	NA	NA	NA	NA	NA	NA	NA	NA	NA	NA	NA	NA	NA	NA	NA	NA	NA	NA
PS-36:3;0(18:2;0-18:1;0)	MEM	PS	36	3	0	NA	NA	NA	NA	NA	NA	NA	NA	NA	NA	NA	NA	NA	NA	NA	NA	NA	NA	NA	NA	NA	NA	NA
PS-36:3;0(18:3;0-18:0;0)	MEM	PS	36	3	0	NA	NA	NA	NA	NA	NA	NA	NA	NA	NA	NA	NA	NA	NA	NA	NA	NA	NA	NA	NA	NA	NA	NA
PS-36:4;0(16:0;0-20:4;0)	MEM	PS	36	4	0	NA	NA	2.8336	NA	NA	NA	NA	5.55855	NA	NA	NA	NA	NA	NA	NA	NA	NA	NA	NA	NA	NA	NA	NA
PS-37:0;0(18:0;0-19:0;0)	MEM	PS	37	0	0	NA	NA	NA	NA	NA	NA	NA	NA	NA	NA	NA	NA	NA	NA	NA	NA	NA	NA	NA	NA	NA	NA	NA
PS-37:1;0(17:1;0-20:0;0)	MEM	PS	37	1	0	NA	NA	NA	NA	NA	NA	NA	NA	NA	NA	NA	NA	NA	NA	NA	NA	NA	NA	NA	NA	NA	NA	NA
PS-37:1;0(18:0;0-19:1;0)	MEM	PS	37	1	0	NA	NA	NA	NA	NA	NA	NA	NA	NA	NA	NA	NA	NA	NA	NA	NA	NA	NA	NA	NA	NA	NA	NA
PS-37:1;0(18:1;0-19:0;0)	MEM	PS	37	1	0	NA	NA	NA	NA	NA	NA	NA	NA	NA	10.249	NA	NA	NA	NA	NA	NA	NA	6.20146	NA	7.81278	NA	NA	NA
PS-37:2;0(18:1;0-19:1;0)	MEM	PS	37	2	0	NA	NA	NA	NA	NA	1.76317	NA	NA	NA	NA	0.949712	NA	NA	NA	NA	NA	NA	NA	NA	NA	NA	NA	NA
PS-37:2;0(18:2;0-19:0;0)	MEM	PS	37	2	0	NA	NA	NA	NA	NA	NA	NA	NA	NA	NA	NA	NA	NA	NA	NA	NA	NA	NA	NA	NA	NA	NA	NA
PS-37:2;0(19:2;0-18:0;0)	MEM	PS	37	2	0	NA	NA	NA	NA	NA	NA	NA	NA	NA	NA	NA	NA	NA	NA	NA	NA	NA	NA	NA	NA	NA	NA	NA
PS-37:3;0(17:0;0-20:3;0)	MEM	PS	37	3	0	NA	NA	NA	NA	NA	NA	NA	NA	NA	NA	NA	NA	NA	NA	NA	NA	NA	NA	NA	NA	NA	NA	NA
PS-37:3;0(18:2;0-19:1;0)	MEM	PS	37	3	0	NA	NA	NA	NA	NA	NA	NA	NA	NA	NA	NA	NA	NA	NA	NA	NA	NA	NA	NA	NA	NA	NA	NA
PS-38:0;0(18:0;0-20:0;0)	MEM	PS	38	0	0	NA	NA	NA	NA	NA	NA	NA	NA	NA	NA	NA	NA	NA	NA	NA	NA	NA	NA	NA	NA	NA	NA	NA
PS-38:1;0(16:1;0-22:0;0)	MEM	PS	38	1	0	NA	NA	NA	NA	NA	NA	NA	NA	NA	NA	NA	NA	NA	NA	NA	NA	NA	NA	NA	0.362221	NA	NA	NA
PS-38:1;0(18:0;0-20:1;0)	MEM	PS	38	1	0	NA	NA	NA	NA	NA	NA	NA	NA	NA	NA	NA	NA	NA	NA	NA	NA	NA	0.657515	NA	1.15359	NA	NA	NA
PS-38:1;0(18:1;0-20:0;0)	MEM	PS	38	1	0	NA	0.781644	NA	NA	0.999396	NA	NA	NA	NA	NA	NA	NA	NA	NA	NA	NA	NA	0.470322	NA	1.624	NA	NA	NA
PS-38:2;0(16:1;0-22:1;0)	MEM	PS	38	2	0	NA	NA	NA	NA	NA	NA	NA	NA	NA	NA	NA	NA	NA	NA	NA	NA	NA	NA	NA	0.380702	NA	NA	NA
PS-38:2;0(18:0;0-20:2;0)	MEM	PS	38	2	0	2.63611	NA	NA	NA	2.69059	2.08177	NA	NA	1.8817	4.0603	NA	NA	NA	1.48667	1.41931	1.17125	NA	4.48066	NA	5.11248	NA	1.87199	NA
PS-38:2;0(18:1;0-20:1;0)	MEM	PS	38	2	0	0.628938	NA	NA	NA	0.588085	0.246972	NA	NA	0.485098	0.910921	NA	NA	NA	0.382648	NA	0.231318	NA	1.07721	NA	2.11422	NA	0.632544	NA
PS-38:2;0(18:2;0-20:0;0)	MEM	PS	38	2	0	NA	NA	NA	NA	NA	NA	NA	NA	NA	NA	NA	NA	NA	NA	NA	NA	NA	NA	NA	NA	NA	NA	NA
PS-38:2;0(19:1;0-19:1;0)	MEM	PS	38	2	0	NA	NA	NA	NA	NA	NA	NA	NA	NA	NA	NA	NA	NA	NA	NA	NA	NA	NA	NA	NA	NA	NA	NA
PS-38:3;0(18:1;0-20:2;0)	MEM	PS	38	3	0	NA	NA	NA	NA	NA	0.314488	NA	NA	0.635885	0.448564	NA	NA	NA	NA	NA	NA	NA	1.10988	NA	1.64432	NA	NA	NA
PS-38:3;0(20:3;0-18:0;0)	MEM	PS	38	3	0	6.63024	6.07874	NA	NA	5.06255	3.93339	5.14324	2.80588	4.00285	5.81182	2.9752	3.1764	NA	4.35656	4.57491	2.55965	NA	7.5847	NA	6.10708	NA	2.29338	NA
PS-38:4;0(16:0;0-22:4;0)	MEM	PS	38	4	0	NA	NA	9.90629	NA	NA	NA	NA	8.61087	NA	NA	NA	NA	NA	NA	NA	NA	NA	NA	NA	NA	NA	NA	NA
PS-38:4;0(18:1;0-20:3;0)	MEM	PS	38	4	0	NA	NA	NA	NA	NA	NA	NA	NA	NA	NA	NA	NA	NA	NA	NA	NA	NA	NA	NA	NA	NA	NA	NA
PS-38:4;0(20:4;0-18:0;0)	MEM	PS	38	4	0	NA	NA	NA	NA	NA	NA	NA	12.5969	NA	NA	NA	NA	NA	NA	NA	NA	NA	NA	NA	NA	NA	NA	NA
PS-38:5;0(16:0;0-22:5;0)	MEM	PS	38	5	0	NA	NA	NA	NA	NA	NA	NA	NA	NA	NA	NA	NA	NA	NA	NA	NA	NA	NA	NA	NA	NA	NA	NA
PS-38:5;0(20:4;0-18:1;0)	MEM	PS	38	5	0	NA	NA	NA	NA	NA	NA	NA	1.13414	NA	NA	NA	NA	NA	NA	NA	NA	NA	NA	NA	NA	NA	NA	NA
PS-38:5;0(20:5;0-18:0;0)	MEM	PS	38	5	0	NA	NA	NA	NA	NA	NA	NA	NA	NA	NA	NA	NA	NA	NA	NA	NA	NA	NA	NA	NA	NA	NA	NA
PS-38:6;0(16:0;0-22:6;0)	MEM	PS	38	6	0	NA	NA	NA	NA	NA	NA	NA	NA	NA	NA	NA	NA	NA	NA	NA	NA	NA	NA	NA	NA	NA	NA	NA
PS-39:1;0(18:1;0-21:0;0)	MEM	PS	39	1	0	NA	NA	NA	NA	NA	NA	NA	NA	NA	NA	NA	NA	NA	NA	NA	NA	NA	NA	NA	NA	NA	NA	NA
PS-39:2;0(18:1;0-21:1;0)	MEM	PS	39	2	0	NA	NA	NA	NA	NA	NA	NA	NA	NA	NA	NA	NA	NA	NA	NA	NA	NA	NA	NA	NA	NA	NA	NA
PS-40:0;0(18:0;0-22:0;0)	MEM	PS	40	0	0	NA	NA	NA	NA	NA	NA	NA	NA	NA	NA	NA	NA	NA	NA	NA	NA	NA	NA	NA	NA	NA	NA	NA
PS-40:1;0(16:1;0-24:0;0)	MEM	PS	40	1	0	NA	NA	NA	NA	NA	NA	NA	NA	NA	NA	NA	NA	NA	NA	NA	NA	NA	NA	NA	NA	NA	NA	NA
PS-40:1;0(18:0;0-22:1;0)	MEM	PS	40	1	0	NA	NA	NA	NA	NA	NA	NA	NA	NA	NA	NA	NA	NA	NA	NA	NA	NA	NA	NA	NA	NA	NA	NA
PS-40:1;0(18:1;0-22:0;0)	MEM	PS	40	1	0	1.69924	1.52205	NA	NA	1.82827	NA	0.723848	NA	NA	1.23481	NA	NA	NA	NA	NA	NA	NA	1.11053	NA	3.73354	NA	NA	NA
PS-40:2;0(16:1;0-24:1;0)	MEM	PS	40	2	0	NA	NA	NA	NA	NA	NA	NA	NA	NA	NA	NA	NA	NA	NA	NA	NA	NA	NA	NA	0.697309	NA	NA	NA
PS-40:2;0(18:1;0-22:1;0)	MEM	PS	40	2	0	1.26838	NA	NA	NA	1.13956	0.593159	NA	NA	NA	1.28932	NA	NA	NA	NA	NA	NA	NA	1.27977	NA	2.93622	NA	NA	NA
PS-40:2;0(18:2;0-22:0;0)	MEM	PS	40	2	0	NA	NA	NA	NA	NA	NA	NA	NA	NA	NA	NA	NA	NA	NA	NA	NA	NA	NA	NA	NA	NA	NA	NA
PS-40:3;0(18:0;0-22:3;0)	MEM	PS	40	3	0	NA	NA	NA	NA	NA	NA	NA	NA	NA	NA	NA	NA	NA	NA	NA	NA	NA	NA	NA	NA	NA	NA	NA
PS-40:3;0(18:1;0-22:2;0)	MEM	PS	40	3	0	NA	NA	NA	NA	NA	NA	NA	NA	NA	NA	NA	NA	NA	NA	NA	NA	NA	NA	NA	NA	NA	NA	NA
PS-40:3;0(18:2;0-22:1;0)	MEM	PS	40	3	0	NA	NA	NA	NA	NA	NA	NA	NA	NA	NA	NA	NA	NA	NA	NA	NA	NA	NA	NA	NA	NA	NA	NA
PS-40:4;0(18:0;0-22:4;0)	MEM	PS	40	4	0	1.95295	NA	11.4229	NA	1.80794	NA	NA	15.0759	NA	1.84026	NA	NA	5.12192	0.90737	NA	NA	NA	2.9176	NA	2.57179	NA	NA	NA
PS-40:4;0(18:1;0-22:3;0)	MEM	PS	40	4	0	NA	NA	NA	NA	NA	NA	NA	NA	NA	NA	NA	NA	NA	NA	NA	NA	NA	NA	NA	NA	NA	NA	NA
PS-40:5;0(18:1;0-22:4;0)	MEM	PS	40	5	0	NA	NA	NA	NA	NA	NA	NA	NA	NA	NA	NA	NA	NA	NA	NA	NA	NA	NA	NA	NA	NA	NA	NA
PS-40:5;0(22:5;0-18:0;0)	MEM	PS	40	5	0	NA	NA	NA	NA	NA	NA	1.2723	NA	NA	2.61194	NA	NA	NA	NA	1.44696	NA	NA	2.43815	NA	NA	NA	NA	NA
PS-40:6;0(18:1;0-22:5;0)	MEM	PS	40	6	0	NA	NA	NA	NA	NA	NA	NA	NA	NA	NA	NA	NA	NA	NA	NA	NA	NA	NA	NA	NA	NA	NA	NA
PS-40:6;0(20:3;0-20:3;0)	MEM	PS	40	6	0	NA	NA	NA	NA	NA	NA	NA	NA	NA	NA	NA	NA	NA	NA	NA	NA	NA	NA	NA	NA	NA	NA	NA
PS-40:6;0(22:6;0-18:0;0)	MEM	PS	40	6	0	NA	NA	NA	NA	NA	NA	13.5945	NA	NA	NA	NA	NA	NA	NA	NA	NA	NA	NA	NA	NA	NA	NA	NA
PS-40:7;0(22:6;0-18:1;0)	MEM	PS	40	7	0	NA	NA	NA	NA	NA	NA	NA	NA	NA	NA	NA	NA	NA	NA	NA	NA	NA	NA	NA	NA	NA	NA	NA
PS-41:1;0(18:1;0-23:0;0)	MEM	PS	41	1	0	NA	NA	NA	NA	NA	NA	NA	NA	NA	NA	NA	NA	NA	NA	NA	NA	NA	NA	NA	NA	NA	NA	NA
PS-41:2;0(18:1;0-23:1;0)	MEM	PS	41	2	0	NA	NA	NA	NA	NA	NA	NA	NA	NA	NA	NA	NA	NA	NA	NA	NA	NA	NA	NA	NA	NA	NA	NA
PS-42:1;0(18:0;0-24:1;0)	MEM	PS	42	1	0	NA	NA	NA	NA	NA	NA	NA	NA	NA	NA	NA	NA	NA	NA	NA	NA	NA	NA	NA	NA	NA	NA	NA
PS-42:1;0(18:1;0-24:0;0)	MEM	PS	42	1	0	1.5298	1.48012	NA	NA	NA	NA	NA	NA	NA	0.913633	NA	NA	NA	NA	NA	NA	NA	0.808835	NA	2.52943	NA	NA	NA
PS-42:2;0(18:1;0-24:1;0)	MEM	PS	42	2	0	NA	0.895968	NA	NA	NA	NA	NA	NA	NA	NA	NA	NA	NA	NA	NA	NA	NA	1.05663	NA	2.80671	NA	NA	NA
PS-42:2;0(18:2;0-24:0;0)	MEM	PS	42	2	0	NA	NA	NA	NA	NA	NA	NA	NA	NA	NA	NA	NA	NA	NA	NA	NA	NA	NA	NA	NA	NA	NA	NA
PS-42:3;0(18:1;0-24:2;0)	MEM	PS	42	3	0	NA	NA	NA	NA	NA	NA	NA	NA	NA	NA	NA	NA	NA	NA	NA	NA	NA	NA	NA	NA	NA	NA	NA
PS-42:3;0(18:2;0-24:1;0)	MEM	PS	42	3	0	NA	NA	NA	NA	NA	NA	NA	NA	NA	NA	NA	NA	NA	NA	NA	NA	NA	NA	NA	NA	NA	NA	NA
PS-42:6;0(18:0;0-24:6;0)	MEM	PS	42	6	0	NA	NA	NA	NA	NA	NA	NA	NA	NA	NA	NA	NA	NA	NA	NA	NA	NA	NA	NA	NA	NA	NA	NA
PS-44:12;0(22:6;0-22:6;0)	MEM	PS	44	12	0	NA	NA	NA	NA	NA	NA	NA	NA	NA	NA	NA	NA	NA	NA	NA	NA	NA	NA	NA	NA	NA	NA	NA
PS-46:12;0(22:6;0-24:6;0)	MEM	PS	46	12	0	NA	NA	NA	NA	NA	NA	NA	NA	NA	NA	NA	NA	NA	NA	NA	NA	NA	NA	NA	NA	NA	NA	NA
SE-41:1;0(27:1;0-14:0;0)	STO	SE	41	1	0	NA	NA	NA	NA	NA	NA	NA	NA	NA	NA	NA	NA	NA	NA	NA	NA	NA	23.9744	NA	33.8243	NA	NA	NA
SE-43:1;0(27:1;0-16:0;0)	STO	SE	43	1	0	39.1896	57.1078	50.7961	36.2799	31.6229	48.9834	57.5667	52.2644	46.2166	62.2363	NA	NA	NA	NA	NA	24.1368	NA	91.4274	NA	60.8621	NA	NA	NA
SE-43:2;0(27:1;0-16:1;0)	STO	SE	43	2	0	21.0388	26.951	32.6339	14.5657	15.5426	29.9144	32.6793	36.3899	23.7583	37.5926	NA	NA	NA	NA	NA	13.1919	NA	48.277	NA	31.7281	NA	NA	NA
SE-45:1;0(27:1;0-18:0;0)	STO	SE	45	1	0	NA	22.1412	10.543	NA	NA	10.3749	16.1533	NA	NA	NA	NA	NA	NA	NA	NA	NA	NA	23.9798	NA	26.1866	NA	NA	NA
SE-45:2;0(27:1;0-18:1;0)	STO	SE	45	2	0	107.92	120.835	103.975	86.4055	88.6511	125.473	111.358	104.197	108.288	144.368	NA	NA	NA	NA	NA	70.2163	NA	220.646	NA	268.12	NA	NA	26.1198
SE-47:2;0(27:1;0-20:1;0)	STO	SE	47	2	0	NA	NA	NA	NA	NA	NA	NA	NA	NA	NA	NA	NA	NA	NA	NA	NA	NA	NA	NA	19.2798	NA	NA	NA
SE-47:5;0(27:1;0-20:4;0)	STO	SE	47	5	0	13.8656	27.3002	62.8739	15.2812	NA	28.4318	35.6902	63.3075	21.9548	37.1872	NA	NA	NA	NA	NA	NA	NA	39.2777	NA	12.3182	NA	NA	NA
SE-49:7;0(27:1;0-22:6;0)	STO	SE	49	7	0	NA	87.9249	NA	NA	NA	NA	68.3085	NA	NA	NA	NA	NA	NA	NA	NA	NA	NA	NA	NA	NA	NA	NA	10.8859
SM-32:0;2	MEM	SM	32	0	2	NA	NA	NA	NA	NA	NA	NA	NA	NA	NA	NA	NA	NA	NA	NA	NA	NA	NA	NA	NA	NA	NA	NA
SM-32:1;2	MEM	SM	32	1	2	1.69708	1.82252	2.43696	NA	1.52016	1.02079	1.51317	1.8173	NA	1.85436	0.804345	0.910629	0.892874	1.2922	0.852579	0.631674	NA	1.84852	NA	0.97907	NA	0.657096	0.800014
SM-34:0;2	MEM	SM	34	0	2	6.87849	7.81105	16.028	5.91357	6.92752	3.23035	5.78057	11.832	3.54856	6.96741	7.2459	8.91886	10.0246	9.19025	5.30392	1.72015	1.06278	5.31255	1.20761	5.28695	2.60006	4.29832	3.915
SM-34:0;3	MEM	SM	34	0	3	NA	NA	NA	NA	NA	NA	NA	NA	NA	NA	NA	NA	NA	NA	NA	NA	NA	NA	NA	NA	NA	NA	NA
SM-34:1;2	MEM	SM	34	1	2	36.1888	38.856	54.2348	25.9105	33.1111	20.6722	34.6378	42.6344	22.2831	37.5183	21.8849	26.4434	26.6391	30.7906	22.0603	11.5769	4.56112	37.1343	6.80838	22.5509	10.816	17.3371	15.2604
SM-34:2;2	MEM	SM	34	2	2	3.28289	3.47578	4.75717	1.8284	3.23594	1.78529	3.13129	2.98422	1.79739	2.98889	1.4875	1.75941	1.4847	1.70207	1.14944	0.883114	NA	2.75573	NA	1.63494	0.666167	1.10306	0.87027
SM-36:0;2	MEM	SM	36	0	2	4.44764	4.65203	9.47679	3.56973	4.38067	1.94668	3.40944	7.39282	2.30971	4.51748	3.34798	3.7937	3.68924	4.65597	2.83443	1.14658	0.474012	2.79081	0.64545	2.70987	1.22979	1.88133	1.83446
SM-36:1;2	MEM	SM	36	1	2	26.9789	27.0405	39.6704	18.778	26.1204	14.0597	24.7887	33.4976	15.8892	26.6719	15.3445	16.8336	17.2434	22.522	18.4604	8.4377	3.42035	24.9207	4.9295	17.0781	8.05877	12.8526	10.0692
SM-36:1;4	MEM	SM	36	1	4	1.99954	1.76526	NA	NA	2.00819	NA	NA	NA	NA	1.22676	NA	NA	NA	NA	NA	NA	NA	2.65574	NA	1.66658	NA	NA	NA
SM-36:2;2	MEM	SM	36	2	2	3.70997	3.70416	5.79064	2.74596	3.60098	2.14159	3.41229	3.83331	2.39568	3.82379	1.66088	1.92322	1.83246	2.36781	1.81989	1.06629	NA	3.71985	0.532173	1.75963	0.792867	1.34205	0.982402
SM-38:0;2	MEM	SM	38	0	2	0.921208	0.862935	1.61753	NA	NA	NA	NA	1.49488	NA	0.839358	NA	NA	NA	NA	NA	NA	NA	NA	NA	NA	NA	NA	NA
SM-38:0;3	MEM	SM	38	0	3	NA	NA	NA	NA	NA	NA	NA	NA	NA	NA	NA	NA	NA	NA	NA	NA	NA	NA	NA	NA	NA	NA	NA
SM-38:1;2	MEM	SM	38	1	2	8.52594	8.37292	9.43735	5.80596	8.30861	4.65579	7.27913	7.0274	5.207	8.91021	4.17412	4.74882	4.20673	6.40023	5.33896	3.03033	0.650177	8.84552	1.4097	4.69768	2.11169	3.90341	2.67352
SM-38:2;2	MEM	SM	38	2	2	1.27771	0.967695	1.68908	NA	1.19581	NA	0.844788	0.926496	NA	1.14406	NA	NA	NA	NA	NA	NA	NA	1.03656	NA	0.615974	NA	NA	NA
SM-40:0;2	MEM	SM	40	0	2	NA	NA	NA	NA	NA	NA	NA	NA	NA	NA	NA	NA	NA	NA	NA	NA	NA	NA	NA	NA	NA	NA	NA
SM-40:1;2	MEM	SM	40	1	2	7.24402	6.80438	8.18758	6.62007	8.26458	4.69405	6.74008	5.58137	4.68161	8.42331	4.5239	4.83913	4.37575	5.60642	5.43201	2.91601	0.807607	7.64429	1.21916	4.87148	2.07113	3.30012	2.8331
SM-40:2;2	MEM	SM	40	2	2	1.84529	1.49333	2.97558	1.05975	1.41673	1.27536	1.64574	2.18752	1.27677	2.12232	0.737848	0.65234	0.87484	1.29605	1.0774	0.476245	NA	2.224	NA	0.811629	NA	0.638038	NA
SM-42:0;2	MEM	SM	42	0	2	NA	NA	NA	NA	NA	NA	NA	NA	NA	NA	NA	NA	NA	NA	NA	NA	NA	NA	NA	NA	NA	NA	NA
SM-42:1;2	MEM	SM	42	1	2	18.3152	17.6684	9.80037	13.262	19.4007	10.3564	14.943	5.83883	8.50559	17.0331	13.558	16.7023	10.0083	19.0296	12.4978	6.72126	NA	15.2406	NA	12.898	6.91676	9.22844	8.96636
SM-42:1;3	MEM	SM	42	1	3	NA	NA	NA	NA	NA	NA	NA	NA	NA	NA	NA	NA	NA	NA	NA	NA	NA	NA	NA	NA	NA	NA	NA
SM-42:2;2	MEM	SM	42	2	2	21.5717	13.8745	19.5029	19.078	21.4043	11.4507	11.1728	11.7413	15.3018	19.7733	15.8369	12.1071	11.8584	26.137	14.1779	6.93666	1.53116	28.1969	4.33233	15.3959	4.87464	13.1819	6.46346
SM-42:2;3	MEM	SM	42	2	3	NA	NA	NA	NA	NA	NA	NA	NA	NA	NA	NA	NA	NA	NA	NA	NA	NA	NA	NA	NA	NA	NA	NA
SM-44:1;2	MEM	SM	44	1	2	NA	NA	NA	NA	NA	NA	NA	NA	NA	NA	NA	NA	NA	NA	NA	NA	NA	NA	NA	NA	NA	NA	NA
SM-44:2;2	MEM	SM	44	2	2	0.63192	NA	NA	NA	NA	NA	NA	NA	NA	NA	NA	NA	NA	0.676017	NA	NA	NA	0.940859	NA	0.677432	NA	NA	NA
ST-27:1;0	MEM	ST	27	1	0	1108.88	1167.57	1091.09	803.495	980.57	585.692	910.031	938.332	528.091	962.235	661.141	737.685	676.057	769.175	645.263	348.228	124.686	1135.81	214.705	1096.34	308.294	513.276	1133.23
TAG-34:0;0	STO	TAG	34	0	0	NA	NA	NA	NA	NA	NA	NA	NA	NA	NA	NA	NA	NA	NA	4.68869	NA	NA	NA	NA	NA	NA	NA	NA
TAG-36:0;0	STO	TAG	36	0	0	NA	NA	NA	NA	NA	NA	NA	NA	NA	NA	NA	NA	NA	NA	4.52545	NA	NA	NA	NA	NA	NA	NA	NA
TAG-38:0;0	STO	TAG	38	0	0	NA	NA	NA	NA	NA	NA	NA	NA	NA	NA	NA	NA	NA	NA	2.9726	NA	NA	NA	NA	NA	NA	NA	NA
TAG-40:0;0	STO	TAG	40	0	0	NA	NA	NA	NA	NA	NA	NA	NA	NA	NA	NA	NA	NA	NA	NA	NA	NA	NA	NA	NA	NA	NA	NA
TAG-42:0;0	STO	TAG	42	0	0	NA	NA	NA	NA	NA	NA	NA	NA	NA	NA	NA	NA	NA	NA	NA	NA	NA	NA	NA	NA	NA	NA	NA
TAG-44:0;0	STO	TAG	44	0	0	NA	NA	NA	NA	NA	NA	NA	NA	NA	NA	NA	NA	NA	NA	NA	NA	NA	NA	NA	NA	NA	NA	NA
TAG-46:0;0	STO	TAG	46	0	0	NA	NA	NA	NA	NA	NA	NA	NA	NA	NA	NA	NA	NA	NA	NA	NA	NA	NA	NA	NA	NA	NA	NA
TAG-46:1;0	STO	TAG	46	1	0	NA	NA	NA	NA	NA	NA	NA	3.04829	NA	NA	NA	NA	NA	NA	NA	NA	NA	NA	NA	NA	NA	NA	NA
TAG-48:0;0	STO	TAG	48	0	0	NA	NA	NA	NA	NA	NA	NA	NA	NA	NA	NA	NA	NA	NA	NA	NA	NA	NA	NA	NA	NA	NA	NA
TAG-48:1;0	STO	TAG	48	1	0	NA	NA	NA	NA	NA	NA	NA	3.94447	NA	NA	NA	NA	NA	NA	NA	NA	NA	NA	NA	4.19286	NA	NA	NA
TAG-48:2;0	STO	TAG	48	2	0	NA	NA	NA	NA	NA	NA	NA	3.92557	NA	NA	NA	NA	NA	NA	NA	NA	NA	NA	NA	NA	NA	NA	NA
TAG-49:1;0	STO	TAG	49	1	0	NA	NA	NA	NA	NA	NA	NA	NA	NA	NA	NA	NA	NA	NA	NA	NA	NA	NA	NA	NA	NA	NA	NA
TAG-50:1;0	STO	TAG	50	1	0	NA	NA	NA	NA	NA	NA	NA	2.905	NA	NA	NA	NA	NA	NA	NA	NA	NA	NA	NA	5.01909	NA	NA	NA
TAG-50:2;0	STO	TAG	50	2	0	NA	NA	NA	NA	NA	NA	NA	3.64942	NA	NA	NA	NA	NA	NA	6.55782	NA	NA	NA	NA	7.04454	NA	NA	NA
TAG-50:3;0	STO	TAG	50	3	0	NA	NA	NA	NA	NA	NA	NA	NA	NA	NA	NA	NA	NA	NA	NA	NA	NA	NA	NA	NA	NA	NA	NA
TAG-51:1;0	STO	TAG	51	1	0	NA	NA	NA	NA	NA	NA	NA	NA	NA	NA	NA	NA	NA	NA	NA	NA	NA	NA	NA	NA	NA	NA	NA
TAG-51:2;0	STO	TAG	51	2	0	NA	NA	NA	NA	NA	NA	NA	NA	NA	NA	NA	NA	NA	NA	NA	NA	NA	NA	NA	NA	NA	NA	NA
TAG-52:0;0	STO	TAG	52	0	0	NA	NA	NA	NA	NA	NA	NA	NA	NA	NA	NA	NA	NA	NA	NA	NA	NA	NA	NA	NA	NA	NA	NA
TAG-52:1;0	STO	TAG	52	1	0	NA	NA	NA	NA	NA	NA	NA	NA	NA	NA	NA	NA	NA	NA	NA	NA	NA	NA	NA	NA	NA	NA	NA
TAG-52:2;0	STO	TAG	52	2	0	NA	NA	NA	NA	NA	NA	NA	NA	NA	NA	NA	NA	NA	NA	NA	NA	NA	NA	NA	9.54975	NA	NA	NA
TAG-52:3;0	STO	TAG	52	3	0	NA	NA	NA	NA	NA	NA	NA	3.25477	NA	NA	NA	NA	NA	NA	13.3833	NA	NA	NA	NA	5.22434	NA	NA	NA
TAG-53:2;0	STO	TAG	53	2	0	NA	NA	NA	NA	NA	NA	NA	NA	NA	NA	NA	NA	NA	NA	NA	NA	NA	NA	NA	NA	NA	NA	NA
TAG-53:3;0	STO	TAG	53	3	0	NA	NA	NA	NA	NA	NA	NA	NA	NA	NA	NA	NA	NA	NA	NA	NA	NA	NA	NA	NA	NA	NA	NA
TAG-54:1;0	STO	TAG	54	1	0	NA	NA	NA	NA	NA	NA	NA	NA	NA	NA	NA	NA	NA	NA	NA	NA	NA	NA	NA	NA	NA	NA	NA
TAG-54:2;0	STO	TAG	54	2	0	NA	NA	NA	NA	NA	NA	NA	NA	NA	NA	NA	NA	NA	NA	NA	NA	NA	NA	NA	2.85733	NA	NA	NA
TAG-54:3;0	STO	TAG	54	3	0	NA	NA	NA	NA	NA	NA	NA	NA	NA	NA	NA	NA	NA	NA	5.4825	NA	NA	NA	NA	7.31107	NA	NA	NA
TAG-54:4;0	STO	TAG	54	4	0	NA	NA	NA	NA	NA	NA	NA	NA	NA	NA	NA	NA	NA	NA	15.0251	NA	NA	NA	NA	4.62266	3.0089	NA	NA
TAG-54:6;0	STO	TAG	54	6	0	3.09708	NA	NA	NA	NA	NA	3.41519	4.21077	NA	NA	NA	NA	NA	NA	33.6361	NA	NA	NA	NA	3.821	9.35184	NA	NA
TAG-55:3;0	STO	TAG	55	3	0	NA	NA	NA	NA	NA	NA	NA	NA	NA	NA	NA	NA	NA	NA	NA	NA	NA	NA	NA	NA	NA	NA	NA
TAG-56:2;0	STO	TAG	56	2	0	NA	NA	NA	NA	NA	NA	NA	NA	NA	NA	NA	NA	NA	NA	NA	NA	NA	NA	NA	NA	NA	NA	NA
TAG-56:3;0	STO	TAG	56	3	0	NA	NA	NA	NA	NA	NA	NA	NA	NA	NA	NA	NA	NA	NA	NA	NA	NA	NA	NA	NA	NA	NA	NA
TAG-56:4;0	STO	TAG	56	4	0	NA	NA	NA	NA	NA	NA	NA	NA	NA	NA	NA	NA	NA	NA	NA	NA	NA	NA	NA	NA	NA	NA	NA
TAG-58:2;0	STO	TAG	58	2	0	NA	NA	NA	NA	NA	NA	NA	NA	NA	NA	NA	NA	NA	NA	NA	NA	NA	NA	NA	NA	NA	NA	NA
TAG-58:3;0	STO	TAG	58	3	0	NA	NA	NA	NA	NA	NA	NA	NA	NA	NA	NA	NA	NA	NA	NA	NA	NA	NA	NA	NA	NA	NA	NA
TAG-60:2;0	STO	TAG	60	2	0	NA	NA	NA	NA	NA	NA	NA	NA	NA	NA	NA	NA	NA	NA	NA	NA	NA	NA	NA	NA	NA	NA	NA
TAG-60:3;0	STO	TAG	60	3	0	NA	NA	NA	NA	NA	NA	NA	NA	NA	NA	NA	NA	NA	NA	NA	NA	NA	NA	NA	NA	NA	NA	NA

## Sheet: 20160114
							RBL32_RBLDHACM_RBL3-DHA-treatedCM	RBL33_RBLOACM_RBL3-OA-treatedCM	RBL35_RBL-ctrlCM_RBL5-untreatedCM	RBL36_RBLDHACM_RBL5-DHA-treatedCM	RBL38_RBLAACM_RBL5-AA-treatedCM	RBL37_RBLOACM_RBL5-OA-treatedCM	RBL40_RBL-ctrlGPMV_RBL4-untreatedGPMV	RBL41_RBLAAGPMV_RBL3-AA-treatedGPMV	RBL42_RBLDHAGPMV_RBL4-DHA-treatedGPMV	RBL44_RBLPAGPMV_RBL3-PA-treatedGPMV
						cell type	RBL	RBL	RBL	RBL	RBL	RBL	RBL	RBL	RBL	RBL
						treatment	20uM DHA	20uM OA	untreated	20uM DHA	20uM AA	20uM OA	untreated	20uM AA	20uM DHA	20uM PA
						treatment time	72hr	72hr	72hr	72hr	72hr	72hr	72hr	72hr	72hr	72hr
						membrane preparation	crude membrane	crude membrane	crude membrane	crude membrane	crude membrane	crude membrane	GPMV	GPMV	GPMV	GPMV
feature	structural category	functional category	class	total length	total db	totaloh
CL-62:7;0	GPL	MEM	CL	62	7	0	NA	NA	NA	NA	NA	NA	NA	NA	NA	NA
CL-64:2;0	GPL	MEM	CL	64	2	0	NA	NA	NA	NA	NA	NA	NA	NA	NA	NA
CL-64:3;0	GPL	MEM	CL	64	3	0	NA	NA	0.47947	NA	NA	NA	NA	NA	NA	NA
CL-64:4;0	GPL	MEM	CL	64	4	0	NA	NA	NA	NA	NA	NA	NA	NA	NA	NA
CL-64:7;0	GPL	MEM	CL	64	7	0	NA	NA	NA	NA	NA	NA	NA	NA	NA	NA
CL-66:2;0	GPL	MEM	CL	66	2	0	NA	NA	NA	NA	NA	NA	NA	NA	NA	NA
CL-66:3;0	GPL	MEM	CL	66	3	0	NA	NA	NA	NA	NA	0.266178	NA	NA	NA	NA
CL-66:4;0	GPL	MEM	CL	66	4	0	NA	NA	2.10464	0.527653	0.509734	0.497623	0.645933	NA	NA	0.355276
CL-66:5;0	GPL	MEM	CL	66	5	0	NA	NA	0.614086	NA	NA	NA	NA	NA	NA	NA
CL-68:2;0	GPL	MEM	CL	68	2	0	NA	NA	NA	NA	0.452673	NA	NA	0.334317	0.938162	NA
CL-68:4;0	GPL	MEM	CL	68	4	0	2.03579	NA	4.31154	1.54777	4.21642	2.19142	1.26183	0.417093	1.02354	0.911509
CL-68:5;0	GPL	MEM	CL	68	5	0	1.73428	NA	2.99148	1.48551	0.890367	1.17116	1.03725	0.430728	0.569028	0.727229
CL-68:6;0	GPL	MEM	CL	68	6	0	NA	NA	0.669532	0.296039	NA	NA	NA	NA	NA	NA
CL-70:4;0	GPL	MEM	CL	70	4	0	NA	NA	1.76848	0.984395	1.72426	3.91719	0.501435	0.561931	0.61964	0.360749
CL-70:5;0	GPL	MEM	CL	70	5	0	1.6705	NA	4.59288	3.42381	2.16337	5.1849	1.29363	0.491866	1.02056	0.743414
CL-70:6;0	GPL	MEM	CL	70	6	0	NA	NA	2.10196	1.48486	NA	NA	NA	NA	NA	NA
CL-70:7;0	GPL	MEM	CL	70	7	0	NA	NA	0.675438	0.854094	NA	NA	NA	NA	NA	NA
CL-72:17;0	GPL	MEM	CL	72	17	0	NA	NA	NA	NA	NA	NA	NA	NA	NA	NA
CL-72:4;0	GPL	MEM	CL	72	4	0	NA	NA	NA	NA	NA	NA	NA	NA	NA	NA
CL-72:5;0	GPL	MEM	CL	72	5	0	NA	NA	1.05707	0.256593	1.14646	5.57559	0.395525	NA	NA	NA
CL-72:6;0	GPL	MEM	CL	72	6	0	2.34012	NA	4.15375	4.52295	2.6482	5.27151	1.1279	0.973781	1.59257	0.823572
CL-72:7;0	GPL	MEM	CL	72	7	0	0.84704	NA	1.91866	2.39519	1.01113	1.95218	0.54092	0.361317	0.636859	NA
CL-74:8;0	GPL	MEM	CL	74	8	0	NA	NA	NA	NA	NA	1.48166	NA	NA	NA	NA
CL-74:9;0	GPL	MEM	CL	74	9	0	NA	NA	0.348367	0.540835	NA	NA	NA	NA	NA	NA
CL-76:10;0	GPL	MEM	CL	76	10	0	NA	NA	NA	0.33469	NA	NA	NA	NA	NA	NA
CL-76:11;0	GPL	MEM	CL	76	11	0	NA	NA	NA	0.859746	NA	NA	NA	NA	NA	NA
CL-76:8;0	GPL	MEM	CL	76	8	0	NA	NA	0.360042	NA	NA	NA	NA	NA	NA	NA
Cer-32:0;2	SL	MEM	Cer	32	0	2	NA	NA	NA	NA	NA	NA	NA	NA	NA	NA
Cer-32:1;2	SL	MEM	Cer	32	1	2	0.104358	NA	0.163109	NA	NA	0.13328	NA	NA	NA	NA
Cer-32:1;4	SL	MEM	Cer	32	1	4	NA	NA	NA	NA	NA	NA	NA	NA	NA	NA
Cer-32:2;2	SL	MEM	Cer	32	2	2	NA	NA	NA	NA	NA	NA	NA	NA	NA	NA
Cer-34:0;2	SL	MEM	Cer	34	0	2	0.737161	NA	0.921546	NA	1.01103	NA	NA	NA	NA	0.830768
Cer-34:0;3	SL	MEM	Cer	34	0	3	NA	NA	NA	NA	NA	NA	NA	NA	NA	NA
Cer-34:1;2	SL	MEM	Cer	34	1	2	6.10602	NA	8.89558	4.00781	6.65674	5.00747	NA	3.23585	NA	NA
Cer-34:1;3	SL	MEM	Cer	34	1	3	NA	NA	NA	NA	NA	NA	NA	NA	NA	NA
Cer-34:2;2	SL	MEM	Cer	34	2	2	0.232149	NA	0.353947	0.306142	0.284018	0.376155	0.188019	0.177347	0.177103	0.145938
Cer-34:2;3	SL	MEM	Cer	34	2	3	NA	NA	NA	NA	NA	NA	NA	NA	NA	NA
Cer-36:0;2	SL	MEM	Cer	36	0	2	NA	NA	NA	NA	0.220461	NA	NA	NA	NA	0.249537
Cer-36:1;2	SL	MEM	Cer	36	1	2	2.41707	0.318613	3.27388	2.78087	2.47193	3.12468	1.61174	1.88231	1.30135	1.48591
Cer-36:2;2	SL	MEM	Cer	36	2	2	NA	NA	NA	NA	NA	1.01607	NA	NA	NA	NA
Cer-36:2;3	SL	MEM	Cer	36	2	3	NA	NA	NA	NA	NA	NA	NA	NA	NA	NA
Cer-38:0;2	SL	MEM	Cer	38	0	2	NA	NA	NA	NA	NA	NA	NA	NA	NA	NA
Cer-38:0;3	SL	MEM	Cer	38	0	3	NA	NA	NA	NA	NA	NA	NA	NA	NA	NA
Cer-38:1;2	SL	MEM	Cer	38	1	2	0.944166	0.099578	1.20108	1.04971	0.76729	1.30309	0.705195	0.703326	0.551597	0.73016
Cer-38:2;2	SL	MEM	Cer	38	2	2	0.151411	NA	0.260425	0.252455	0.134797	0.35158	0.112192	0.124358	0.112235	NA
Cer-40:0;2	SL	MEM	Cer	40	0	2	NA	NA	NA	NA	NA	NA	NA	NA	NA	NA
Cer-40:0;3	SL	MEM	Cer	40	0	3	NA	NA	NA	NA	NA	NA	NA	NA	NA	NA
Cer-40:1;2	SL	MEM	Cer	40	1	2	2.08414	0.166123	2.82895	1.79825	1.61703	2.10756	1.0974	1.12927	0.935657	1.10201
Cer-40:1;3	SL	MEM	Cer	40	1	3	NA	NA	NA	NA	NA	NA	NA	NA	NA	NA
Cer-40:2;2	SL	MEM	Cer	40	2	2	0.495559	NA	0.828065	0.48212	0.539806	0.730392	0.281172	0.293548	0.198976	0.198073
Cer-42:0;2	SL	MEM	Cer	42	0	2	NA	NA	NA	NA	NA	NA	NA	NA	NA	NA
Cer-42:0;3	SL	MEM	Cer	42	0	3	NA	NA	NA	NA	NA	NA	NA	NA	NA	NA
Cer-42:1;2	SL	MEM	Cer	42	1	2	6.676	0.187907	6.86906	5.91933	3.4544	4.69933	4.79423	3.41616	4.53964	4.09443
Cer-42:1;3	SL	MEM	Cer	42	1	3	NA	NA	NA	NA	NA	NA	NA	NA	NA	NA
Cer-42:2;2	SL	MEM	Cer	42	2	2	3.51826	0.357397	6.00211	3.41086	3.3719	6.74783	3.15406	2.34166	1.82972	2.81863
Cer-42:2;3	SL	MEM	Cer	42	2	3	NA	NA	NA	NA	NA	NA	NA	NA	NA	NA
Cer-44:0;2	SL	MEM	Cer	44	0	2	NA	NA	NA	NA	NA	NA	NA	NA	NA	NA
Cer-44:0;3	SL	MEM	Cer	44	0	3	NA	NA	NA	NA	NA	NA	NA	NA	NA	NA
Cer-44:1;2	SL	MEM	Cer	44	1	2	0.348366	NA	0.439412	0.43698	0.245556	0.295925	0.354325	0.234615	0.418673	0.266081
Cer-44:1;3	SL	MEM	Cer	44	1	3	NA	NA	NA	NA	NA	NA	NA	NA	NA	NA
Cer-44:2;2	SL	MEM	Cer	44	2	2	0.199035	NA	0.395761	0.216235	0.208639	0.358814	0.267785	0.21198	0.24783	0.227444
DAG-30:0;0(12:0;0-18:0;0)	GL	MEM	DAG	30	0	0	NA	NA	NA	NA	NA	NA	NA	NA	NA	NA
DAG-30:0;0(14:0;0-16:0;0)	GL	MEM	DAG	30	0	0	NA	NA	NA	NA	NA	NA	NA	NA	NA	NA
DAG-30:0;0(15:0;0-15:0;0)	GL	MEM	DAG	30	0	0	NA	NA	NA	NA	NA	NA	NA	NA	NA	NA
DAG-30:1;0(12:0;0-18:1;0)	GL	MEM	DAG	30	1	0	NA	NA	NA	NA	NA	NA	0.555679	NA	NA	NA
DAG-30:1;0(14:0;0-16:1;0)	GL	MEM	DAG	30	1	0	6.25168	NA	5.55216	NA	NA	4.40303	3.16054	NA	3.35471	NA
DAG-30:1;0(14:1;0-16:0;0)	GL	MEM	DAG	30	1	0	NA	NA	NA	NA	NA	NA	NA	NA	NA	NA
DAG-31:0;0(14:0;0-17:0;0)	GL	MEM	DAG	31	0	0	NA	NA	NA	NA	NA	NA	NA	NA	NA	NA
DAG-31:0;0(15:0;0-16:0;0)	GL	MEM	DAG	31	0	0	NA	NA	NA	NA	NA	NA	NA	NA	NA	NA
DAG-31:1;0(13:0;0-18:1;0)	GL	MEM	DAG	31	1	0	NA	NA	NA	NA	NA	NA	NA	NA	NA	NA
DAG-31:1;0(14:0;0-17:1;0)	GL	MEM	DAG	31	1	0	NA	NA	NA	NA	NA	NA	NA	NA	NA	NA
DAG-31:1;0(15:0;0-16:1;0)	GL	MEM	DAG	31	1	0	NA	NA	NA	NA	NA	NA	NA	NA	NA	NA
DAG-32:0;0(14:0;0-18:0;0)	GL	MEM	DAG	32	0	0	0.346463	NA	NA	0.360149	0.255413	NA	NA	NA	NA	NA
DAG-32:0;0(15:0;0-17:0;0)	GL	MEM	DAG	32	0	0	NA	NA	NA	NA	NA	NA	NA	NA	NA	NA
DAG-32:0;0(16:0;0-16:0;0)	GL	MEM	DAG	32	0	0	NA	NA	NA	NA	NA	NA	NA	NA	NA	NA
DAG-32:1;0(14:0;0-18:1;0)	GL	MEM	DAG	32	1	0	0.532386	NA	NA	NA	NA	NA	1.28439	NA	NA	0.924133
DAG-32:1;0(14:1;0-18:0;0)	GL	MEM	DAG	32	1	0	NA	NA	NA	NA	NA	NA	NA	NA	NA	NA
DAG-32:1;0(15:0;0-17:1;0)	GL	MEM	DAG	32	1	0	NA	NA	NA	NA	NA	NA	NA	NA	NA	NA
DAG-32:1;0(16:1;0-16:0;0)	GL	MEM	DAG	32	1	0	0.834263	NA	NA	NA	NA	NA	2.29007	NA	NA	2.50977
DAG-32:2;0(14:0;0-18:2;0)	GL	MEM	DAG	32	2	0	NA	NA	NA	NA	NA	NA	NA	NA	NA	NA
DAG-32:2;0(14:1;0-18:1;0)	GL	MEM	DAG	32	2	0	NA	NA	NA	NA	NA	NA	NA	NA	NA	NA
DAG-32:2;0(16:1;0-16:1;0)	GL	MEM	DAG	32	2	0	NA	NA	NA	NA	NA	NA	NA	NA	NA	NA
DAG-32:3;0(15:2;0-17:1;0)	GL	MEM	DAG	32	3	0	NA	NA	NA	NA	NA	NA	NA	NA	NA	NA
DAG-33:0;0(15:0;0-18:0;0)	GL	MEM	DAG	33	0	0	NA	NA	NA	NA	NA	NA	NA	NA	NA	NA
DAG-33:0;0(16:0;0-17:0;0)	GL	MEM	DAG	33	0	0	NA	NA	NA	NA	NA	NA	NA	NA	NA	NA
DAG-33:1;0(15:0;0-18:1;0)	GL	MEM	DAG	33	1	0	4.87786	NA	1.89539	NA	1.43111	NA	NA	NA	NA	NA
DAG-33:1;0(16:0;0-17:1;0)	GL	MEM	DAG	33	1	0	10.887	NA	1.97614	NA	7.87621	NA	NA	NA	NA	NA
DAG-33:1;0(16:1;0-17:0;0)	GL	MEM	DAG	33	1	0	1.79014	NA	0.412972	NA	NA	NA	NA	NA	NA	NA
DAG-34:0;0(16:0;0-18:0;0)	GL	MEM	DAG	34	0	0	3.10728	NA	3.48002	4.27838	2.74821	3.76833	3.29362	NA	3.242	3.34404
DAG-34:1;0(14:0;0-20:1;0)	GL	MEM	DAG	34	1	0	NA	NA	NA	NA	NA	NA	NA	NA	NA	NA
DAG-34:1;0(16:0;0-18:1;0)	GL	MEM	DAG	34	1	0	5.28809	NA	7.45253	5.45496	NA	9.92563	8.08524	NA	5.09867	7.92981
DAG-34:1;0(16:1;0-18:0;0)	GL	MEM	DAG	34	1	0	0.259631	NA	0.687352	0.353413	0.148202	0.701855	0.605672	0.121192	0.288575	0.551789
DAG-34:1;0(17:1;0-17:0;0)	GL	MEM	DAG	34	1	0	NA	NA	NA	NA	NA	NA	NA	NA	NA	NA
DAG-34:2;0(14:0;0-20:2;0)	GL	MEM	DAG	34	2	0	NA	NA	NA	NA	NA	NA	NA	NA	NA	NA
DAG-34:2;0(16:0;0-18:2;0)	GL	MEM	DAG	34	2	0	NA	NA	NA	NA	NA	NA	NA	NA	NA	NA
DAG-34:2;0(16:1;0-18:1;0)	GL	MEM	DAG	34	2	0	NA	NA	NA	NA	NA	NA	NA	NA	NA	NA
DAG-34:2;0(17:1;0-17:1;0)	GL	MEM	DAG	34	2	0	NA	NA	NA	NA	NA	NA	NA	NA	NA	NA
DAG-34:3;0(16:0;0-18:3;0)	GL	MEM	DAG	34	3	0	NA	NA	NA	NA	NA	NA	NA	NA	NA	NA
DAG-34:3;0(16:1;0-18:2;0)	GL	MEM	DAG	34	3	0	NA	NA	NA	NA	NA	NA	NA	NA	NA	NA
DAG-35:1;0(16:0;0-19:1;0)	GL	MEM	DAG	35	1	0	NA	NA	NA	NA	NA	NA	NA	NA	NA	NA
DAG-35:1;0(17:0;0-18:1;0)	GL	MEM	DAG	35	1	0	3.15039	NA	2.17926	NA	NA	NA	NA	NA	NA	NA
DAG-35:1;0(17:1;0-18:0;0)	GL	MEM	DAG	35	1	0	NA	NA	NA	NA	NA	NA	NA	NA	NA	NA
DAG-35:2;0(16:0;0-19:2;0)	GL	MEM	DAG	35	2	0	NA	NA	NA	NA	NA	NA	NA	NA	NA	NA
DAG-35:2;0(16:1;0-19:1;0)	GL	MEM	DAG	35	2	0	NA	NA	NA	NA	NA	NA	NA	NA	NA	NA
DAG-35:2;0(17:0;0-18:2;0)	GL	MEM	DAG	35	2	0	NA	NA	NA	NA	NA	NA	NA	NA	NA	NA
DAG-35:2;0(17:1;0-18:1;0)	GL	MEM	DAG	35	2	0	8.49675	NA	6.13911	6.28357	NA	2.7904	3.54177	NA	NA	NA
DAG-36:0;0(18:0;0-18:0;0)	GL	MEM	DAG	36	0	0	NA	NA	NA	NA	NA	NA	NA	NA	NA	NA
DAG-36:1;0(16:0;0-20:1;0)	GL	MEM	DAG	36	1	0	NA	NA	0.36417	NA	NA	NA	0.333209	NA	NA	0.326336
DAG-36:1;0(18:1;0-18:0;0)	GL	MEM	DAG	36	1	0	3.14745	NA	3.38159	4.19393	NA	6.74082	3.74879	NA	2.29765	3.29938
DAG-36:2;0(16:0;0-20:2;0)	GL	MEM	DAG	36	2	0	NA	NA	0.388666	NA	NA	0.434559	0.289511	NA	NA	0.183072
DAG-36:2;0(16:1;0-20:1;0)	GL	MEM	DAG	36	2	0	NA	NA	NA	NA	NA	NA	NA	NA	NA	NA
DAG-36:2;0(18:1;0-18:1;0)	GL	MEM	DAG	36	2	0	NA	NA	4.57108	NA	NA	9.42679	5.26016	NA	NA	4.12852
DAG-36:2;0(18:2;0-18:0;0)	GL	MEM	DAG	36	2	0	0.608071	NA	0.376969	NA	NA	0.718151	0.515461	NA	NA	0.467343
DAG-36:3;0(16:0;0-20:3;0)	GL	MEM	DAG	36	3	0	NA	NA	NA	NA	NA	NA	NA	NA	NA	NA
DAG-36:3;0(16:1;0-20:2;0)	GL	MEM	DAG	36	3	0	NA	NA	NA	NA	NA	NA	NA	NA	NA	NA
DAG-36:3;0(18:2;0-18:1;0)	GL	MEM	DAG	36	3	0	NA	NA	NA	NA	NA	NA	NA	NA	NA	NA
DAG-36:3;0(18:3;0-18:0;0)	GL	MEM	DAG	36	3	0	NA	NA	NA	NA	NA	NA	NA	NA	NA	NA
DAG-36:4;0(16:0;0-20:4;0)	GL	MEM	DAG	36	4	0	NA	NA	NA	NA	NA	NA	NA	NA	NA	NA
DAG-36:4;0(18:2;0-18:2;0)	GL	MEM	DAG	36	4	0	NA	NA	NA	NA	NA	NA	NA	NA	NA	NA
DAG-36:4;0(18:3;0-18:1;0)	GL	MEM	DAG	36	4	0	NA	NA	NA	NA	NA	NA	NA	NA	NA	NA
DAG-37:1;0(17:0;0-20:1;0)	GL	MEM	DAG	37	1	0	NA	NA	NA	NA	NA	NA	NA	NA	NA	NA
DAG-37:1;0(18:0;0-19:1;0)	GL	MEM	DAG	37	1	0	NA	NA	NA	NA	NA	NA	NA	NA	NA	NA
DAG-37:1;0(18:1;0-19:0;0)	GL	MEM	DAG	37	1	0	NA	NA	NA	NA	NA	5.81896	NA	NA	NA	NA
DAG-37:2;0(17:1;0-20:1;0)	GL	MEM	DAG	37	2	0	NA	NA	NA	NA	NA	NA	NA	NA	NA	NA
DAG-37:2;0(18:1;0-19:1;0)	GL	MEM	DAG	37	2	0	NA	NA	4.9586	NA	NA	2.66262	NA	NA	NA	NA
DAG-38:1;0(16:0;0-22:1;0)	GL	MEM	DAG	38	1	0	NA	NA	NA	NA	NA	NA	NA	NA	NA	NA
DAG-38:1;0(18:0;0-20:1;0)	GL	MEM	DAG	38	1	0	NA	NA	NA	NA	NA	NA	NA	NA	NA	NA
DAG-38:2;0(18:0;0-20:2;0)	GL	MEM	DAG	38	2	0	NA	NA	NA	NA	NA	2.17434	NA	NA	NA	NA
DAG-38:2;0(18:1;0-20:1;0)	GL	MEM	DAG	38	2	0	NA	NA	NA	NA	NA	2.6632	NA	NA	NA	NA
DAG-38:3;0(18:0;0-20:3;0)	GL	MEM	DAG	38	3	0	NA	NA	NA	NA	NA	NA	NA	NA	NA	NA
DAG-38:3;0(18:1;0-20:2;0)	GL	MEM	DAG	38	3	0	NA	NA	NA	NA	NA	NA	NA	NA	NA	NA
DAG-38:4;0(16:0;0-22:4;0)	GL	MEM	DAG	38	4	0	NA	NA	NA	NA	0.430702	NA	NA	0.364195	NA	NA
DAG-38:4;0(18:0;0-20:4;0)	GL	MEM	DAG	38	4	0	1.14473	NA	NA	NA	2.32898	NA	NA	2.09499	NA	NA
DAG-38:4;0(18:1;0-20:3;0)	GL	MEM	DAG	38	4	0	0.106374	NA	NA	NA	0.172091	NA	NA	0.227178	NA	NA
DAG-38:5;0(16:0;0-22:5;0)	GL	MEM	DAG	38	5	0	NA	NA	NA	NA	NA	NA	NA	NA	NA	NA
DAG-38:5;0(16:1;0-22:4;0)	GL	MEM	DAG	38	5	0	NA	NA	NA	NA	NA	NA	NA	NA	NA	NA
DAG-38:5;0(18:0;0-20:5;0)	GL	MEM	DAG	38	5	0	NA	NA	NA	NA	NA	NA	NA	NA	NA	NA
DAG-38:5;0(18:1;0-20:4;0)	GL	MEM	DAG	38	5	0	NA	NA	NA	NA	NA	NA	NA	NA	NA	NA
DAG-38:5;0(18:2;0-20:3;0)	GL	MEM	DAG	38	5	0	NA	NA	NA	NA	NA	NA	NA	NA	NA	NA
DAG-38:6;0(16:0;0-22:6;0)	GL	MEM	DAG	38	6	0	NA	NA	NA	4.00287	NA	NA	NA	NA	3.7427	NA
DAG-38:6;0(16:1;0-22:5;0)	GL	MEM	DAG	38	6	0	NA	NA	NA	NA	NA	NA	NA	NA	NA	NA
DAG-38:6;0(18:2;0-20:4;0)	GL	MEM	DAG	38	6	0	NA	NA	NA	NA	NA	NA	NA	NA	NA	NA
DAG-40:1;0(16:0;0-24:1;0)	GL	MEM	DAG	40	1	0	NA	NA	NA	NA	NA	NA	NA	NA	NA	NA
DAG-40:1;0(18:1;0-22:0;0)	GL	MEM	DAG	40	1	0	NA	NA	NA	NA	NA	NA	NA	NA	NA	NA
DAG-40:4;0(18:0;0-22:4;0)	GL	MEM	DAG	40	4	0	NA	NA	NA	NA	NA	NA	NA	NA	NA	NA
DAG-40:5;0(18:0;0-22:5;0)	GL	MEM	DAG	40	5	0	NA	NA	NA	NA	NA	NA	NA	NA	NA	NA
DAG-40:5;0(18:1;0-22:4;0)	GL	MEM	DAG	40	5	0	NA	NA	NA	NA	NA	NA	NA	NA	NA	NA
DAG-40:6;0(18:0;0-22:6;0)	GL	MEM	DAG	40	6	0	2.59058	NA	NA	4.57266	NA	NA	NA	NA	2.74244	NA
DAG-40:6;0(18:1;0-22:5;0)	GL	MEM	DAG	40	6	0	NA	NA	NA	NA	NA	NA	NA	NA	NA	NA
DAG-42:2;0(18:1;0-24:1;0)	GL	MEM	DAG	42	2	0	NA	NA	NA	NA	NA	NA	NA	NA	NA	NA
HexCer-30:2;2	SL	MEM	HexCer	30	2	2	NA	NA	NA	NA	NA	NA	NA	NA	NA	NA
HexCer-34:0;2	SL	MEM	HexCer	34	0	2	NA	NA	NA	NA	NA	NA	NA	NA	NA	NA
HexCer-34:0;3	SL	MEM	HexCer	34	0	3	NA	NA	NA	NA	NA	NA	NA	NA	NA	NA
HexCer-34:1;2	SL	MEM	HexCer	34	1	2	NA	NA	NA	0.384299	NA	0.677513	0.370291	0.291352	0.510056	0.475985
HexCer-36:0;2	SL	MEM	HexCer	36	0	2	NA	NA	NA	NA	NA	NA	NA	NA	NA	NA
HexCer-36:1;2	SL	MEM	HexCer	36	1	2	0.340478	NA	0.481345	0.981689	NA	1.52205	0.597049	0.522822	0.708336	0.682646
HexCer-38:0;2	SL	MEM	HexCer	38	0	2	NA	NA	NA	NA	NA	NA	NA	NA	NA	NA
HexCer-38:1;2	SL	MEM	HexCer	38	1	2	0.261169	NA	0.594242	0.806591	NA	1.16187	0.463592	0.398903	0.587857	0.621804
HexCer-38:2;2	SL	MEM	HexCer	38	2	2	NA	NA	NA	NA	NA	NA	NA	NA	NA	NA
HexCer-40:0;2	SL	MEM	HexCer	40	0	2	NA	NA	NA	NA	NA	NA	NA	NA	NA	NA
HexCer-40:0;3	SL	MEM	HexCer	40	0	3	NA	NA	NA	NA	NA	NA	NA	NA	NA	NA
HexCer-40:1;2	SL	MEM	HexCer	40	1	2	0.522091	NA	0.842976	1.22113	0.303506	1.83981	0.696385	0.585699	0.696106	0.904769
HexCer-40:2;2	SL	MEM	HexCer	40	2	2	NA	NA	NA	NA	NA	NA	NA	NA	NA	NA
HexCer-42:0;2	SL	MEM	HexCer	42	0	2	NA	NA	NA	NA	NA	NA	NA	NA	NA	NA
HexCer-42:1;2	SL	MEM	HexCer	42	1	2	2.86572	NA	3.75273	4.60685	NA	4.73744	3.5781	NA	4.12701	4.05668
HexCer-42:1;3	SL	MEM	HexCer	42	1	3	NA	NA	NA	NA	NA	NA	NA	NA	NA	NA
HexCer-42:2;2	SL	MEM	HexCer	42	2	2	0.348777	NA	1.0837	0.680805	NA	2.82142	0.891618	0.589619	0.616772	1.07255
HexCer-42:2;3	SL	MEM	HexCer	42	2	3	NA	NA	NA	NA	NA	NA	NA	NA	NA	NA
HexCer-44:0;3	SL	MEM	HexCer	44	0	3	NA	NA	NA	NA	NA	NA	NA	NA	NA	NA
HexCer-44:1;3	SL	MEM	HexCer	44	1	3	NA	NA	NA	NA	NA	NA	NA	NA	NA	NA
HexCer-44:2;2	SL	MEM	HexCer	44	2	2	NA	NA	NA	NA	NA	NA	NA	NA	NA	NA
LPA-16:0;0(16:0;0)	GPL	LYS	LPA	16	0	0	NA	NA	NA	NA	NA	NA	NA	0.225454	0.168127	NA
LPA-16:3;0(16:3;0)	GPL	LYS	LPA	16	3	0	NA	NA	NA	NA	NA	NA	NA	NA	NA	NA
LPA-18:0;0(18:0;0)	GPL	LYS	LPA	18	0	0	NA	NA	NA	NA	NA	NA	NA	0.144067	0.154612	NA
LPA-18:1;0(18:1;0)	GPL	LYS	LPA	18	1	0	NA	NA	NA	NA	NA	0.212253	0.778792	0.254429	0.446586	0.220133
LPA-18:2;0(18:2;0)	GPL	LYS	LPA	18	2	0	NA	NA	NA	NA	NA	NA	NA	NA	NA	NA
LPA-18:3;0(18:3;0)	GPL	LYS	LPA	18	3	0	NA	NA	NA	NA	NA	NA	NA	NA	NA	NA
LPA-18:4;0(18:4;0)	GPL	LYS	LPA	18	4	0	NA	NA	NA	NA	NA	NA	NA	NA	NA	NA
LPA-20:1;0(20:1;0)	GPL	LYS	LPA	20	1	0	NA	NA	NA	NA	NA	NA	0.161041	NA	NA	NA
LPA-20:2;0(20:2;0)	GPL	LYS	LPA	20	2	0	NA	NA	0.315024	0.371782	0.265714	0.478196	1.20518	0.944647	1.10624	0.868436
LPA-20:3;0(20:3;0)	GPL	LYS	LPA	20	3	0	NA	NA	NA	NA	NA	NA	NA	NA	NA	NA
LPA-20:4;0(20:4;0)	GPL	LYS	LPA	20	4	0	NA	NA	NA	NA	NA	NA	NA	NA	NA	NA
LPA-22:4;0(22:4;0)	GPL	LYS	LPA	22	4	0	NA	NA	NA	NA	NA	NA	NA	NA	NA	NA
LPA-22:5;0(22:5;0)	GPL	LYS	LPA	22	5	0	NA	NA	NA	NA	NA	NA	NA	NA	NA	NA
LPA-22:6;0(22:6;0)	GPL	LYS	LPA	22	6	0	0.165632	NA	NA	NA	NA	NA	NA	NA	NA	NA
LPC-14:0;0(14:0;0)	GPL	LYS	LPC	14	0	0	0.505523	NA	0.34273	0.392764	1.24783	0.561546	1.2267	1.32725	0.978224	1.13833
LPC-14:1;0(14:1;0)	GPL	LYS	LPC	14	1	0	NA	NA	NA	NA	NA	NA	NA	NA	NA	NA
LPC-14:2;0(14:2;0)	GPL	LYS	LPC	14	2	0	NA	NA	NA	NA	NA	NA	NA	NA	NA	NA
LPC-16:0;0(16:0;0)	GPL	LYS	LPC	16	0	0	4.61976	NA	3.01227	7.93666	9.49888	6.24628	11.937	28.5935	22.6541	13.9562
LPC-16:1;0(16:1;0)	GPL	LYS	LPC	16	1	0	0.27923	NA	0.412934	0.375673	0.502159	0.858671	1.31963	0.924733	0.693186	1.38165
LPC-18:0;0(18:0;0)	GPL	LYS	LPC	18	0	0	1.63382	NA	1.28111	2.20216	1.83666	1.28649	3.05649	7.21038	7.236	3.29119
LPC-18:1;0(18:1;0)	GPL	LYS	LPC	18	1	0	1.41011	NA	1.91271	2.09572	2.69487	4.48668	8.50145	7.20383	5.95025	7.26859
LPC-18:2;0(18:2;0)	GPL	LYS	LPC	18	2	0	NA	NA	NA	NA	NA	NA	0.376286	0.459702	0.455031	0.244917
LPC-20:0;0(20:0;0)	GPL	LYS	LPC	20	0	0	NA	NA	NA	NA	NA	NA	NA	NA	NA	NA
LPC-20:1;0(20:1;0)	GPL	LYS	LPC	20	1	0	NA	NA	NA	NA	NA	NA	0.31293	0.273555	NA	0.389755
LPC-20:3;0(20:3;0)	GPL	LYS	LPC	20	3	0	NA	NA	NA	NA	NA	NA	NA	NA	NA	NA
LPC-20:4;0(20:4;0)	GPL	LYS	LPC	20	4	0	NA	NA	NA	NA	0.646057	NA	NA	1.27095	0.283631	NA
LPC-22:4;0(22:4;0)	GPL	LYS	LPC	22	4	0	NA	NA	NA	NA	NA	NA	NA	0.315779	NA	NA
LPC-22:6;0(22:6;0)	GPL	LYS	LPC	22	6	0	0.305309	NA	NA	0.291666	NA	NA	NA	NA	0.853039	NA
LPC O--16:0;0(16:0;0)	GPL	LYS	LPC O-	16	0	0	0.539025	NA	0.761473	1.12838	NA	1.45261	0.904218	0.581722	0.70027	1.03897
LPC O--16:1;0(16:1;0)	GPL	LYS	LPC O-	16	1	0	NA	NA	NA	NA	NA	0.316589	NA	NA	NA	NA
LPC O--18:0;0(18:0;0)	GPL	LYS	LPC O-	18	0	0	NA	NA	NA	0.285989	NA	0.262893	NA	NA	NA	NA
LPC O--18:1;0(18:1;0)	GPL	LYS	LPC O-	18	1	0	NA	NA	0.462343	0.313901	NA	1.20687	0.304267	NA	NA	0.330199
LPC O--18:2;0(18:2;0)	GPL	LYS	LPC O-	18	2	0	NA	NA	NA	NA	NA	NA	NA	NA	NA	NA
LPE-16:0;0(16:0;0)	GPL	LYS	LPE	16	0	0	0.45395	NA	0.348143	0.692384	1.379	0.809528	1.01397	2.20909	1.8611	1.1349
LPE-16:1;0(16:1;0)	GPL	LYS	LPE	16	1	0	NA	NA	NA	NA	NA	0.088487	0.262448	0.113176	0.123385	0.26686
LPE-18:0;0(18:0;0)	GPL	LYS	LPE	18	0	0	1.88203	0.071186	1.47177	3.20405	3.06534	3.82516	2.95108	8.65607	7.08412	3.07009
LPE-18:1;0(18:1;0)	GPL	LYS	LPE	18	1	0	0.447857	NA	0.930797	0.670556	1.03025	1.91004	3.27509	2.75563	1.98791	2.81355
LPE-18:2;0(18:2;0)	GPL	LYS	LPE	18	2	0	NA	NA	NA	NA	NA	0.096977	0.209094	0.152901	0.115893	0.235016
LPE-20:0;0(20:0;0)	GPL	LYS	LPE	20	0	0	NA	NA	NA	NA	NA	NA	NA	NA	NA	NA
LPE-20:1;0(20:1;0)	GPL	LYS	LPE	20	1	0	NA	NA	NA	NA	NA	NA	0.198037	0.102029	NA	0.243968
LPE-20:2;0(20:2;0)	GPL	LYS	LPE	20	2	0	NA	NA	0.129411	NA	NA	0.098958	0.188256	NA	NA	0.150776
LPE-20:3;0(20:3;0)	GPL	LYS	LPE	20	3	0	NA	NA	NA	NA	NA	NA	NA	NA	NA	NA
LPE-20:4;0(20:4;0)	GPL	LYS	LPE	20	4	0	0.100942	NA	0.218959	0.297336	1.12364	0.296127	0.409747	1.06757	0.351223	0.434373
LPE-22:0;0(22:0;0)	GPL	LYS	LPE	22	0	0	NA	NA	NA	NA	NA	NA	NA	NA	NA	NA
LPE-22:4;0(22:4;0)	GPL	LYS	LPE	22	4	0	NA	NA	NA	NA	1.0498	NA	NA	0.527113	NA	NA
LPE-22:5;0(22:5;0)	GPL	LYS	LPE	22	5	0	NA	NA	NA	NA	0.322212	NA	0.147652	0.220603	NA	0.124503
LPE-22:6;0(22:6;0)	GPL	LYS	LPE	22	6	0	0.647251	NA	0.104664	0.930567	NA	NA	0.17817	NA	1.16836	0.168474
LPE-24:0;0(24:0;0)	GPL	LYS	LPE	24	0	0	NA	NA	NA	NA	NA	NA	NA	NA	NA	NA
LPE-24:1;0(24:1;0)	GPL	LYS	LPE	24	1	0	NA	NA	NA	NA	NA	NA	NA	NA	NA	NA
LPE-24:4;0(24:4;0)	GPL	LYS	LPE	24	4	0	NA	NA	NA	NA	0.173692	NA	NA	0.16322	NA	NA
LPE-24:5;0(24:5;0)	GPL	LYS	LPE	24	5	0	NA	NA	NA	NA	0.203096	NA	NA	0.112418	NA	NA
LPE-24:6;0(24:6;0)	GPL	LYS	LPE	24	6	0	NA	NA	NA	NA	NA	NA	NA	NA	0.104459	NA
LPE O--16:0;0(16:0;0)	GPL	LYS	LPE O-	16	0	0	NA	NA	NA	0.11208	NA	0.115819	0.078906	NA	NA	NA
LPE O--16:1;0(16:1;0)	GPL	LYS	LPE O-	16	1	0	0.581828	NA	0.801351	1.75744	0.452602	2.36371	3.48311	1.99902	2.56192	3.89686
LPE O--18:0;0(18:0;0)	GPL	LYS	LPE O-	18	0	0	NA	NA	0.106741	0.139889	NA	0.177605	0.175784	NA	0.084681	0.201057
LPE O--18:1;0(18:1;0)	GPL	LYS	LPE O-	18	1	0	0.854807	NA	1.20375	1.99352	0.523191	2.47092	4.50013	2.36022	2.76523	4.66851
LPE O--18:2;0(18:2;0)	GPL	LYS	LPE O-	18	2	0	0.120318	NA	0.377335	0.41142	0.169405	1.74619	1.71015	0.956589	0.633465	1.44106
LPI-10:2;0(10:2;0)	GPL	LYS	LPI	10	2	0	NA	NA	NA	NA	NA	NA	NA	NA	NA	NA
LPI-12:5;0(12:5;0)	GPL	LYS	LPI	12	5	0	NA	NA	NA	NA	NA	NA	NA	NA	NA	NA
LPI-14:0;0(14:0;0)	GPL	LYS	LPI	14	0	0	NA	NA	NA	NA	NA	NA	NA	NA	NA	NA
LPI-16:0;0(16:0;0)	GPL	LYS	LPI	16	0	0	NA	NA	NA	0.269139	NA	NA	0.397893	0.574531	0.395463	0.43385
LPI-16:1;0(16:1;0)	GPL	LYS	LPI	16	1	0	NA	NA	NA	NA	NA	NA	NA	NA	NA	NA
LPI-18:0;0(18:0;0)	GPL	LYS	LPI	18	0	0	2.74996	NA	2.46691	5.04296	3.04506	5.00599	7.87071	20.3251	9.65443	6.20325
LPI-18:1;0(18:1;0)	GPL	LYS	LPI	18	1	0	0.384081	NA	0.529165	0.366146	0.293092	1.09497	1.46774	1.13346	0.82953	1.3847
LPI-18:2;0(18:2;0)	GPL	LYS	LPI	18	2	0	NA	NA	NA	NA	NA	NA	NA	NA	NA	NA
LPI-20:2;0(20:2;0)	GPL	LYS	LPI	20	2	0	NA	NA	0.105758	NA	NA	0.15055	NA	NA	NA	0.11209
LPI-20:4;0(20:4;0)	GPL	LYS	LPI	20	4	0	0.262748	NA	0.300003	0.475576	0.455619	0.957273	0.354847	0.902729	0.237794	0.30422
LPS-10:3;0(10:3;0)	GPL	LYS	LPS	10	3	0	NA	NA	NA	NA	NA	NA	NA	NA	NA	NA
LPS-12:1;0(12:1;0)	GPL	LYS	LPS	12	1	0	NA	NA	NA	NA	NA	NA	NA	NA	NA	NA
LPS-12:6;0(12:6;0)	GPL	LYS	LPS	12	6	0	0.316097	NA	NA	NA	NA	1.32139	NA	NA	NA	NA
LPS-16:1;0(16:1;0)	GPL	LYS	LPS	16	1	0	NA	NA	0.106895	NA	NA	NA	NA	NA	NA	0.140553
LPS-16:6;0(16:6;0)	GPL	LYS	LPS	16	6	0	NA	NA	NA	NA	NA	NA	NA	NA	NA	NA
LPS-18:0;0(18:0;0)	GPL	LYS	LPS	18	0	0	0.275992	NA	0.280107	1.04837	0.600502	NA	0.792741	1.9954	1.81544	0.895868
LPS-18:1;0(18:1;0)	GPL	LYS	LPS	18	1	0	NA	NA	0.503706	0.411736	0.390459	1.29497	0.907242	0.563296	0.45318	0.905638
LPS-20:0;0(20:0;0)	GPL	LYS	LPS	20	0	0	NA	NA	NA	NA	NA	NA	NA	NA	NA	NA
LPS-20:2;0(20:2;0)	GPL	LYS	LPS	20	2	0	NA	NA	NA	NA	NA	NA	NA	NA	NA	NA
LPS-20:3;0(20:3;0)	GPL	LYS	LPS	20	3	0	NA	NA	0.092874	NA	0.132463	NA	NA	0.147974	0.131813	0.109022
LPS-22:4;0(22:4;0)	GPL	LYS	LPS	22	4	0	NA	NA	NA	NA	0.156052	NA	NA	0.144626	NA	NA
LPS-22:6;0(22:6;0)	GPL	LYS	LPS	22	6	0	0.189887	NA	NA	0.545991	NA	NA	0.251177	NA	0.579849	0.179259
LPS-24:5;0(24:5;0)	GPL	LYS	LPS	24	5	0	NA	NA	NA	NA	NA	NA	NA	NA	NA	NA
PA-28:0;0(14:0;0-14:0;0)	GPL	MEM	PA	28	0	0	NA	NA	NA	NA	NA	NA	NA	NA	NA	NA
PA-30:0;0(15:0;0-15:0;0)	GPL	MEM	PA	30	0	0	NA	NA	NA	NA	NA	NA	NA	NA	NA	NA
PA-30:0;0(16:0;0-14:0;0)	GPL	MEM	PA	30	0	0	NA	NA	NA	NA	0.324034	NA	NA	NA	NA	NA
PA-31:0;0(16:0;0-15:0;0)	GPL	MEM	PA	31	0	0	NA	NA	NA	NA	NA	NA	NA	NA	NA	NA
PA-31:0;0(17:0;0-14:0;0)	GPL	MEM	PA	31	0	0	NA	NA	NA	NA	NA	NA	NA	NA	NA	NA
PA-32:0;0(16:0;0-16:0;0)	GPL	MEM	PA	32	0	0	0.417557	NA	0.372114	0.346307	0.641054	0.268753	0.256688	0.229933	0.216594	NA
PA-32:0;0(18:0;0-14:0;0)	GPL	MEM	PA	32	0	0	NA	NA	NA	NA	NA	NA	NA	NA	NA	NA
PA-32:1;0(16:0;0-16:1;0)	GPL	MEM	PA	32	1	0	NA	NA	0.372532	NA	NA	NA	NA	NA	NA	NA
PA-32:1;0(18:1;0-14:0;0)	GPL	MEM	PA	32	1	0	NA	NA	0.19845	NA	NA	0.393596	NA	NA	0.217969	NA
PA-32:2;0(18:2;0-14:0;0)	GPL	MEM	PA	32	2	0	NA	NA	NA	NA	NA	NA	NA	NA	NA	NA
PA-32:3;0(18:0;0-14:3;0)	GPL	MEM	PA	32	3	0	NA	NA	NA	NA	NA	NA	NA	NA	NA	NA
PA-33:0;0(17:0;0-16:0;0)	GPL	MEM	PA	33	0	0	NA	NA	NA	NA	NA	NA	NA	NA	NA	NA
PA-33:0;0(18:0;0-15:0;0)	GPL	MEM	PA	33	0	0	NA	NA	NA	NA	NA	NA	NA	NA	NA	NA
PA-33:1;0(17:0;0-16:1;0)	GPL	MEM	PA	33	1	0	NA	NA	NA	NA	NA	NA	NA	NA	NA	NA
PA-33:1;0(17:1;0-16:0;0)	GPL	MEM	PA	33	1	0	NA	NA	NA	NA	NA	NA	NA	NA	NA	NA
PA-33:1;0(18:1;0-15:0;0)	GPL	MEM	PA	33	1	0	NA	NA	NA	NA	NA	NA	NA	NA	NA	NA
PA-33:2;0(18:2;0-15:0;0)	GPL	MEM	PA	33	2	0	NA	NA	NA	NA	NA	NA	NA	NA	NA	NA
PA-34:0;0(18:0;0-16:0;0)	GPL	MEM	PA	34	0	0	NA	NA	NA	NA	NA	NA	NA	NA	NA	NA
PA-34:1;0(17:0;0-17:1;0)	GPL	MEM	PA	34	1	0	NA	NA	NA	NA	NA	NA	NA	NA	NA	NA
PA-34:1;0(18:0;0-16:1;0)	GPL	MEM	PA	34	1	0	NA	NA	0.460358	0.218575	NA	0.352917	0.32207	NA	0.262726	0.263693
PA-34:1;0(18:1;0-16:0;0)	GPL	MEM	PA	34	1	0	1.159	NA	1.3432	0.732127	1.32526	1.07564	0.560026	0.588701	0.410752	0.402401
PA-34:2;0(17:1;0-17:1;0)	GPL	MEM	PA	34	2	0	NA	NA	NA	NA	NA	NA	NA	NA	NA	NA
PA-34:2;0(18:1;0-16:1;0)	GPL	MEM	PA	34	2	0	NA	NA	0.246157	NA	NA	0.279784	0.170699	NA	NA	NA
PA-34:2;0(18:2;0-16:0;0)	GPL	MEM	PA	34	2	0	NA	NA	0.194764	NA	NA	NA	NA	NA	NA	NA
PA-34:3;0(18:2;0-16:1;0)	GPL	MEM	PA	34	3	0	NA	NA	NA	NA	NA	NA	NA	NA	NA	NA
PA-34:3;0(18:3;0-16:0;0)	GPL	MEM	PA	34	3	0	NA	NA	NA	NA	NA	NA	NA	NA	NA	NA
PA-34:3;0(20:0;0-14:3;0)	GPL	MEM	PA	34	3	0	NA	NA	NA	NA	NA	NA	NA	NA	NA	NA
PA-34:3;0(20:3;0-14:0;0)	GPL	MEM	PA	34	3	0	NA	NA	NA	NA	NA	NA	NA	NA	NA	NA
PA-34:4;0(20:4;0-14:0;0)	GPL	MEM	PA	34	4	0	NA	NA	NA	NA	NA	NA	NA	NA	NA	NA
PA-35:0;0(18:0;0-17:0;0)	GPL	MEM	PA	35	0	0	NA	NA	NA	NA	NA	NA	NA	NA	NA	NA
PA-35:1;0(18:0;0-17:1;0)	GPL	MEM	PA	35	1	0	NA	NA	NA	NA	NA	NA	2.28532	NA	NA	NA
PA-35:1;0(18:1;0-17:0;0)	GPL	MEM	PA	35	1	0	NA	NA	1.7104	2.1273	NA	NA	0.82711	NA	NA	2.38483
PA-35:2;0(18:1;0-17:1;0)	GPL	MEM	PA	35	2	0	NA	NA	NA	NA	NA	NA	NA	NA	NA	NA
PA-35:2;0(18:2;0-17:0;0)	GPL	MEM	PA	35	2	0	NA	NA	NA	NA	NA	NA	NA	NA	NA	NA
PA-36:1;0(18:0;0-18:1;0)	GPL	MEM	PA	36	1	0	0.927521	0.42654	1.57438	0.878497	0.72364	1.48711	0.935128	0.657776	0.80359	0.693439
PA-36:1;0(20:1;0-16:0;0)	GPL	MEM	PA	36	1	0	NA	NA	NA	NA	NA	NA	NA	NA	NA	NA
PA-36:2;0(18:0;0-18:2;0)	GPL	MEM	PA	36	2	0	NA	NA	0.171905	0.252858	0.197367	0.543641	0.315209	0.131752	0.217138	0.239099
PA-36:2;0(18:1;0-18:1;0)	GPL	MEM	PA	36	2	0	0.571302	NA	0.666156	0.307287	0.309396	1.43477	0.359386	0.116755	0.186429	0.2324
PA-36:2;0(20:2;0-16:0;0)	GPL	MEM	PA	36	2	0	NA	NA	0.509057	NA	NA	NA	NA	NA	NA	NA
PA-36:3;0(18:0;0-18:3;0)	GPL	MEM	PA	36	3	0	NA	NA	NA	NA	NA	NA	NA	NA	NA	NA
PA-36:3;0(18:1;0-18:2;0)	GPL	MEM	PA	36	3	0	NA	NA	0.221583	NA	NA	0.319545	NA	NA	0.199691	NA
PA-36:3;0(20:3;0-16:0;0)	GPL	MEM	PA	36	3	0	NA	NA	NA	NA	NA	NA	NA	NA	NA	NA
PA-36:4;0(18:1;0-18:3;0)	GPL	MEM	PA	36	4	0	NA	NA	NA	NA	NA	NA	NA	NA	NA	NA
PA-36:4;0(18:2;0-18:2;0)	GPL	MEM	PA	36	4	0	NA	NA	NA	NA	NA	NA	NA	NA	NA	NA
PA-36:4;0(20:3;0-16:1;0)	GPL	MEM	PA	36	4	0	NA	NA	NA	NA	NA	NA	NA	NA	NA	NA
PA-36:4;0(20:4;0-16:0;0)	GPL	MEM	PA	36	4	0	NA	NA	NA	NA	NA	NA	NA	NA	NA	NA
PA-36:5;0(18:2;0-18:3;0)	GPL	MEM	PA	36	5	0	NA	NA	NA	NA	NA	NA	NA	NA	NA	NA
PA-36:5;0(20:4;0-16:1;0)	GPL	MEM	PA	36	5	0	NA	NA	NA	NA	NA	NA	NA	NA	NA	NA
PA-36:5;0(20:5;0-16:0;0)	GPL	MEM	PA	36	5	0	NA	NA	NA	NA	NA	NA	NA	NA	NA	NA
PA-37:1;0(19:0;0-18:1;0)	GPL	MEM	PA	37	1	0	NA	NA	NA	NA	NA	NA	NA	NA	NA	NA
PA-37:2;0(19:0;0-18:2;0)	GPL	MEM	PA	37	2	0	NA	NA	NA	NA	NA	NA	NA	NA	NA	NA
PA-37:2;0(20:2;0-17:0;0)	GPL	MEM	PA	37	2	0	NA	NA	NA	NA	NA	NA	NA	NA	NA	NA
PA-37:3;0(19:1;0-18:2;0)	GPL	MEM	PA	37	3	0	NA	NA	NA	NA	NA	NA	NA	NA	NA	NA
PA-37:3;0(20:3;0-17:0;0)	GPL	MEM	PA	37	3	0	NA	NA	NA	NA	NA	NA	NA	NA	NA	NA
PA-37:4;0(20:4;0-17:0;0)	GPL	MEM	PA	37	4	0	NA	NA	NA	NA	NA	NA	NA	NA	NA	NA
PA-38:1;0(20:1;0-18:0;0)	GPL	MEM	PA	38	1	0	NA	NA	NA	NA	NA	NA	NA	NA	NA	NA
PA-38:1;0(22:1;0-16:0;0)	GPL	MEM	PA	38	1	0	NA	NA	NA	NA	NA	NA	NA	NA	NA	NA
PA-38:2;0(20:0;0-18:2;0)	GPL	MEM	PA	38	2	0	NA	NA	NA	NA	NA	NA	NA	NA	NA	NA
PA-38:2;0(20:1;0-18:1;0)	GPL	MEM	PA	38	2	0	NA	NA	NA	NA	NA	NA	NA	NA	NA	NA
PA-38:2;0(20:2;0-18:0;0)	GPL	MEM	PA	38	2	0	NA	NA	0.276666	NA	NA	NA	NA	NA	NA	NA
PA-38:2;0(22:2;0-16:0;0)	GPL	MEM	PA	38	2	0	NA	NA	NA	NA	NA	NA	NA	NA	NA	NA
PA-38:3;0(20:0;0-18:3;0)	GPL	MEM	PA	38	3	0	NA	NA	0.007586	NA	NA	NA	NA	NA	NA	NA
PA-38:3;0(20:2;0-18:1;0)	GPL	MEM	PA	38	3	0	NA	NA	0.257081	NA	NA	0.444809	NA	NA	NA	NA
PA-38:3;0(20:3;0-18:0;0)	GPL	MEM	PA	38	3	0	NA	NA	0.181015	0.179461	NA	0.206208	0.278781	NA	0.206077	NA
PA-38:3;0(24:0;0-14:3;0)	GPL	MEM	PA	38	3	0	NA	NA	NA	NA	NA	NA	NA	NA	NA	NA
PA-38:4;0(20:2;0-18:2;0)	GPL	MEM	PA	38	4	0	NA	NA	NA	NA	NA	0.033359	NA	NA	NA	NA
PA-38:4;0(20:3;0-18:1;0)	GPL	MEM	PA	38	4	0	NA	NA	0.106617	0.076238	NA	0.092684	NA	NA	NA	NA
PA-38:4;0(20:4;0-18:0;0)	GPL	MEM	PA	38	4	0	NA	NA	0.398096	0.328099	1.53845	0.353102	NA	0.754307	0.219066	NA
PA-38:4;0(22:4;0-16:0;0)	GPL	MEM	PA	38	4	0	NA	NA	NA	NA	NA	NA	NA	NA	NA	NA
PA-38:5;0(20:3;0-18:2;0)	GPL	MEM	PA	38	5	0	NA	NA	NA	NA	NA	NA	NA	NA	NA	NA
PA-38:5;0(20:4;0-18:1;0)	GPL	MEM	PA	38	5	0	NA	NA	NA	NA	0.325618	NA	NA	NA	NA	NA
PA-38:5;0(20:5;0-18:0;0)	GPL	MEM	PA	38	5	0	NA	NA	NA	NA	NA	NA	NA	NA	NA	NA
PA-38:5;0(22:4;0-16:1;0)	GPL	MEM	PA	38	5	0	NA	NA	NA	NA	NA	NA	NA	NA	NA	NA
PA-38:5;0(22:5;0-16:0;0)	GPL	MEM	PA	38	5	0	NA	NA	NA	NA	NA	NA	NA	NA	NA	NA
PA-38:6;0(20:4;0-18:2;0)	GPL	MEM	PA	38	6	0	NA	NA	NA	NA	NA	NA	NA	NA	NA	NA
PA-38:6;0(22:5;0-16:1;0)	GPL	MEM	PA	38	6	0	NA	NA	NA	NA	NA	NA	NA	NA	NA	NA
PA-38:6;0(22:6;0-16:0;0)	GPL	MEM	PA	38	6	0	NA	NA	NA	NA	NA	NA	NA	NA	NA	NA
PA-39:4;0(20:4;0-19:0;0)	GPL	MEM	PA	39	4	0	NA	NA	NA	NA	NA	NA	NA	NA	NA	NA
PA-39:4;0(22:4;0-17:0;0)	GPL	MEM	PA	39	4	0	NA	NA	NA	NA	NA	NA	NA	NA	NA	NA
PA-39:5;0(22:5;0-17:0;0)	GPL	MEM	PA	39	5	0	NA	NA	NA	NA	NA	NA	NA	NA	NA	NA
PA-40:4;0(20:0;0-20:4;0)	GPL	MEM	PA	40	4	0	NA	NA	NA	NA	NA	NA	NA	NA	NA	NA
PA-40:4;0(20:1;0-20:3;0)	GPL	MEM	PA	40	4	0	NA	NA	NA	NA	NA	NA	NA	NA	NA	NA
PA-40:4;0(22:3;0-18:1;0)	GPL	MEM	PA	40	4	0	NA	NA	NA	NA	NA	NA	NA	NA	NA	NA
PA-40:4;0(22:4;0-18:0;0)	GPL	MEM	PA	40	4	0	NA	NA	NA	NA	0.52359	NA	NA	0.299882	NA	NA
PA-40:4;0(24:4;0-16:0;0)	GPL	MEM	PA	40	4	0	NA	NA	NA	NA	NA	NA	NA	NA	NA	NA
PA-40:5;0(20:1;0-20:4;0)	GPL	MEM	PA	40	5	0	NA	NA	NA	NA	NA	NA	NA	NA	NA	NA
PA-40:5;0(22:4;0-18:1;0)	GPL	MEM	PA	40	5	0	NA	NA	NA	NA	NA	NA	NA	NA	NA	NA
PA-40:6;0(20:2;0-20:4;0)	GPL	MEM	PA	40	6	0	NA	NA	NA	NA	NA	NA	NA	NA	NA	NA
PA-40:6;0(20:3;0-20:3;0)	GPL	MEM	PA	40	6	0	NA	NA	NA	NA	NA	NA	NA	NA	NA	NA
PA-40:6;0(22:4;0-18:2;0)	GPL	MEM	PA	40	6	0	NA	NA	NA	NA	NA	NA	NA	NA	NA	NA
PA-40:6;0(22:5;0-18:1;0)	GPL	MEM	PA	40	6	0	NA	NA	NA	NA	NA	NA	NA	NA	NA	NA
PA-40:6;0(22:6;0-18:0;0)	GPL	MEM	PA	40	6	0	1.0913	NA	NA	1.41992	NA	NA	NA	NA	NA	NA
PA-40:7;0(20:3;0-20:4;0)	GPL	MEM	PA	40	7	0	NA	NA	NA	NA	NA	NA	NA	NA	NA	NA
PA-40:7;0(22:5;0-18:2;0)	GPL	MEM	PA	40	7	0	NA	NA	NA	NA	NA	NA	NA	NA	NA	NA
PA-40:7;0(22:6;0-18:1;0)	GPL	MEM	PA	40	7	0	NA	NA	NA	NA	NA	NA	NA	NA	NA	NA
PA-40:8;0(20:4;0-20:4;0)	GPL	MEM	PA	40	8	0	NA	NA	NA	NA	NA	NA	NA	NA	NA	NA
PA-42:5;0(22:1;0-20:4;0)	GPL	MEM	PA	42	5	0	NA	NA	NA	NA	NA	NA	NA	NA	NA	NA
PA-42:5;0(22:4;0-20:1;0)	GPL	MEM	PA	42	5	0	NA	NA	NA	NA	NA	NA	NA	NA	NA	NA
PA-42:5;0(22:5;0-20:0;0)	GPL	MEM	PA	42	5	0	NA	NA	NA	NA	NA	NA	NA	NA	NA	NA
PC-24:0;0(12:0;0-12:0;0)	GPL	MEM	PC	24	0	0	NA	NA	NA	NA	NA	NA	NA	NA	NA	NA
PC-26:0;0(14:0;0-12:0;0)	GPL	MEM	PC	26	0	0	NA	NA	NA	NA	NA	NA	NA	NA	NA	NA
PC-26:0;0(16:0;0-10:0;0)	GPL	MEM	PC	26	0	0	NA	NA	NA	NA	NA	NA	NA	NA	NA	NA
PC-27:0;0(14:0;0-13:0;0)	GPL	MEM	PC	27	0	0	NA	NA	NA	NA	NA	NA	NA	NA	NA	NA
PC-27:0;0(15:0;0-12:0;0)	GPL	MEM	PC	27	0	0	NA	NA	NA	NA	NA	NA	NA	NA	NA	NA
PC-27:0;0(16:0;0-11:0;0)	GPL	MEM	PC	27	0	0	NA	NA	NA	NA	NA	NA	NA	NA	NA	NA
PC-28:0;0(14:0;0-14:0;0)	GPL	MEM	PC	28	0	0	7.97137	NA	15.0671	2.17652	11.503	5.33078	11.3214	5.55717	5.05506	7.35916
PC-28:0;0(15:0;0-13:0;0)	GPL	MEM	PC	28	0	0	NA	NA	0.361155	NA	NA	NA	0.215142	NA	NA	NA
PC-28:0;0(16:0;0-12:0;0)	GPL	MEM	PC	28	0	0	1.75427	NA	2.00253	NA	2.0571	1.46646	2.41731	0.9351	2.0843	1.88696
PC-28:0;0(17:0;0-11:0;0)	GPL	MEM	PC	28	0	0	NA	NA	NA	NA	NA	NA	NA	NA	NA	NA
PC-28:0;0(18:0;0-10:0;0)	GPL	MEM	PC	28	0	0	NA	NA	NA	NA	NA	NA	NA	NA	NA	NA
PC-28:1;0(14:0;0-14:1;0)	GPL	MEM	PC	28	1	0	NA	NA	NA	NA	NA	NA	NA	NA	NA	NA
PC-28:1;0(16:1;0-12:0;0)	GPL	MEM	PC	28	1	0	NA	NA	NA	NA	NA	NA	NA	NA	NA	NA
PC-28:2;0(14:1;0-14:1;0)	GPL	MEM	PC	28	2	0	NA	NA	NA	NA	NA	NA	NA	NA	NA	NA
PC-30:0;0(15:0;0-15:0;0)	GPL	MEM	PC	30	0	0	1.05769	NA	2.37492	1.5482	0.823121	6.82326	1.28566	0.655031	0.939781	0.969476
PC-30:0;0(16:0;0-14:0;0)	GPL	MEM	PC	30	0	0	78.6243	NA	45.9517	52.8775	151.574	111.796	49.5856	79.4493	75.5115	28.901
PC-30:0;0(17:0;0-13:0;0)	GPL	MEM	PC	30	0	0	NA	NA	NA	NA	NA	NA	NA	NA	NA	NA
PC-30:0;0(18:0;0-12:0;0)	GPL	MEM	PC	30	0	0	NA	NA	1.07968	NA	1.30781	NA	NA	NA	4.97993	0.696906
PC-30:2;0(16:1;0-14:1;0)	GPL	MEM	PC	30	2	0	NA	NA	NA	NA	NA	NA	NA	NA	NA	NA
PC-30:2;0(16:2;0-14:0;0)	GPL	MEM	PC	30	2	0	NA	NA	28.4374	NA	NA	NA	NA	NA	NA	NA
PC-30:2;0(18:2;0-12:0;0)	GPL	MEM	PC	30	2	0	NA	NA	NA	NA	NA	NA	NA	NA	NA	NA
PC-30:3;0(16:0;0-14:3;0)	GPL	MEM	PC	30	3	0	1.26897	NA	NA	NA	NA	NA	1.92589	1.02048	0.576378	2.71092
PC-30:3;0(18:1;0-12:2;0)	GPL	MEM	PC	30	3	0	NA	NA	NA	NA	NA	NA	NA	NA	0.453345	NA
PC-31:0;0(16:0;0-15:0;0)	GPL	MEM	PC	31	0	0	7.74159	0.257027	7.16712	11.8948	10.9534	25.8348	6.87772	8.39956	11.6994	5.9106
PC-31:0;0(17:0;0-14:0;0)	GPL	MEM	PC	31	0	0	1.98379	0.18305	2.00215	1.83424	2.13859	3.60989	1.73924	1.80071	2.37248	1.3483
PC-31:0;0(18:0;0-13:0;0)	GPL	MEM	PC	31	0	0	NA	NA	NA	NA	NA	NA	NA	NA	NA	NA
PC-31:1;0(16:0;0-15:1;0)	GPL	MEM	PC	31	1	0	0.748856	NA	2.25344	0.757927	1.80249	3.16632	1.28883	1.01249	1.31124	1.58223
PC-31:1;0(16:1;0-15:0;0)	GPL	MEM	PC	31	1	0	1.04468	NA	11.5935	1.33514	2.00466	7.26239	5.0153	1.38153	1.97987	7.09286
PC-31:1;0(17:0;0-14:1;0)	GPL	MEM	PC	31	1	0	NA	NA	NA	NA	NA	NA	NA	NA	NA	NA
PC-31:1;0(17:1;0-14:0;0)	GPL	MEM	PC	31	1	0	0.515169	NA	3.10781	0.398879	1.74394	3.3851	1.45787	0.945701	0.961106	1.35263
PC-31:1;0(18:1;0-13:0;0)	GPL	MEM	PC	31	1	0	NA	NA	2.05112	NA	NA	NA	0.98599	NA	NA	NA
PC-31:2;0(16:1;0-15:1;0)	GPL	MEM	PC	31	2	0	NA	NA	NA	NA	NA	NA	NA	NA	NA	NA
PC-31:3;0(17:0;0-14:3;0)	GPL	MEM	PC	31	3	0	NA	NA	NA	NA	NA	NA	NA	NA	NA	NA
PC-32:0;0(16:0;0-16:0;0)	GPL	MEM	PC	32	0	0	78.1207	4.35613	NA	91.8144	190.53	108.59	7.44261	124.904	93.7948	NA
PC-32:0;0(17:0;0-15:0;0)	GPL	MEM	PC	32	0	0	1.24509	0.124889	NA	1.92173	1.20911	5.21784	0.309187	0.863187	1.44088	NA
PC-32:0;0(18:0;0-14:0;0)	GPL	MEM	PC	32	0	0	14.9353	0.622413	NA	11.2311	19.7382	12.3611	1.59057	10.5044	12.3188	NA
PC-32:1;0(16:0;0-16:1;0)	GPL	MEM	PC	32	1	0	94.5802	3.00668	286.697	131.331	85.8915	263.838	174.704	55.067	92.6911	215.842
PC-32:1;0(17:1;0-15:0;0)	GPL	MEM	PC	32	1	0	1.46451	0.087632	9.05209	2.81336	1.14916	13.2298	3.74072	0.870871	1.24672	4.10166
PC-32:1;0(18:0;0-14:1;0)	GPL	MEM	PC	32	1	0	NA	NA	NA	NA	NA	NA	NA	NA	NA	NA
PC-32:1;0(18:1;0-14:0;0)	GPL	MEM	PC	32	1	0	42.8171	2.47669	124.333	38.5237	49.0003	146.655	75.5355	26.8278	35.0056	62.5929
PC-32:2;0(16:0;0-16:2;0)	GPL	MEM	PC	32	2	0	21.5182	1.41599	7.34677	15.097	11.0438	14.4923	9.13179	11.3902	16.2306	12.1262
PC-32:2;0(16:1;0-16:1;0)	GPL	MEM	PC	32	2	0	26.1228	5.46597	53.599	31.6016	14.6796	74.0308	49.8455	12.8152	21.6057	64.0347
PC-32:2;0(17:1;0-15:1;0)	GPL	MEM	PC	32	2	0	NA	NA	NA	NA	NA	NA	NA	NA	NA	NA
PC-32:2;0(18:1;0-14:1;0)	GPL	MEM	PC	32	2	0	NA	NA	48.476	NA	NA	NA	NA	NA	NA	NA
PC-32:2;0(18:2;0-14:0;0)	GPL	MEM	PC	32	2	0	28.6303	2.29235	12.1638	22.5415	13.3056	25.662	17.7463	15.7667	23.1403	16.9179
PC-32:3;0(16:0;0-16:3;0)	GPL	MEM	PC	32	3	0	NA	NA	NA	NA	2.68219	NA	NA	1.87658	NA	NA
PC-32:3;0(16:1;0-16:2;0)	GPL	MEM	PC	32	3	0	NA	NA	3.45248	NA	NA	NA	NA	NA	NA	NA
PC-32:3;0(18:0;0-14:3;0)	GPL	MEM	PC	32	3	0	12.6196	3.81122	21.5723	11.3921	6.46262	NA	NA	8.06213	NA	NA
PC-32:3;0(18:3;0-14:0;0)	GPL	MEM	PC	32	3	0	NA	NA	NA	NA	NA	NA	NA	NA	NA	NA
PC-32:4;0(17:0;0-15:4;0)	GPL	MEM	PC	32	4	0	2.22146	NA	2.68031	NA	3.50127	NA	NA	1.79431	NA	2.8273
PC-33:0;0(17:0;0-16:0;0)	GPL	MEM	PC	33	0	0	NA	NA	NA	NA	NA	NA	NA	NA	NA	NA
PC-33:0;0(18:0;0-15:0;0)	GPL	MEM	PC	33	0	0	0.879463	0.059236	NA	1.15367	0.622512	NA	NA	0.73461	1.13471	NA
PC-33:0;0(19:0;0-14:0;0)	GPL	MEM	PC	33	0	0	NA	NA	NA	NA	NA	NA	NA	NA	NA	NA
PC-33:1;0(17:0;0-16:1;0)	GPL	MEM	PC	33	1	0	1.61763	NA	9.12357	3.58649	1.54167	7.74545	4.59675	1.13164	1.99756	4.40176
PC-33:1;0(17:1;0-16:0;0)	GPL	MEM	PC	33	1	0	16.6163	1.30596	35.7963	31.5584	17.6943	85.4161	21.3516	13.4079	17.9074	19.4376
PC-33:1;0(18:0;0-15:1;0)	GPL	MEM	PC	33	1	0	NA	NA	0.870942	NA	NA	NA	NA	NA	NA	NA
PC-33:1;0(18:1;0-15:0;0)	GPL	MEM	PC	33	1	0	11.4407	0.910401	62.5155	27.032	10.3606	96.2521	31.0141	6.95562	12.5007	30.597
PC-33:1;0(19:1;0-14:0;0)	GPL	MEM	PC	33	1	0	0.115801	NA	1.11021	0.117444	0.331869	NA	0.587681	0.328525	0.157481	0.436633
PC-33:2;0(17:0;0-16:2;0)	GPL	MEM	PC	33	2	0	NA	NA	NA	NA	NA	NA	NA	NA	NA	NA
PC-33:2;0(17:1;0-16:1;0)	GPL	MEM	PC	33	2	0	4.08231	0.512059	11.3775	5.01881	3.6388	10.3587	4.6591	1.80414	2.58494	7.48093
PC-33:2;0(17:2;0-16:0;0)	GPL	MEM	PC	33	2	0	2.44582	NA	1.22755	2.47788	2.85006	1.83431	0.72157	1.26487	1.48906	1.27429
PC-33:2;0(18:1;0-15:1;0)	GPL	MEM	PC	33	2	0	NA	NA	9.00251	NA	NA	12.9927	3.865	NA	NA	NA
PC-33:2;0(18:2;0-15:0;0)	GPL	MEM	PC	33	2	0	4.47154	NA	5.67231	7.37392	2.5285	6.8407	3.2921	1.47432	2.53615	5.61711
PC-33:2;0(19:2;0-14:0;0)	GPL	MEM	PC	33	2	0	NA	NA	0.273344	NA	NA	NA	NA	NA	NA	0.17565
PC-33:3;0(18:3;0-15:0;0)	GPL	MEM	PC	33	3	0	NA	NA	NA	NA	NA	NA	2.02393	NA	1.15275	NA
PC-33:4;0(17:0;0-16:4;0)	GPL	MEM	PC	33	4	0	NA	NA	NA	NA	NA	NA	NA	NA	NA	NA
PC-33:4;0(18:0;0-15:4;0)	GPL	MEM	PC	33	4	0	NA	NA	NA	NA	NA	NA	NA	NA	NA	NA
PC-34:0;0(18:0;0-16:0;0)	GPL	MEM	PC	34	0	0	38.583	3.96772	NA	NA	43.4658	NA	NA	32.8231	33.7805	NA
PC-34:0;0(20:0;0-14:0;0)	GPL	MEM	PC	34	0	0	NA	NA	NA	0.177235	NA	NA	NA	NA	NA	NA
PC-34:1;0(17:0;0-17:1;0)	GPL	MEM	PC	34	1	0	1.11404	NA	3.14634	2.49341	0.421249	8.57801	2.28633	0.426857	0.894352	1.86926
PC-34:1;0(18:0;0-16:1;0)	GPL	MEM	PC	34	1	0	14.7301	0.586651	40.568	24.4884	8.59353	39.9953	24.2634	6.24166	14.184	27.3582
PC-34:1;0(18:1;0-16:0;0)	GPL	MEM	PC	34	1	0	438.151	27.0888	789.138	796.141	360.157	1959.15	555.468	263.085	392.205	570.506
PC-34:1;0(19:1;0-15:0;0)	GPL	MEM	PC	34	1	0	NA	NA	1.69648	NA	NA	2.30815	NA	NA	NA	NA
PC-34:1;0(20:1;0-14:0;0)	GPL	MEM	PC	34	1	0	1.02292	NA	4.96043	0.480813	1.36215	3.33633	2.85908	0.897197	0.489195	2.27653
PC-34:2;0(17:1;0-17:1;0)	GPL	MEM	PC	34	2	0	0.203527	NA	2.19003	0.732064	0.154703	3.19486	1.03996	0.139866	0.137988	1.13964
PC-34:2;0(18:0;0-16:2;0)	GPL	MEM	PC	34	2	0	0.71425	NA	1.9112	0.495855	NA	NA	NA	NA	NA	NA
PC-34:2;0(18:1;0-16:1;0)	GPL	MEM	PC	34	2	0	35.0469	3.3136	211.199	64.2084	26.9455	270.394	104.324	19.7171	33.1734	108.13
PC-34:2;0(18:2;0-16:0;0)	GPL	MEM	PC	34	2	0	38.7202	0.881997	49.2084	84.3611	25.2234	99.9046	39.8237	23.7352	43.351	42.9506
PC-34:2;0(19:2;0-15:0;0)	GPL	MEM	PC	34	2	0	NA	NA	0.906921	NA	NA	1.32362	NA	NA	NA	NA
PC-34:2;0(20:2;0-14:0;0)	GPL	MEM	PC	34	2	0	0.367785	NA	6.23705	NA	1.43583	3.92854	1.55475	0.571205	0.344971	1.22947
PC-34:3;0(18:1;0-16:2;0)	GPL	MEM	PC	34	3	0	0.551946	NA	3.62287	0.510124	0.367772	2.82993	0.989319	NA	0.278256	1.39046
PC-34:3;0(18:2;0-16:1;0)	GPL	MEM	PC	34	3	0	1.44531	NA	8.8979	2.35553	0.739238	6.88574	3.36376	0.455423	0.815448	4.27827
PC-34:3;0(18:3;0-16:0;0)	GPL	MEM	PC	34	3	0	0.822881	NA	6.63598	4.00662	1.6912	8.31673	4.98313	1.77542	2.13324	6.71839
PC-34:3;0(20:0;0-14:3;0)	GPL	MEM	PC	34	3	0	NA	NA	NA	NA	NA	NA	NA	NA	NA	NA
PC-34:3;0(20:3;0-14:0;0)	GPL	MEM	PC	34	3	0	1.22142	NA	3.22691	0.660212	2.24463	2.59274	1.20986	0.753815	0.372254	0.925349
PC-34:4;0(18:1;0-16:3;0)	GPL	MEM	PC	34	4	0	NA	NA	NA	NA	NA	NA	NA	1.49564	NA	NA
PC-34:4;0(18:3;0-16:1;0)	GPL	MEM	PC	34	4	0	NA	NA	NA	NA	NA	NA	NA	NA	NA	NA
PC-34:4;0(20:1;0-14:3;0)	GPL	MEM	PC	34	4	0	NA	NA	NA	NA	NA	NA	NA	NA	NA	NA
PC-34:4;0(20:4;0-14:0;0)	GPL	MEM	PC	34	4	0	18.4397	NA	20.0155	14.2635	28.0512	20.2831	11.0971	15.7114	14.935	13.6609
PC-34:4;0(22:4;0-12:0;0)	GPL	MEM	PC	34	4	0	NA	NA	NA	NA	NA	NA	NA	NA	NA	NA
PC-34:7;0(17:1;0-17:6;0)	GPL	MEM	PC	34	7	0	NA	NA	NA	NA	NA	NA	NA	NA	NA	NA
PC-34:7;0(20:4;0-14:3;0)	GPL	MEM	PC	34	7	0	NA	NA	NA	NA	NA	NA	NA	NA	NA	NA
PC-35:0;0(18:0;0-17:0;0)	GPL	MEM	PC	35	0	0	NA	NA	NA	NA	NA	NA	NA	NA	NA	NA
PC-35:0;0(19:0;0-16:0;0)	GPL	MEM	PC	35	0	0	NA	NA	NA	NA	NA	NA	NA	NA	NA	NA
PC-35:1;0(18:0;0-17:1;0)	GPL	MEM	PC	35	1	0	1.68504	NA	3.73368	4.50625	1.13716	NA	2.6064	0.938214	1.71567	2.35321
PC-35:1;0(18:1;0-17:0;0)	GPL	MEM	PC	35	1	0	11.1163	NA	32.1084	30.8513	6.97262	88.1725	18.9925	6.19319	10.455	15.8627
PC-35:1;0(19:0;0-16:1;0)	GPL	MEM	PC	35	1	0	NA	NA	NA	NA	NA	NA	NA	NA	NA	NA
PC-35:1;0(19:1;0-16:0;0)	GPL	MEM	PC	35	1	0	2.53159	0.124774	4.47899	3.85943	3.30637	9.73755	2.69885	2.40545	2.28923	2.4718
PC-35:1;0(20:1;0-15:0;0)	GPL	MEM	PC	35	1	0	NA	NA	2.67857	0.243821	NA	3.56854	0.91459	NA	0.147597	0.889678
PC-35:2;0(18:1;0-17:1;0)	GPL	MEM	PC	35	2	0	8.89835	1.06415	42.1053	18.3849	6.78796	82.0686	22.8997	6.19783	9.86907	21.1194
PC-35:2;0(18:2;0-17:0;0)	GPL	MEM	PC	35	2	0	1.78579	0.079416	3.1013	4.36695	0.925103	5.91	2.37487	1.00309	2.28922	2.14394
PC-35:2;0(19:1;0-16:1;0)	GPL	MEM	PC	35	2	0	NA	NA	2.12492	0.38315	0.18327	1.56705	1.1409	NA	NA	1.22636
PC-35:2;0(19:2;0-16:0;0)	GPL	MEM	PC	35	2	0	1.01527	NA	2.06081	1.15822	1.88352	3.02918	1.13804	1.33764	1.2195	1.56345
PC-35:2;0(20:2;0-15:0;0)	GPL	MEM	PC	35	2	0	NA	NA	5.94351	NA	0.270039	6.05637	1.57027	0.163392	NA	NA
PC-35:3;0(18:1;0-17:2;0)	GPL	MEM	PC	35	3	0	NA	NA	2.65708	NA	NA	NA	NA	NA	NA	NA
PC-35:3;0(18:2;0-17:1;0)	GPL	MEM	PC	35	3	0	0.598674	NA	1.90239	1.39599	0.277674	5.21307	1.52657	0.51644	0.996602	3.34562
PC-35:3;0(18:3;0-17:0;0)	GPL	MEM	PC	35	3	0	NA	NA	NA	NA	NA	0.307537	NA	NA	NA	NA
PC-35:3;0(19:2;0-16:1;0)	GPL	MEM	PC	35	3	0	NA	NA	0.47852	NA	NA	NA	0.225504	NA	NA	NA
PC-35:3;0(19:3;0-16:0;0)	GPL	MEM	PC	35	3	0	NA	NA	NA	NA	NA	NA	NA	NA	NA	NA
PC-35:3;0(20:3;0-15:0;0)	GPL	MEM	PC	35	3	0	1.67208	NA	3.46651	3.15225	1.45056	8.56688	2.09579	1.36122	1.36029	NA
PC-35:4;0(20:4;0-15:0;0)	GPL	MEM	PC	35	4	0	4.38143	NA	NA	4.47518	12.7267	8.16718	2.13632	6.09237	2.41715	NA
PC-35:5;0(20:5;0-15:0;0)	GPL	MEM	PC	35	5	0	NA	NA	NA	NA	NA	NA	NA	NA	NA	NA
PC-36:1;0(18:0;0-18:1;0)	GPL	MEM	PC	36	1	0	46.0798	NA	54.8654	106.861	16.8972	54.7389	36.77	12.2663	38.0922	41.1688
PC-36:1;0(19:0;0-17:1;0)	GPL	MEM	PC	36	1	0	NA	NA	NA	NA	NA	NA	NA	NA	NA	NA
PC-36:1;0(19:1;0-17:0;0)	GPL	MEM	PC	36	1	0	NA	NA	0.143284	NA	NA	0.151182	NA	NA	NA	NA
PC-36:1;0(20:0;0-16:1;0)	GPL	MEM	PC	36	1	0	NA	NA	NA	NA	NA	NA	NA	NA	0.173204	NA
PC-36:1;0(20:1;0-16:0;0)	GPL	MEM	PC	36	1	0	4.50853	NA	6.1573	5.01756	3.49974	6.00526	4.0133	2.39752	3.50165	4.34536
PC-36:1;0(21:1;0-15:0;0)	GPL	MEM	PC	36	1	0	NA	NA	NA	NA	NA	NA	NA	NA	NA	NA
PC-36:1;0(22:1;0-14:0;0)	GPL	MEM	PC	36	1	0	0.125971	NA	NA	NA	NA	NA	NA	NA	NA	NA
PC-36:2;0(18:0;0-18:2;0)	GPL	MEM	PC	36	2	0	14.7459	0.405441	19.0177	29.554	6.01342	29.2782	14.3871	6.45117	15.7332	14.2472
PC-36:2;0(18:1;0-18:1;0)	GPL	MEM	PC	36	2	0	110.383	15.3553	502.957	152.264	63.6708	1122.69	273.285	46.4378	85.6715	254.117
PC-36:2;0(19:1;0-17:1;0)	GPL	MEM	PC	36	2	0	NA	NA	1.02631	NA	NA	NA	0.469012	NA	NA	NA
PC-36:2;0(19:2;0-17:0;0)	GPL	MEM	PC	36	2	0	NA	NA	0.46102	NA	NA	NA	NA	NA	NA	NA
PC-36:2;0(20:1;0-16:1;0)	GPL	MEM	PC	36	2	0	0.739478	NA	9.58738	1.14347	0.592819	9.08432	5.13329	NA	0.59689	5.45451
PC-36:2;0(20:2;0-16:0;0)	GPL	MEM	PC	36	2	0	7.63528	1.09737	29.9202	6.86707	11.4099	44.3521	11.0028	6.0812	4.90875	10.0617
PC-36:3;0(18:0;0-18:3;0)	GPL	MEM	PC	36	3	0	0.26645	NA	4.34053	4.62761	NA	7.40048	4.44509	NA	3.76203	4.88086
PC-36:3;0(18:1;0-18:2;0)	GPL	MEM	PC	36	3	0	13.8686	0.97674	37.4185	22.5703	3.01952	73.779	23.0031	4.20256	13.5615	22.5016
PC-36:3;0(19:2;0-17:1;0)	GPL	MEM	PC	36	3	0	NA	NA	NA	NA	NA	NA	NA	NA	NA	NA
PC-36:3;0(20:2;0-16:1;0)	GPL	MEM	PC	36	3	0	0.500331	NA	8.24887	0.635872	NA	6.79669	1.90797	NA	0.382081	2.02775
PC-36:3;0(20:3;0-16:0;0)	GPL	MEM	PC	36	3	0	19.4025	1.34664	22.1766	28.5015	13.7633	38.2664	10.1834	10.925	13.1593	9.20948
PC-36:3;0(22:0;0-14:3;0)	GPL	MEM	PC	36	3	0	NA	NA	NA	NA	NA	NA	NA	NA	NA	NA
PC-36:3;0(22:3;0-14:0;0)	GPL	MEM	PC	36	3	0	NA	NA	NA	NA	0.220273	NA	NA	NA	NA	NA
PC-36:4;0(18:1;0-18:3;0)	GPL	MEM	PC	36	4	0	1.0943	NA	4.05633	2.15588	1.33663	9.16181	2.23309	1.56386	1.41167	2.59539
PC-36:4;0(18:2;0-18:2;0)	GPL	MEM	PC	36	4	0	0.890028	NA	1.31685	1.65018	0.671667	2.51377	0.912042	0.917282	1.00253	0.990941
PC-36:4;0(20:3;0-16:1;0)	GPL	MEM	PC	36	4	0	1.93115	NA	5.64736	3.11768	6.43296	8.05388	2.37075	3.96632	1.53379	2.10838
PC-36:4;0(20:4;0-16:0;0)	GPL	MEM	PC	36	4	0	39.5285	1.74594	22.8632	50.4563	212.714	42.9858	9.37345	113.795	25.1319	9.11998
PC-36:4;0(22:4;0-14:0;0)	GPL	MEM	PC	36	4	0	0.448779	NA	0.515579	NA	9.69057	NA	NA	4.51226	NA	NA
PC-36:5;0(18:2;0-18:3;0)	GPL	MEM	PC	36	5	0	NA	NA	NA	NA	NA	NA	NA	NA	NA	NA
PC-36:5;0(20:4;0-16:1;0)	GPL	MEM	PC	36	5	0	3.56284	NA	5.98274	5.93756	32.7505	9.88345	6.56845	30.1551	2.1855	7.12351
PC-36:5;0(20:5;0-16:0;0)	GPL	MEM	PC	36	5	0	15.8728	NA	3.1481	20.6194	10.519	5.10725	NA	NA	15.0109	NA
PC-36:5;0(22:5;0-14:0;0)	GPL	MEM	PC	36	5	0	2.05486	NA	1.44853	0.628485	12.1671	NA	NA	4.73413	1.21725	NA
PC-36:6;0(20:5;0-16:1;0)	GPL	MEM	PC	36	6	0	NA	NA	NA	NA	NA	NA	NA	NA	0.254914	NA
PC-36:6;0(22:6;0-14:0;0)	GPL	MEM	PC	36	6	0	NA	NA	NA	NA	NA	NA	NA	NA	2.50233	NA
PC-36:7;0(22:4;0-14:3;0)	GPL	MEM	PC	36	7	0	NA	NA	NA	NA	NA	NA	NA	NA	NA	NA
PC-37:1;0(19:0;0-18:1;0)	GPL	MEM	PC	37	1	0	NA	NA	NA	NA	NA	NA	NA	NA	NA	NA
PC-37:1;0(19:1;0-18:0;0)	GPL	MEM	PC	37	1	0	0.698243	NA	NA	NA	NA	NA	NA	NA	NA	NA
PC-37:1;0(20:0;0-17:1;0)	GPL	MEM	PC	37	1	0	NA	NA	NA	NA	NA	NA	NA	NA	NA	NA
PC-37:1;0(20:1;0-17:0;0)	GPL	MEM	PC	37	1	0	0.22954	NA	NA	NA	NA	NA	NA	NA	NA	NA
PC-37:1;0(21:1;0-16:0;0)	GPL	MEM	PC	37	1	0	NA	NA	NA	NA	NA	NA	NA	NA	NA	NA
PC-37:1;0(22:1;0-15:0;0)	GPL	MEM	PC	37	1	0	NA	NA	NA	NA	NA	NA	NA	NA	NA	NA
PC-37:2;0(19:0;0-18:2;0)	GPL	MEM	PC	37	2	0	NA	NA	NA	NA	NA	NA	NA	NA	NA	NA
PC-37:2;0(19:1;0-18:1;0)	GPL	MEM	PC	37	2	0	1.49682	NA	8.16347	1.06221	2.33217	17.224	5.75229	1.5012	2.21773	5.41283
PC-37:2;0(19:2;0-18:0;0)	GPL	MEM	PC	37	2	0	NA	NA	0.535465	0.090294	NA	NA	0.228739	NA	0.283727	0.426713
PC-37:2;0(20:1;0-17:1;0)	GPL	MEM	PC	37	2	0	NA	NA	1.21234	0.098459	NA	2.10594	0.714629	NA	NA	0.91495
PC-37:2;0(20:2;0-17:0;0)	GPL	MEM	PC	37	2	0	NA	NA	1.87063	NA	NA	2.76027	0.577573	NA	NA	NA
PC-37:2;0(21:2;0-16:0;0)	GPL	MEM	PC	37	2	0	NA	NA	3.26511	2.13555	NA	NA	NA	NA	NA	NA
PC-37:3;0(19:1;0-18:2;0)	GPL	MEM	PC	37	3	0	NA	NA	0.601592	NA	NA	0.891439	NA	NA	NA	NA
PC-37:3;0(19:2;0-18:1;0)	GPL	MEM	PC	37	3	0	0.886252	NA	3.75104	0.936166	NA	5.44466	2.06622	NA	0.773178	2.29431
PC-37:3;0(20:2;0-17:1;0)	GPL	MEM	PC	37	3	0	NA	NA	2.58098	NA	NA	3.07917	0.820435	NA	NA	0.857354
PC-37:3;0(20:3;0-17:0;0)	GPL	MEM	PC	37	3	0	1.3541	NA	2.65035	2.54638	NA	3.79876	1.16676	NA	0.980846	1.18208
PC-37:3;0(21:3;0-16:0;0)	GPL	MEM	PC	37	3	0	NA	NA	NA	NA	NA	NA	NA	NA	NA	NA
PC-37:4;0(20:3;0-17:1;0)	GPL	MEM	PC	37	4	0	0.903245	NA	2.88361	NA	1.60148	NA	0.884707	0.962107	0.887221	1.16919
PC-37:4;0(20:4;0-17:0;0)	GPL	MEM	PC	37	4	0	2.4884	NA	1.89619	5.55384	5.83148	7.70406	0.795089	4.54674	1.60461	0.815874
PC-37:4;0(22:4;0-15:0;0)	GPL	MEM	PC	37	4	0	NA	NA	NA	NA	3.72453	NA	NA	1.62656	NA	NA
PC-37:5;0(20:4;0-17:1;0)	GPL	MEM	PC	37	5	0	2.24197	NA	NA	1.26732	16.445	6.19332	NA	5.32352	0.957142	NA
PC-37:5;0(20:5;0-17:0;0)	GPL	MEM	PC	37	5	0	0.521588	NA	NA	0.382464	NA	NA	NA	NA	0.284257	NA
PC-37:5;0(22:5;0-15:0;0)	GPL	MEM	PC	37	5	0	NA	NA	NA	NA	4.18208	NA	NA	NA	0.420774	NA
PC-37:6;0(20:5;0-17:1;0)	GPL	MEM	PC	37	6	0	0.378344	NA	NA	NA	NA	NA	NA	NA	NA	NA
PC-37:6;0(22:6;0-15:0;0)	GPL	MEM	PC	37	6	0	3.36887	NA	NA	15.0239	NA	3.22811	NA	NA	3.46872	NA
PC-37:7;0(20:1;0-17:6;0)	GPL	MEM	PC	37	7	0	NA	NA	NA	NA	NA	NA	NA	NA	NA	NA
PC-38:1;0(20:0;0-18:1;0)	GPL	MEM	PC	38	1	0	NA	NA	NA	NA	NA	NA	NA	NA	NA	NA
PC-38:1;0(20:1;0-18:0;0)	GPL	MEM	PC	38	1	0	NA	NA	NA	NA	NA	NA	NA	NA	NA	NA
PC-38:1;0(22:1;0-16:0;0)	GPL	MEM	PC	38	1	0	NA	NA	NA	NA	NA	NA	NA	NA	NA	NA
PC-38:1;0(24:1;0-14:0;0)	GPL	MEM	PC	38	1	0	NA	NA	NA	NA	NA	NA	NA	NA	NA	NA
PC-38:2;0(20:0;0-18:2;0)	GPL	MEM	PC	38	2	0	NA	NA	0.228769	NA	NA	NA	NA	NA	NA	NA
PC-38:2;0(20:1;0-18:1;0)	GPL	MEM	PC	38	2	0	4.47533	0.293626	21.6958	6.3193	2.37961	39.0102	14.7657	2.18407	3.26413	15.149
PC-38:2;0(20:2;0-18:0;0)	GPL	MEM	PC	38	2	0	1.94013	0.069613	4.48867	1.77794	0.848419	5.49607	2.38974	NA	1.00002	2.6353
PC-38:2;0(21:2;0-17:0;0)	GPL	MEM	PC	38	2	0	NA	NA	NA	NA	NA	NA	NA	NA	NA	0.288436
PC-38:2;0(22:1;0-16:1;0)	GPL	MEM	PC	38	2	0	NA	NA	0.528858	NA	NA	NA	NA	NA	NA	0.576327
PC-38:2;0(22:2;0-16:0;0)	GPL	MEM	PC	38	2	0	0.55758	NA	0.881352	NA	1.10802	1.75644	0.618437	0.919674	0.546101	NA
PC-38:3;0(20:1;0-18:2;0)	GPL	MEM	PC	38	3	0	0.357926	NA	2.16781	NA	NA	3.03802	1.22742	NA	0.305676	1.22656
PC-38:3;0(20:2;0-18:1;0)	GPL	MEM	PC	38	3	0	2.12075	0.929101	30.6161	2.60025	NA	48.6862	9.4657	NA	1.8059	8.92077
PC-38:3;0(20:3;0-18:0;0)	GPL	MEM	PC	38	3	0	5.63162	0.508186	11.8808	7.56142	NA	12.6381	3.92433	NA	3.46294	3.92814
PC-38:3;0(22:2;0-16:1;0)	GPL	MEM	PC	38	3	0	NA	NA	0.312638	NA	NA	NA	NA	NA	NA	NA
PC-38:3;0(22:3;0-16:0;0)	GPL	MEM	PC	38	3	0	0.554986	NA	0.885132	0.462644	NA	NA	0.256347	NA	0.42768	NA
PC-38:3;0(24:0;0-14:3;0)	GPL	MEM	PC	38	3	0	NA	NA	NA	NA	NA	NA	NA	NA	NA	NA
PC-38:4;0(20:2;0-18:2;0)	GPL	MEM	PC	38	4	0	NA	NA	2.24748	NA	NA	2.51584	0.584907	NA	NA	0.761838
PC-38:4;0(20:3;0-18:1;0)	GPL	MEM	PC	38	4	0	12.7392	1.35782	22.5783	11.8936	21.3999	31.3033	8.95615	14.4281	9.12707	8.18573
PC-38:4;0(20:4;0-18:0;0)	GPL	MEM	PC	38	4	0	15.3737	0.815566	14.6147	15.7291	38.0341	10.031	3.12604	24.3572	9.38468	2.97882
PC-38:4;0(22:3;0-16:1;0)	GPL	MEM	PC	38	4	0	NA	NA	NA	NA	NA	NA	NA	NA	NA	NA
PC-38:4;0(22:4;0-16:0;0)	GPL	MEM	PC	38	4	0	4.89136	0.44043	5.38806	5.29816	49.9792	6.30583	1.58543	26.067	3.84854	1.28516
PC-38:4;0(24:1;0-14:3;0)	GPL	MEM	PC	38	4	0	NA	NA	NA	NA	NA	NA	NA	NA	NA	NA
PC-38:4;0(24:4;0-14:0;0)	GPL	MEM	PC	38	4	0	NA	NA	NA	NA	1.49854	NA	NA	1.16173	NA	NA
PC-38:5;0(20:3;0-18:2;0)	GPL	MEM	PC	38	5	0	0.252199	NA	1.16599	0.265671	2.00114	2.33908	1.12317	1.73765	0.242045	0.541226
PC-38:5;0(20:4;0-18:1;0)	GPL	MEM	PC	38	5	0	5.43475	1.35621	21.7721	5.06221	66.8349	44.3053	7.60247	37.3826	2.70635	6.12628
PC-38:5;0(20:5;0-18:0;0)	GPL	MEM	PC	38	5	0	NA	NA	NA	NA	5.44969	NA	NA	3.02892	1.0349	NA
PC-38:5;0(22:4;0-16:1;0)	GPL	MEM	PC	38	5	0	NA	NA	0.545578	NA	4.36435	0.962551	NA	2.11958	NA	0.434564
PC-38:5;0(22:5;0-16:0;0)	GPL	MEM	PC	38	5	0	5.62531	0.563619	7.83328	5.33515	36.6633	13.7427	4.06019	12.3416	3.92239	3.42564
PC-38:5;0(24:5;0-14:0;0)	GPL	MEM	PC	38	5	0	NA	NA	NA	NA	2.46751	NA	NA	0.521277	NA	NA
PC-38:6;0(20:4;0-18:2;0)	GPL	MEM	PC	38	6	0	1.30616	NA	0.711455	1.39292	3.87735	0.854179	NA	2.74307	0.88546	NA
PC-38:6;0(20:5;0-18:1;0)	GPL	MEM	PC	38	6	0	11.3451	NA	NA	7.85824	NA	5.97067	NA	NA	8.33672	NA
PC-38:6;0(22:5;0-16:1;0)	GPL	MEM	PC	38	6	0	1.43553	NA	1.23594	NA	2.6522	0.835655	NA	NA	0.633891	NA
PC-38:6;0(22:6;0-16:0;0)	GPL	MEM	PC	38	6	0	101.273	NA	7.58836	119.266	15.9834	5.50889	NA	7.70131	78.7496	NA
PC-38:6;0(24:6;0-14:0;0)	GPL	MEM	PC	38	6	0	0.745401	NA	NA	NA	NA	NA	NA	NA	NA	NA
PC-39:2;0(20:1;0-19:1;0)	GPL	MEM	PC	39	2	0	NA	NA	NA	NA	NA	NA	NA	NA	NA	NA
PC-39:2;0(21:1;0-18:1;0)	GPL	MEM	PC	39	2	0	NA	NA	NA	NA	NA	NA	NA	NA	NA	NA
PC-39:2;0(22:1;0-17:1;0)	GPL	MEM	PC	39	2	0	NA	NA	NA	NA	NA	NA	NA	NA	NA	NA
PC-39:2;0(22:2;0-17:0;0)	GPL	MEM	PC	39	2	0	NA	NA	NA	NA	NA	NA	NA	NA	NA	NA
PC-39:3;0(20:2;0-19:1;0)	GPL	MEM	PC	39	3	0	NA	NA	1.89632	NA	NA	NA	NA	NA	NA	NA
PC-39:3;0(22:3;0-17:0;0)	GPL	MEM	PC	39	3	0	NA	NA	NA	NA	NA	NA	NA	NA	NA	NA
PC-39:4;0(20:3;0-19:1;0)	GPL	MEM	PC	39	4	0	NA	NA	NA	NA	NA	NA	NA	NA	NA	NA
PC-39:4;0(20:4;0-19:0;0)	GPL	MEM	PC	39	4	0	NA	NA	NA	NA	0.373459	NA	NA	0.260942	NA	NA
PC-39:4;0(22:4;0-17:0;0)	GPL	MEM	PC	39	4	0	1.11474	NA	1.38511	NA	1.07986	NA	NA	0.630157	0.927317	NA
PC-39:4;0(24:4;0-15:0;0)	GPL	MEM	PC	39	4	0	NA	NA	NA	NA	0.911541	NA	NA	0.772628	NA	NA
PC-39:5;0(20:4;0-19:1;0)	GPL	MEM	PC	39	5	0	NA	NA	NA	NA	1.4654	NA	NA	1.59965	NA	NA
PC-39:5;0(22:4;0-17:1;0)	GPL	MEM	PC	39	5	0	NA	NA	2.1089	NA	1.70858	NA	NA	1.51512	NA	NA
PC-39:5;0(22:5;0-17:0;0)	GPL	MEM	PC	39	5	0	NA	NA	1.79264	1.60444	0.90738	5.97092	1.6526	NA	NA	1.75906
PC-39:5;0(24:5;0-15:0;0)	GPL	MEM	PC	39	5	0	NA	NA	NA	NA	1.9215	NA	NA	NA	NA	NA
PC-39:6;0(22:5;0-17:1;0)	GPL	MEM	PC	39	6	0	1.27092	NA	2.33673	2.00899	3.73112	NA	NA	NA	NA	NA
PC-39:6;0(22:6;0-17:0;0)	GPL	MEM	PC	39	6	0	3.67174	NA	NA	3.6667	NA	NA	NA	NA	3.91975	NA
PC-39:6;0(24:6;0-15:0;0)	GPL	MEM	PC	39	6	0	NA	NA	NA	1.49911	NA	NA	NA	NA	NA	NA
PC-39:7;0(22:6;0-17:1;0)	GPL	MEM	PC	39	7	0	4.04359	NA	NA	3.63436	NA	NA	NA	NA	2.07984	NA
PC-40:0;0(24:0;0-16:0;0)	GPL	MEM	PC	40	0	0	NA	NA	NA	NA	NA	NA	NA	NA	NA	NA
PC-40:1;0(22:0;0-18:1;0)	GPL	MEM	PC	40	1	0	NA	NA	NA	NA	NA	NA	NA	NA	NA	NA
PC-40:1;0(22:1;0-18:0;0)	GPL	MEM	PC	40	1	0	NA	NA	NA	NA	NA	NA	NA	NA	NA	NA
PC-40:1;0(24:0;0-16:1;0)	GPL	MEM	PC	40	1	0	NA	NA	NA	NA	NA	NA	NA	NA	NA	NA
PC-40:1;0(24:1;0-16:0;0)	GPL	MEM	PC	40	1	0	NA	NA	1.2686	NA	NA	3.02059	NA	NA	NA	NA
PC-40:2;0(20:1;0-20:1;0)	GPL	MEM	PC	40	2	0	NA	NA	0.16122	NA	NA	NA	NA	NA	NA	NA
PC-40:2;0(22:1;0-18:1;0)	GPL	MEM	PC	40	2	0	NA	NA	2.01398	NA	NA	4.10103	2.07203	NA	NA	1.80805
PC-40:2;0(22:2;0-18:0;0)	GPL	MEM	PC	40	2	0	NA	NA	0.196865	NA	NA	NA	NA	NA	NA	NA
PC-40:2;0(24:1;0-16:1;0)	GPL	MEM	PC	40	2	0	NA	NA	0.473055	NA	NA	NA	NA	NA	NA	NA
PC-40:2;0(24:2;0-16:0;0)	GPL	MEM	PC	40	2	0	NA	NA	NA	NA	NA	NA	NA	NA	NA	NA
PC-40:3;0(20:0;0-20:3;0)	GPL	MEM	PC	40	3	0	NA	NA	NA	NA	NA	NA	NA	NA	NA	NA
PC-40:3;0(20:1;0-20:2;0)	GPL	MEM	PC	40	3	0	NA	NA	0.943319	NA	NA	NA	NA	NA	NA	NA
PC-40:3;0(22:1;0-18:2;0)	GPL	MEM	PC	40	3	0	NA	NA	NA	NA	NA	NA	NA	NA	NA	NA
PC-40:3;0(22:2;0-18:1;0)	GPL	MEM	PC	40	3	0	NA	NA	1.40638	NA	NA	3.27849	NA	NA	NA	1.01271
PC-40:3;0(22:3;0-18:0;0)	GPL	MEM	PC	40	3	0	NA	NA	NA	NA	NA	NA	NA	NA	NA	0.360652
PC-40:3;0(24:3;0-16:0;0)	GPL	MEM	PC	40	3	0	NA	NA	NA	NA	NA	NA	NA	NA	NA	NA
PC-40:4;0(20:0;0-20:4;0)	GPL	MEM	PC	40	4	0	0.243018	NA	NA	NA	0.37217	NA	NA	NA	NA	NA
PC-40:4;0(20:1;0-20:3;0)	GPL	MEM	PC	40	4	0	0.46148	NA	0.945238	NA	0.444826	1.14755	0.531456	0.174867	NA	0.320182
PC-40:4;0(20:2;0-20:2;0)	GPL	MEM	PC	40	4	0	NA	NA	0.461833	NA	NA	0.26752	0.149819	NA	NA	0.151665
PC-40:4;0(22:3;0-18:1;0)	GPL	MEM	PC	40	4	0	NA	NA	0.616122	NA	1.25987	1.17742	NA	1.25844	0.534047	NA
PC-40:4;0(22:4;0-18:0;0)	GPL	MEM	PC	40	4	0	1.9224	NA	2.20213	2.11338	3.83308	1.40599	0.991409	2.23146	1.12216	0.985705
PC-40:4;0(24:4;0-16:0;0)	GPL	MEM	PC	40	4	0	0.719268	NA	0.276157	0.863059	7.08662	NA	NA	7.09938	1.06642	NA
PC-40:5;0(20:1;0-20:4;0)	GPL	MEM	PC	40	5	0	NA	NA	1.93171	NA	2.77963	1.7233	0.329849	1.51825	NA	NA
PC-40:5;0(20:2;0-20:3;0)	GPL	MEM	PC	40	5	0	NA	NA	1.24072	NA	NA	1.56282	0.430153	0.540335	NA	0.228391
PC-40:5;0(22:4;0-18:1;0)	GPL	MEM	PC	40	5	0	NA	0.233729	3.84123	NA	16.9524	7.64721	1.94769	7.99544	NA	1.38932
PC-40:5;0(22:5;0-18:0;0)	GPL	MEM	PC	40	5	0	NA	0.315264	4.94802	NA	5.67177	2.79045	1.01204	1.6031	NA	0.925375
PC-40:5;0(24:4;0-16:1;0)	GPL	MEM	PC	40	5	0	NA	NA	NA	NA	1.02608	NA	NA	0.782489	NA	NA
PC-40:5;0(24:5;0-16:0;0)	GPL	MEM	PC	40	5	0	NA	NA	NA	NA	15.5811	NA	0.41312	4.2802	NA	NA
PC-40:6;0(20:2;0-20:4;0)	GPL	MEM	PC	40	6	0	NA	NA	1.21467	NA	2.9719	2.06804	NA	2.30752	NA	0.453031
PC-40:6;0(20:3;0-20:3;0)	GPL	MEM	PC	40	6	0	NA	NA	NA	NA	0.81211	NA	0.199048	0.661593	0.147762	NA
PC-40:6;0(22:4;0-18:2;0)	GPL	MEM	PC	40	6	0	NA	NA	NA	NA	2.01173	NA	NA	1.33374	NA	NA
PC-40:6;0(22:5;0-18:1;0)	GPL	MEM	PC	40	6	0	8.88322	NA	8.16197	8.71593	11.5467	13.5896	3.5441	4.08271	6.05493	3.32294
PC-40:6;0(22:6;0-18:0;0)	GPL	MEM	PC	40	6	0	18.6433	NA	4.52128	16.4274	NA	NA	NA	NA	12.6231	NA
PC-40:6;0(24:6;0-16:0;0)	GPL	MEM	PC	40	6	0	14.9193	NA	NA	17.1198	3.73732	NA	1.18878	NA	12.3744	NA
PC-40:7;0(20:3;0-20:4;0)	GPL	MEM	PC	40	7	0	NA	NA	NA	NA	4.71235	NA	NA	3.75314	NA	NA
PC-40:7;0(22:6;0-18:1;0)	GPL	MEM	PC	40	7	0	40.4995	NA	7.26889	49.2263	4.74193	14.0564	NA	NA	31.1311	NA
PC-41:5;0(24:5;0-17:0;0)	GPL	MEM	PC	41	5	0	NA	NA	NA	NA	1.90056	NA	NA	NA	NA	NA
PC-42:0;0(24:0;0-18:0;0)	GPL	MEM	PC	42	0	0	0.877385	NA	NA	NA	NA	NA	NA	NA	NA	NA
PC-42:1;0(24:0;0-18:1;0)	GPL	MEM	PC	42	1	0	1.99431	NA	2.68994	2.25225	NA	3.78488	1.90573	NA	1.5908	2.38554
PC-42:1;0(24:1;0-18:0;0)	GPL	MEM	PC	42	1	0	NA	NA	NA	NA	NA	NA	NA	NA	NA	NA
PC-42:2;0(24:0;0-18:2;0)	GPL	MEM	PC	42	2	0	NA	NA	NA	NA	NA	NA	NA	NA	NA	NA
PC-42:2;0(24:1;0-18:1;0)	GPL	MEM	PC	42	2	0	NA	NA	2.52804	NA	NA	4.73197	1.99311	NA	NA	1.78743
PC-42:2;0(24:2;0-18:0;0)	GPL	MEM	PC	42	2	0	NA	NA	NA	NA	NA	NA	NA	NA	NA	NA
PC-42:4;0(24:3;0-18:1;0)	GPL	MEM	PC	42	4	0	NA	NA	NA	NA	NA	NA	NA	NA	NA	NA
PC-42:4;0(24:4;0-18:0;0)	GPL	MEM	PC	42	4	0	NA	NA	NA	NA	1.30787	NA	NA	1.26984	NA	NA
PC-42:5;0(22:1;0-20:4;0)	GPL	MEM	PC	42	5	0	NA	NA	NA	NA	NA	NA	NA	NA	NA	NA
PC-42:5;0(22:4;0-20:1;0)	GPL	MEM	PC	42	5	0	NA	NA	NA	NA	NA	NA	NA	NA	NA	NA
PC-42:5;0(24:4;0-18:1;0)	GPL	MEM	PC	42	5	0	NA	NA	NA	NA	9.22813	NA	NA	6.09322	NA	NA
PC-42:5;0(24:5;0-18:0;0)	GPL	MEM	PC	42	5	0	NA	NA	NA	NA	2.23856	NA	NA	0.488419	NA	NA
PC-42:6;0(22:2;0-20:4;0)	GPL	MEM	PC	42	6	0	NA	NA	NA	NA	0.313537	NA	NA	NA	NA	NA
PC-42:6;0(22:3;0-20:3;0)	GPL	MEM	PC	42	6	0	NA	NA	NA	NA	1.03189	NA	NA	NA	NA	NA
PC-42:6;0(22:4;0-20:2;0)	GPL	MEM	PC	42	6	0	NA	NA	NA	NA	0.437329	NA	NA	0.427868	NA	NA
PC-42:6;0(22:5;0-20:1;0)	GPL	MEM	PC	42	6	0	NA	NA	NA	NA	NA	NA	NA	NA	NA	NA
PC-42:6;0(24:4;0-18:2;0)	GPL	MEM	PC	42	6	0	NA	NA	NA	NA	NA	NA	NA	0.757772	NA	NA
PC-42:6;0(24:5;0-18:1;0)	GPL	MEM	PC	42	6	0	NA	NA	NA	NA	4.78264	NA	NA	1.41278	NA	NA
PC-42:6;0(24:6;0-18:0;0)	GPL	MEM	PC	42	6	0	3.91273	NA	NA	2.89063	NA	NA	NA	NA	4.18918	NA
PC-42:7;0(22:3;0-20:4;0)	GPL	MEM	PC	42	7	0	NA	NA	NA	NA	2.51226	NA	NA	1.12777	NA	NA
PC-42:7;0(22:4;0-20:3;0)	GPL	MEM	PC	42	7	0	NA	NA	NA	NA	2.94098	NA	NA	1.1696	NA	NA
PC-42:7;0(24:6;0-18:1;0)	GPL	MEM	PC	42	7	0	6.08601	NA	NA	6.74308	NA	NA	NA	NA	4.67916	NA
PC-44:12;0(22:6;0-22:6;0)	GPL	MEM	PC	44	12	0	3.01373	NA	NA	NA	NA	NA	NA	NA	1.90274	NA
PC O--30:0;0(16:0;0-14:0;0)	GPL	MEM	PC O-	30	0	0	4.50238	NA	7.13153	4.80106	1.32253	16.812	5.36719	2.70673	4.18136	4.68885
PC O--30:0;0(17:0;0-13:0;0)	GPL	MEM	PC O-	30	0	0	0.112497	NA	0.359994	NA	0.023263	0.205712	0.308797	0.090848	NA	0.406841
PC O--30:0;0(18:0;0-12:0;0)	GPL	MEM	PC O-	30	0	0	0.07982	NA	NA	0.098634	0.031507	0.186705	NA	NA	0.097534	0.192553
PC O--30:1;0(16:0;0-14:1;0)	GPL	MEM	PC O-	30	1	0	NA	NA	0.228697	NA	NA	NA	NA	NA	NA	NA
PC O--30:1;0(16:1;0-14:0;0)	GPL	MEM	PC O-	30	1	0	0.957207	NA	3.22559	NA	NA	NA	1.04	NA	0.834299	1.72205
PC O--30:1;0(17:1;0-13:0;0)	GPL	MEM	PC O-	30	1	0	NA	NA	NA	NA	NA	NA	NA	NA	NA	NA
PC O--30:1;0(18:1;0-12:0;0)	GPL	MEM	PC O-	30	1	0	NA	NA	NA	NA	NA	NA	0.097705	NA	NA	NA
PC O--30:2;0(16:2;0-14:0;0)	GPL	MEM	PC O-	30	2	0	NA	NA	NA	NA	NA	NA	NA	NA	NA	NA
PC O--30:3;0(16:0;0-14:3;0)	GPL	MEM	PC O-	30	3	0	NA	NA	NA	NA	NA	NA	NA	NA	NA	NA
PC O--31:0;0(16:0;0-15:0;0)	GPL	MEM	PC O-	31	0	0	0.022974	NA	0.358987	0.125903	NA	1.29124	0.091215	NA	0.028368	0.120662
PC O--31:0;0(17:0;0-14:0;0)	GPL	MEM	PC O-	31	0	0	0.73698	NA	3.1244	1.71334	NA	8.43433	1.48631	NA	0.954726	1.51042
PC O--31:0;0(18:0;0-13:0;0)	GPL	MEM	PC O-	31	0	0	NA	NA	NA	NA	NA	NA	NA	NA	NA	NA
PC O--31:1;0(16:0;0-15:1;0)	GPL	MEM	PC O-	31	1	0	NA	NA	0.053798	NA	NA	0.162574	NA	NA	NA	NA
PC O--31:1;0(16:1;0-15:0;0)	GPL	MEM	PC O-	31	1	0	NA	NA	0.142664	NA	NA	0.793364	0.016962	NA	NA	NA
PC O--31:1;0(17:0;0-14:1;0)	GPL	MEM	PC O-	31	1	0	NA	NA	0.134974	NA	NA	NA	0.028855	NA	NA	NA
PC O--31:1;0(17:1;0-14:0;0)	GPL	MEM	PC O-	31	1	0	NA	NA	2.89951	NA	NA	4.1919	0.94162	NA	NA	NA
PC O--31:2;0(17:2;0-14:0;0)	GPL	MEM	PC O-	31	2	0	NA	NA	NA	NA	NA	NA	NA	NA	NA	NA
PC O--31:3;0(17:0;0-14:3;0)	GPL	MEM	PC O-	31	3	0	NA	NA	NA	NA	NA	NA	NA	NA	NA	NA
PC O--31:5;0(16:1;0-15:4;0)	GPL	MEM	PC O-	31	5	0	NA	NA	NA	NA	NA	NA	NA	NA	NA	NA
PC O--31:5;0(17:2;0-14:3;0)	GPL	MEM	PC O-	31	5	0	NA	NA	NA	NA	NA	NA	NA	NA	NA	NA
PC O--32:0;0(16:0;0-16:0;0)	GPL	MEM	PC O-	32	0	0	3.34695	0.130549	2.03119	7.49218	3.10134	24.0138	3.22295	3.18802	3.8564	3.37014
PC O--32:0;0(17:0;0-15:0;0)	GPL	MEM	PC O-	32	0	0	2.01968	0.053179	1.49819	3.68825	1.575	10.1646	2.09475	1.47595	1.9981	1.99618
PC O--32:0;0(18:0;0-14:0;0)	GPL	MEM	PC O-	32	0	0	1.0158	0.121354	0.693798	1.28637	0.592712	3.5463	0.964026	0.715453	0.819209	0.942331
PC O--32:1;0(16:0;0-16:1;0)	GPL	MEM	PC O-	32	1	0	2.81993	0.102075	25.1825	5.07573	1.05348	26.3938	9.25673	0.832939	1.73087	11.8521
PC O--32:1;0(16:1;0-16:0;0)	GPL	MEM	PC O-	32	1	0	2.18109	0.137614	4.76947	3.2007	1.24737	13.1473	2.4489	0.737323	1.35313	2.59841
PC O--32:1;0(17:0;0-15:1;0)	GPL	MEM	PC O-	32	1	0	0.205208	NA	0.820656	0.243328	0.033584	0.3169	0.350274	0.049625	0.07231	0.418333
PC O--32:1;0(17:1;0-15:0;0)	GPL	MEM	PC O-	32	1	0	0.508886	0.020133	3.5718	0.991151	0.371092	4.48437	1.63266	0.240836	0.421434	1.67005
PC O--32:1;0(18:0;0-14:1;0)	GPL	MEM	PC O-	32	1	0	NA	NA	NA	NA	NA	NA	NA	NA	NA	NA
PC O--32:1;0(18:1;0-14:0;0)	GPL	MEM	PC O-	32	1	0	1.15707	0.060074	5.40542	1.2863	0.807117	12.341	1.99337	0.512201	0.608291	1.60639
PC O--32:2;0(16:0;0-16:2;0)	GPL	MEM	PC O-	32	2	0	NA	NA	0.169106	NA	NA	0.500889	0.141684	NA	NA	0.12746
PC O--32:2;0(16:1;0-16:1;0)	GPL	MEM	PC O-	32	2	0	NA	NA	2.6985	NA	NA	3.94075	1.15714	NA	NA	1.33456
PC O--32:2;0(16:2;0-16:0;0)	GPL	MEM	PC O-	32	2	0	NA	NA	1.48162	NA	NA	1.69851	0.427932	NA	NA	0.725998
PC O--32:2;0(17:1;0-15:1;0)	GPL	MEM	PC O-	32	2	0	NA	NA	0.116109	NA	NA	NA	NA	NA	NA	NA
PC O--32:2;0(17:2;0-15:0;0)	GPL	MEM	PC O-	32	2	0	NA	NA	NA	NA	NA	NA	NA	NA	NA	NA
PC O--32:2;0(18:1;0-14:1;0)	GPL	MEM	PC O-	32	2	0	NA	NA	NA	NA	NA	NA	NA	NA	NA	NA
PC O--32:2;0(18:2;0-14:0;0)	GPL	MEM	PC O-	32	2	0	NA	NA	0.127136	NA	NA	0.323714	NA	NA	NA	0.091435
PC O--32:3;0(16:2;0-16:1;0)	GPL	MEM	PC O-	32	3	0	NA	NA	NA	NA	NA	NA	NA	NA	NA	NA
PC O--32:3;0(18:0;0-14:3;0)	GPL	MEM	PC O-	32	3	0	NA	NA	NA	NA	NA	NA	NA	NA	NA	NA
PC O--33:0;0(16:0;0-17:0;0)	GPL	MEM	PC O-	33	0	0	NA	NA	NA	NA	NA	0.063826	NA	NA	NA	NA
PC O--33:0;0(17:0;0-16:0;0)	GPL	MEM	PC O-	33	0	0	NA	NA	NA	NA	NA	2.32897	NA	NA	NA	NA
PC O--33:0;0(18:0;0-15:0;0)	GPL	MEM	PC O-	33	0	0	NA	NA	NA	NA	NA	0.048083	NA	NA	NA	NA
PC O--33:1;0(16:0;0-17:1;0)	GPL	MEM	PC O-	33	1	0	0.017118	NA	0.188829	0.041003	NA	0.479949	0.04741	NA	0.011166	0.052634
PC O--33:1;0(16:1;0-17:0;0)	GPL	MEM	PC O-	33	1	0	0.011339	NA	0.010886	0.005745	NA	0.060425	0.00304	NA	0.002299	0.003411
PC O--33:1;0(17:0;0-16:1;0)	GPL	MEM	PC O-	33	1	0	1.13031	NA	6.58288	1.97804	NA	13.779	2.19299	NA	0.713911	2.84446
PC O--33:1;0(17:1;0-16:0;0)	GPL	MEM	PC O-	33	1	0	0.818416	NA	3.28995	1.40715	NA	10.4615	1.20706	NA	0.60549	1.36014
PC O--33:1;0(18:1;0-15:0;0)	GPL	MEM	PC O-	33	1	0	0.013057	NA	0.122885	0.031515	NA	0.73555	0.025391	NA	0.00658	0.027266
PC O--33:2;0(16:1;0-17:1;0)	GPL	MEM	PC O-	33	2	0	NA	NA	0.017752	NA	NA	0.070396	NA	NA	NA	NA
PC O--33:2;0(16:2;0-17:0;0)	GPL	MEM	PC O-	33	2	0	NA	NA	0.013583	NA	NA	NA	NA	NA	NA	NA
PC O--33:2;0(17:0;0-16:2;0)	GPL	MEM	PC O-	33	2	0	NA	NA	0.092146	NA	NA	0.363057	NA	NA	NA	NA
PC O--33:2;0(17:1;0-16:1;0)	GPL	MEM	PC O-	33	2	0	NA	NA	1.4488	NA	NA	4.00804	NA	NA	NA	NA
PC O--33:2;0(17:2;0-16:0;0)	GPL	MEM	PC O-	33	2	0	NA	NA	0.106858	NA	NA	0.437001	NA	NA	NA	NA
PC O--33:2;0(18:1;0-15:1;0)	GPL	MEM	PC O-	33	2	0	NA	NA	NA	NA	NA	NA	NA	NA	NA	NA
PC O--33:2;0(18:2;0-15:0;0)	GPL	MEM	PC O-	33	2	0	NA	NA	NA	NA	NA	NA	NA	NA	NA	NA
PC O--33:3;0(17:2;0-16:1;0)	GPL	MEM	PC O-	33	3	0	NA	NA	NA	NA	NA	NA	NA	NA	NA	NA
PC O--34:0;0(16:0;0-18:0;0)	GPL	MEM	PC O-	34	0	0	NA	NA	NA	NA	NA	NA	NA	NA	NA	NA
PC O--34:0;0(17:0;0-17:0;0)	GPL	MEM	PC O-	34	0	0	NA	NA	NA	NA	NA	NA	NA	NA	NA	NA
PC O--34:0;0(18:0;0-16:0;0)	GPL	MEM	PC O-	34	0	0	NA	NA	NA	NA	NA	NA	NA	NA	NA	NA
PC O--34:1;0(16:0;0-18:1;0)	GPL	MEM	PC O-	34	1	0	6.46497	0.503911	44.7135	13.059	2.66182	126.679	18.9867	2.18882	3.50207	20.8833
PC O--34:1;0(16:1;0-18:0;0)	GPL	MEM	PC O-	34	1	0	0.502421	0.024985	1.02558	0.554006	0.231922	3.14152	0.387938	0.147293	0.166464	0.406522
PC O--34:1;0(17:0;0-17:1;0)	GPL	MEM	PC O-	34	1	0	3.29768	0.133965	11.2606	5.9852	1.66727	19.7621	5.93613	1.29105	2.05581	6.15445
PC O--34:1;0(17:1;0-17:0;0)	GPL	MEM	PC O-	34	1	0	0.37273	NA	1.84073	0.569329	0.213316	2.99769	0.849582	0.176388	0.260959	0.760192
PC O--34:1;0(18:0;0-16:1;0)	GPL	MEM	PC O-	34	1	0	0.779691	0.057075	6.40324	1.53244	0.33226	9.9636	2.41925	0.304444	0.455172	2.86496
PC O--34:1;0(18:1;0-16:0;0)	GPL	MEM	PC O-	34	1	0	8.06932	0.893534	19.3528	11.8273	4.35998	111.179	9.2479	4.17428	4.13603	9.06874
PC O--34:2;0(16:0;0-18:2;0)	GPL	MEM	PC O-	34	2	0	0.51051	NA	3.24971	1.82498	0.149442	9.79418	2.00888	0.197624	0.625698	2.3011
PC O--34:2;0(16:1;0-18:1;0)	GPL	MEM	PC O-	34	2	0	0.896849	NA	5.54507	2.00005	0.355093	19.7521	2.5566	0.22253	0.58204	2.80114
PC O--34:2;0(16:2;0-18:0;0)	GPL	MEM	PC O-	34	2	0	1.14467	NA	2.10839	1.69297	0.446123	4.70379	0.789097	0.262583	0.347752	1.3326
PC O--34:2;0(17:0;0-17:2;0)	GPL	MEM	PC O-	34	2	0	0.022152	NA	0.116035	0.080863	0.010182	0.236374	0.049556	0.015943	0.022668	0.037064
PC O--34:2;0(17:1;0-17:1;0)	GPL	MEM	PC O-	34	2	0	0.177038	NA	1.76247	0.389289	0.080383	2.24515	0.793392	0.085073	0.246102	0.744673
PC O--34:2;0(17:2;0-17:0;0)	GPL	MEM	PC O-	34	2	0	NA	NA	NA	NA	NA	0.153307	NA	NA	NA	NA
PC O--34:2;0(18:0;0-16:2;0)	GPL	MEM	PC O-	34	2	0	NA	NA	NA	NA	NA	NA	NA	NA	NA	NA
PC O--34:2;0(18:1;0-16:1;0)	GPL	MEM	PC O-	34	2	0	0.357689	NA	5.43795	0.957079	0.162614	13.5498	2.33366	0.181134	0.435956	2.58458
PC O--34:2;0(18:2;0-16:0;0)	GPL	MEM	PC O-	34	2	0	0.29677	NA	0.678485	0.585676	0.184503	2.57048	0.438456	0.173922	0.370266	0.536294
PC O--34:3;0(16:0;0-18:3;0)	GPL	MEM	PC O-	34	3	0	NA	NA	0.163143	NA	NA	0.165322	NA	NA	NA	NA
PC O--34:3;0(16:1;0-18:2;0)	GPL	MEM	PC O-	34	3	0	NA	NA	0.452182	NA	NA	1.06452	NA	NA	NA	NA
PC O--34:3;0(16:2;0-18:1;0)	GPL	MEM	PC O-	34	3	0	NA	NA	1.19305	NA	NA	1.89893	NA	NA	NA	NA
PC O--34:3;0(17:2;0-17:1;0)	GPL	MEM	PC O-	34	3	0	NA	NA	NA	NA	NA	NA	NA	NA	NA	NA
PC O--34:3;0(18:1;0-16:2;0)	GPL	MEM	PC O-	34	3	0	NA	NA	NA	NA	NA	0.085777	NA	NA	NA	NA
PC O--34:3;0(18:2;0-16:1;0)	GPL	MEM	PC O-	34	3	0	NA	NA	0.723787	NA	NA	0.671237	NA	NA	NA	NA
PC O--34:4;0(16:2;0-18:2;0)	GPL	MEM	PC O-	34	4	0	NA	NA	NA	NA	NA	NA	NA	NA	NA	NA
PC O--35:1;0(16:0;0-19:1;0)	GPL	MEM	PC O-	35	1	0	NA	NA	NA	NA	NA	NA	NA	NA	NA	NA
PC O--35:1;0(17:0;0-18:1;0)	GPL	MEM	PC O-	35	1	0	NA	NA	NA	NA	NA	NA	NA	NA	NA	NA
PC O--35:1;0(17:1;0-18:0;0)	GPL	MEM	PC O-	35	1	0	NA	NA	NA	NA	NA	NA	NA	NA	NA	NA
PC O--35:1;0(18:0;0-17:1;0)	GPL	MEM	PC O-	35	1	0	NA	NA	NA	NA	NA	NA	NA	NA	NA	NA
PC O--35:1;0(18:1;0-17:0;0)	GPL	MEM	PC O-	35	1	0	NA	NA	NA	NA	NA	NA	NA	NA	NA	NA
PC O--35:2;0(16:0;0-19:2;0)	GPL	MEM	PC O-	35	2	0	NA	NA	0.018172	NA	NA	0.048569	NA	NA	NA	NA
PC O--35:2;0(16:1;0-19:1;0)	GPL	MEM	PC O-	35	2	0	NA	NA	NA	NA	NA	0.014508	NA	NA	NA	NA
PC O--35:2;0(16:2;0-19:0;0)	GPL	MEM	PC O-	35	2	0	NA	NA	NA	NA	NA	NA	NA	NA	NA	NA
PC O--35:2;0(17:0;0-18:2;0)	GPL	MEM	PC O-	35	2	0	NA	NA	0.783009	NA	NA	3.03978	0.383055	NA	NA	NA
PC O--35:2;0(17:1;0-18:1;0)	GPL	MEM	PC O-	35	2	0	NA	NA	2.60653	NA	NA	7.18893	0.787755	NA	NA	NA
PC O--35:2;0(17:2;0-18:0;0)	GPL	MEM	PC O-	35	2	0	NA	NA	0.040668	NA	NA	0.061198	0.012119	NA	NA	NA
PC O--35:2;0(18:1;0-17:1;0)	GPL	MEM	PC O-	35	2	0	NA	NA	0.053343	NA	NA	0.146204	0.014743	NA	NA	NA
PC O--35:2;0(18:2;0-17:0;0)	GPL	MEM	PC O-	35	2	0	NA	NA	0.006653	NA	NA	NA	NA	NA	NA	NA
PC O--35:3;0(17:0;0-18:3;0)	GPL	MEM	PC O-	35	3	0	NA	NA	NA	NA	NA	0.590913	NA	NA	NA	NA
PC O--35:3;0(17:1;0-18:2;0)	GPL	MEM	PC O-	35	3	0	NA	NA	NA	NA	NA	1.72565	NA	NA	NA	NA
PC O--35:3;0(17:2;0-18:1;0)	GPL	MEM	PC O-	35	3	0	NA	NA	NA	NA	NA	0.914792	NA	NA	NA	NA
PC O--35:3;0(18:2;0-17:1;0)	GPL	MEM	PC O-	35	3	0	NA	NA	NA	NA	NA	NA	NA	NA	NA	NA
PC O--35:4;0(17:2;0-18:2;0)	GPL	MEM	PC O-	35	4	0	NA	NA	NA	NA	NA	NA	NA	NA	NA	NA
PC O--36:0;0(16:0;0-20:0;0)	GPL	MEM	PC O-	36	0	0	NA	NA	NA	NA	NA	NA	NA	NA	NA	NA
PC O--36:0;0(17:0;0-19:0;0)	GPL	MEM	PC O-	36	0	0	NA	NA	NA	NA	NA	NA	NA	NA	NA	NA
PC O--36:0;0(18:0;0-18:0;0)	GPL	MEM	PC O-	36	0	0	NA	NA	NA	NA	NA	NA	NA	NA	NA	NA
PC O--36:1;0(16:0;0-20:1;0)	GPL	MEM	PC O-	36	1	0	0.037799	NA	0.971871	0.017119	NA	0.498048	0.205645	NA	NA	0.297936
PC O--36:1;0(16:1;0-20:0;0)	GPL	MEM	PC O-	36	1	0	NA	NA	NA	NA	NA	NA	NA	NA	NA	NA
PC O--36:1;0(17:0;0-19:1;0)	GPL	MEM	PC O-	36	1	0	0.181477	NA	0.88575	0.168801	NA	0.773387	0.357906	NA	NA	0.388654
PC O--36:1;0(17:1;0-19:0;0)	GPL	MEM	PC O-	36	1	0	NA	NA	NA	NA	NA	NA	NA	NA	NA	NA
PC O--36:1;0(18:0;0-18:1;0)	GPL	MEM	PC O-	36	1	0	1.42404	NA	11.5697	2.51202	NA	12.1475	4.46514	NA	NA	4.68551
PC O--36:1;0(18:1;0-18:0;0)	GPL	MEM	PC O-	36	1	0	0.115106	NA	0.716571	0.176279	NA	NA	0.310311	NA	NA	0.367954
PC O--36:2;0(16:0;0-20:2;0)	GPL	MEM	PC O-	36	2	0	0.064692	NA	3.26222	0.105923	NA	4.21711	0.585038	NA	0.016409	0.529565
PC O--36:2;0(16:1;0-20:1;0)	GPL	MEM	PC O-	36	2	0	NA	NA	0.235984	NA	NA	0.455809	0.047629	NA	NA	0.043159
PC O--36:2;0(16:2;0-20:0;0)	GPL	MEM	PC O-	36	2	0	NA	NA	NA	NA	NA	NA	NA	NA	NA	NA
PC O--36:2;0(17:0;0-19:2;0)	GPL	MEM	PC O-	36	2	0	0.069606	NA	0.437698	0.045761	NA	0.589267	0.16503	NA	0.031795	0.257412
PC O--36:2;0(17:1;0-19:1;0)	GPL	MEM	PC O-	36	2	0	NA	NA	0.38236	0.036766	NA	0.254469	0.145352	NA	NA	0.141493
PC O--36:2;0(18:0;0-18:2;0)	GPL	MEM	PC O-	36	2	0	0.309238	NA	1.67549	0.672206	NA	3.82347	0.760066	NA	0.213316	0.749645
PC O--36:2;0(18:1;0-18:1;0)	GPL	MEM	PC O-	36	2	0	1.56379	NA	19.5747	2.75369	NA	53.9655	6.9227	NA	0.826295	6.94491
PC O--36:2;0(18:2;0-18:0;0)	GPL	MEM	PC O-	36	2	0	0.081712	NA	0.402632	0.098611	NA	0.636202	0.130582	NA	0.039655	0.146336
PC O--36:3;0(16:0;0-20:3;0)	GPL	MEM	PC O-	36	3	0	0.41243	NA	3.95435	1.42052	NA	9.77931	1.29472	NA	0.412731	1.18276
PC O--36:3;0(16:1;0-20:2;0)	GPL	MEM	PC O-	36	3	0	NA	NA	0.558279	0.022562	NA	1.0524	0.096825	NA	NA	0.23905
PC O--36:3;0(16:2;0-20:1;0)	GPL	MEM	PC O-	36	3	0	NA	NA	NA	NA	NA	NA	NA	NA	NA	NA
PC O--36:3;0(17:0;0-19:3;0)	GPL	MEM	PC O-	36	3	0	NA	NA	NA	NA	NA	NA	NA	NA	NA	NA
PC O--36:3;0(17:1;0-19:2;0)	GPL	MEM	PC O-	36	3	0	NA	NA	0.096131	NA	NA	NA	0.059769	NA	NA	NA
PC O--36:3;0(18:0;0-18:3;0)	GPL	MEM	PC O-	36	3	0	NA	NA	0.08419	NA	NA	0.181356	NA	NA	NA	NA
PC O--36:3;0(18:1;0-18:2;0)	GPL	MEM	PC O-	36	3	0	0.140728	NA	1.94407	0.544929	NA	5.51941	0.761522	NA	0.277813	1.0188
PC O--36:3;0(18:2;0-18:1;0)	GPL	MEM	PC O-	36	3	0	0.555996	NA	3.05344	1.01725	NA	6.39851	1.29496	NA	0.56408	1.41599
PC O--36:4;0(16:0;0-20:4;0)	GPL	MEM	PC O-	36	4	0	4.91512	NA	8.09943	9.81146	6.35588	17.1592	2.40438	5.2938	2.13352	2.25315
PC O--36:4;0(16:1;0-20:3;0)	GPL	MEM	PC O-	36	4	0	1.38742	NA	2.36633	2.05644	1.16853	7.57861	0.926894	0.468438	0.404779	0.907167
PC O--36:4;0(16:2;0-20:2;0)	GPL	MEM	PC O-	36	4	0	NA	NA	0.251033	NA	NA	NA	NA	NA	NA	NA
PC O--36:4;0(18:1;0-18:3;0)	GPL	MEM	PC O-	36	4	0	NA	NA	0.221888	NA	NA	0.418619	0.148944	NA	NA	NA
PC O--36:4;0(18:2;0-18:2;0)	GPL	MEM	PC O-	36	4	0	0.650984	NA	0.931345	0.748918	0.134257	1.43689	0.678132	NA	0.403002	0.66215
PC O--36:5;0(16:0;0-20:5;0)	GPL	MEM	PC O-	36	5	0	1.43613	NA	0.560416	3.1905	NA	NA	NA	NA	1.29395	NA
PC O--36:5;0(16:1;0-20:4;0)	GPL	MEM	PC O-	36	5	0	2.55639	NA	2.55413	5.53359	4.01533	8.67446	NA	2.21502	1.03108	NA
PC O--36:5;0(16:2;0-20:3;0)	GPL	MEM	PC O-	36	5	0	NA	NA	0.479506	NA	NA	NA	NA	NA	NA	NA
PC O--36:6;0(16:1;0-20:5;0)	GPL	MEM	PC O-	36	6	0	NA	NA	NA	1.74408	NA	NA	NA	NA	NA	NA
PC O--36:6;0(16:2;0-20:4;0)	GPL	MEM	PC O-	36	6	0	1.02502	NA	NA	NA	NA	NA	NA	NA	NA	NA
PC O--37:1;0(16:0;0-21:1;0)	GPL	MEM	PC O-	37	1	0	NA	NA	NA	NA	NA	NA	NA	NA	NA	NA
PC O--37:1;0(17:0;0-20:1;0)	GPL	MEM	PC O-	37	1	0	NA	NA	NA	NA	NA	NA	NA	NA	NA	NA
PC O--37:1;0(17:1;0-20:0;0)	GPL	MEM	PC O-	37	1	0	NA	NA	NA	NA	NA	NA	NA	NA	NA	NA
PC O--37:1;0(18:0;0-19:1;0)	GPL	MEM	PC O-	37	1	0	NA	NA	NA	NA	NA	NA	NA	NA	NA	NA
PC O--37:1;0(18:1;0-19:0;0)	GPL	MEM	PC O-	37	1	0	NA	NA	NA	NA	NA	NA	NA	NA	NA	NA
PC O--37:2;0(17:0;0-20:2;0)	GPL	MEM	PC O-	37	2	0	NA	NA	NA	NA	NA	NA	NA	NA	NA	NA
PC O--37:2;0(17:1;0-20:1;0)	GPL	MEM	PC O-	37	2	0	NA	NA	NA	NA	NA	NA	NA	NA	NA	NA
PC O--37:2;0(18:0;0-19:2;0)	GPL	MEM	PC O-	37	2	0	NA	NA	NA	NA	NA	NA	NA	NA	NA	NA
PC O--37:2;0(18:1;0-19:1;0)	GPL	MEM	PC O-	37	2	0	NA	NA	NA	NA	NA	NA	NA	NA	NA	NA
PC O--37:3;0(17:0;0-20:3;0)	GPL	MEM	PC O-	37	3	0	NA	NA	NA	NA	NA	NA	NA	NA	NA	NA
PC O--37:3;0(17:1;0-20:2;0)	GPL	MEM	PC O-	37	3	0	NA	NA	NA	NA	NA	NA	NA	NA	NA	NA
PC O--37:3;0(17:2;0-20:1;0)	GPL	MEM	PC O-	37	3	0	NA	NA	NA	NA	NA	NA	NA	NA	NA	NA
PC O--37:3;0(18:1;0-19:2;0)	GPL	MEM	PC O-	37	3	0	NA	NA	NA	NA	NA	NA	NA	NA	NA	NA
PC O--37:3;0(18:2;0-19:1;0)	GPL	MEM	PC O-	37	3	0	NA	NA	NA	NA	NA	NA	NA	NA	NA	NA
PC O--37:4;0(17:0;0-20:4;0)	GPL	MEM	PC O-	37	4	0	NA	NA	NA	NA	NA	2.77199	NA	NA	NA	NA
PC O--37:4;0(17:1;0-20:3;0)	GPL	MEM	PC O-	37	4	0	NA	NA	NA	NA	NA	0.652006	NA	NA	NA	NA
PC O--37:4;0(17:2;0-20:2;0)	GPL	MEM	PC O-	37	4	0	NA	NA	NA	NA	NA	NA	NA	NA	NA	NA
PC O--37:5;0(17:0;0-20:5;0)	GPL	MEM	PC O-	37	5	0	NA	NA	NA	NA	NA	NA	NA	NA	NA	NA
PC O--37:5;0(17:1;0-20:4;0)	GPL	MEM	PC O-	37	5	0	NA	NA	NA	NA	NA	NA	NA	NA	NA	NA
PC O--37:5;0(17:2;0-20:3;0)	GPL	MEM	PC O-	37	5	0	NA	NA	NA	NA	NA	NA	NA	NA	NA	NA
PC O--38:0;0(18:0;0-20:0;0)	GPL	MEM	PC O-	38	0	0	NA	NA	NA	NA	NA	NA	NA	NA	NA	NA
PC O--38:1;0(16:0;0-22:1;0)	GPL	MEM	PC O-	38	1	0	NA	NA	0.350168	NA	NA	1.21009	0.204503	NA	NA	NA
PC O--38:1;0(16:1;0-22:0;0)	GPL	MEM	PC O-	38	1	0	NA	NA	NA	NA	NA	NA	NA	NA	NA	NA
PC O--38:1;0(17:0;0-21:1;0)	GPL	MEM	PC O-	38	1	0	NA	NA	NA	NA	NA	NA	NA	NA	NA	0.162004
PC O--38:1;0(18:0;0-20:1;0)	GPL	MEM	PC O-	38	1	0	NA	NA	3.10111	NA	NA	1.73257	1.24468	NA	NA	0.942759
PC O--38:1;0(18:1;0-20:0;0)	GPL	MEM	PC O-	38	1	0	NA	NA	NA	NA	NA	NA	NA	NA	NA	NA
PC O--38:2;0(16:0;0-22:2;0)	GPL	MEM	PC O-	38	2	0	NA	NA	0.120039	NA	NA	NA	NA	NA	NA	NA
PC O--38:2;0(16:1;0-22:1;0)	GPL	MEM	PC O-	38	2	0	NA	NA	NA	NA	NA	NA	NA	NA	NA	NA
PC O--38:2;0(16:2;0-22:0;0)	GPL	MEM	PC O-	38	2	0	NA	NA	NA	NA	NA	NA	NA	NA	NA	NA
PC O--38:2;0(17:0;0-21:2;0)	GPL	MEM	PC O-	38	2	0	NA	NA	0.067558	NA	NA	NA	NA	NA	NA	NA
PC O--38:2;0(18:0;0-20:2;0)	GPL	MEM	PC O-	38	2	0	NA	NA	1.57665	NA	NA	NA	NA	NA	NA	NA
PC O--38:2;0(18:1;0-20:1;0)	GPL	MEM	PC O-	38	2	0	NA	NA	0.793159	NA	NA	NA	NA	NA	NA	NA
PC O--38:3;0(16:0;0-22:3;0)	GPL	MEM	PC O-	38	3	0	NA	NA	0.107898	NA	NA	NA	NA	NA	NA	NA
PC O--38:3;0(16:1;0-22:2;0)	GPL	MEM	PC O-	38	3	0	NA	NA	NA	NA	NA	NA	NA	NA	NA	NA
PC O--38:3;0(16:2;0-22:1;0)	GPL	MEM	PC O-	38	3	0	NA	NA	NA	NA	NA	NA	NA	NA	NA	NA
PC O--38:3;0(17:0;0-21:3;0)	GPL	MEM	PC O-	38	3	0	NA	NA	NA	NA	NA	NA	NA	NA	NA	NA
PC O--38:3;0(18:0;0-20:3;0)	GPL	MEM	PC O-	38	3	0	NA	NA	1.84272	NA	NA	2.96671	NA	NA	NA	NA
PC O--38:3;0(18:1;0-20:2;0)	GPL	MEM	PC O-	38	3	0	NA	NA	1.72153	NA	NA	2.30625	NA	NA	NA	NA
PC O--38:3;0(18:2;0-20:1;0)	GPL	MEM	PC O-	38	3	0	NA	NA	NA	NA	NA	NA	NA	NA	NA	NA
PC O--38:4;0(16:0;0-22:4;0)	GPL	MEM	PC O-	38	4	0	0.589576	NA	1.80464	0.727802	1.05163	3.19139	0.391893	0.577376	0.126912	0.374505
PC O--38:4;0(18:0;0-20:4;0)	GPL	MEM	PC O-	38	4	0	1.83841	NA	2.1958	2.72798	1.24312	3.73458	0.838998	1.26259	1.07634	0.621204
PC O--38:4;0(18:1;0-20:3;0)	GPL	MEM	PC O-	38	4	0	0.750797	NA	3.85834	1.58822	0.4568	11.9241	0.978921	0.328386	0.71302	0.933913
PC O--38:4;0(18:2;0-20:2;0)	GPL	MEM	PC O-	38	4	0	NA	NA	0.252535	NA	NA	0.310944	0.163942	NA	NA	NA
PC O--38:5;0(16:0;0-22:5;0)	GPL	MEM	PC O-	38	5	0	0.707612	NA	2.51991	1.6926	0.412255	4.40727	0.328494	NA	0.308283	0.458527
PC O--38:5;0(16:1;0-22:4;0)	GPL	MEM	PC O-	38	5	0	0.288384	NA	1.32095	0.401661	2.59002	3.08747	0.234247	0.767871	NA	NA
PC O--38:5;0(18:0;0-20:5;0)	GPL	MEM	PC O-	38	5	0	0.09861	NA	NA	0.871234	NA	NA	NA	NA	0.100151	NA
PC O--38:5;0(18:1;0-20:4;0)	GPL	MEM	PC O-	38	5	0	0.80806	NA	5.42835	3.61406	2.38111	19.5618	1.77242	2.41654	0.754954	1.78545
PC O--38:5;0(18:2;0-20:3;0)	GPL	MEM	PC O-	38	5	0	0.251248	NA	1.06966	NA	NA	2.13214	0.757137	0.19754	NA	0.373592
PC O--38:6;0(16:0;0-22:6;0)	GPL	MEM	PC O-	38	6	0	8.36009	NA	0.507136	12.8178	NA	0.950801	NA	NA	3.895	NA
PC O--38:6;0(16:1;0-22:5;0)	GPL	MEM	PC O-	38	6	0	2.87569	NA	1.59461	2.74031	0.500149	2.19964	NA	NA	NA	0.438727
PC O--38:6;0(16:2;0-22:4;0)	GPL	MEM	PC O-	38	6	0	NA	NA	NA	NA	0.126094	NA	NA	NA	NA	NA
PC O--38:6;0(18:1;0-20:5;0)	GPL	MEM	PC O-	38	6	0	0.813304	NA	NA	1.56304	NA	NA	NA	NA	NA	NA
PC O--38:6;0(18:2;0-20:4;0)	GPL	MEM	PC O-	38	6	0	3.14208	NA	2.63468	3.75462	0.907457	7.53789	1.28032	NA	1.5076	0.6213
PC O--38:7;0(16:1;0-22:6;0)	GPL	MEM	PC O-	38	7	0	3.31235	NA	NA	5.49445	NA	NA	NA	NA	1.32844	NA
PC O--38:7;0(18:2;0-20:5;0)	GPL	MEM	PC O-	38	7	0	NA	NA	NA	NA	NA	NA	NA	NA	NA	NA
PC O--39:5;0(17:0;0-22:5;0)	GPL	MEM	PC O-	39	5	0	NA	NA	NA	NA	NA	NA	NA	NA	NA	NA
PC O--39:5;0(17:1;0-22:4;0)	GPL	MEM	PC O-	39	5	0	NA	NA	NA	NA	NA	NA	NA	NA	NA	NA
PC O--39:6;0(17:0;0-22:6;0)	GPL	MEM	PC O-	39	6	0	NA	NA	NA	1.24703	NA	NA	NA	NA	NA	NA
PC O--39:6;0(17:1;0-22:5;0)	GPL	MEM	PC O-	39	6	0	NA	NA	NA	NA	NA	NA	NA	NA	NA	NA
PC O--40:0;0(16:0;0-24:0;0)	GPL	MEM	PC O-	40	0	0	NA	NA	NA	NA	NA	NA	NA	NA	NA	NA
PC O--40:0;0(18:0;0-22:0;0)	GPL	MEM	PC O-	40	0	0	NA	NA	NA	NA	NA	NA	NA	NA	NA	NA
PC O--40:1;0(16:0;0-24:1;0)	GPL	MEM	PC O-	40	1	0	NA	NA	1.54919	NA	NA	NA	NA	NA	NA	NA
PC O--40:1;0(16:1;0-24:0;0)	GPL	MEM	PC O-	40	1	0	NA	NA	NA	NA	NA	NA	NA	NA	NA	NA
PC O--40:1;0(18:0;0-22:1;0)	GPL	MEM	PC O-	40	1	0	NA	NA	1.30491	NA	NA	NA	NA	NA	NA	NA
PC O--40:1;0(18:1;0-22:0;0)	GPL	MEM	PC O-	40	1	0	NA	NA	NA	NA	NA	NA	NA	NA	NA	NA
PC O--40:2;0(16:0;0-24:2;0)	GPL	MEM	PC O-	40	2	0	NA	NA	3.63866	NA	NA	NA	NA	NA	NA	NA
PC O--40:2;0(16:1;0-24:1;0)	GPL	MEM	PC O-	40	2	0	NA	NA	NA	NA	NA	NA	NA	NA	NA	NA
PC O--40:2;0(16:2;0-24:0;0)	GPL	MEM	PC O-	40	2	0	NA	NA	NA	NA	NA	NA	NA	NA	NA	NA
PC O--40:2;0(18:0;0-22:2;0)	GPL	MEM	PC O-	40	2	0	NA	NA	NA	NA	NA	NA	NA	NA	NA	NA
PC O--40:2;0(18:1;0-22:1;0)	GPL	MEM	PC O-	40	2	0	NA	NA	NA	NA	NA	NA	NA	NA	NA	NA
PC O--40:3;0(16:2;0-24:1;0)	GPL	MEM	PC O-	40	3	0	NA	NA	NA	NA	NA	NA	NA	NA	NA	NA
PC O--40:4;0(16:0;0-24:4;0)	GPL	MEM	PC O-	40	4	0	NA	NA	NA	NA	0.939525	NA	NA	0.784765	NA	NA
PC O--40:4;0(18:0;0-22:4;0)	GPL	MEM	PC O-	40	4	0	NA	NA	1.93662	NA	0.542003	NA	NA	0.325115	NA	NA
PC O--40:4;0(18:1;0-22:3;0)	GPL	MEM	PC O-	40	4	0	NA	NA	NA	NA	NA	NA	NA	NA	NA	NA
PC O--40:4;0(18:2;0-22:2;0)	GPL	MEM	PC O-	40	4	0	NA	NA	NA	NA	NA	NA	NA	NA	NA	NA
PC O--40:5;0(16:0;0-24:5;0)	GPL	MEM	PC O-	40	5	0	NA	NA	0.183363	NA	2.1561	0.380056	NA	1.31296	NA	NA
PC O--40:5;0(16:1;0-24:4;0)	GPL	MEM	PC O-	40	5	0	NA	NA	NA	NA	0.282997	NA	NA	NA	NA	NA
PC O--40:5;0(18:0;0-22:5;0)	GPL	MEM	PC O-	40	5	0	NA	NA	0.686192	NA	0.3337	0.908514	NA	NA	NA	NA
PC O--40:5;0(18:1;0-22:4;0)	GPL	MEM	PC O-	40	5	0	NA	NA	1.38712	NA	1.44631	4.16025	NA	0.768559	NA	NA
PC O--40:6;0(16:0;0-24:6;0)	GPL	MEM	PC O-	40	6	0	3.78643	NA	NA	3.91964	NA	NA	NA	NA	1.05805	NA
PC O--40:6;0(18:0;0-22:6;0)	GPL	MEM	PC O-	40	6	0	3.26707	NA	NA	3.1363	NA	NA	NA	NA	1.54337	NA
PC O--40:6;0(18:1;0-22:5;0)	GPL	MEM	PC O-	40	6	0	0.88128	NA	4.26821	2.11421	NA	9.05346	NA	NA	NA	NA
PC O--40:6;0(18:2;0-22:4;0)	GPL	MEM	PC O-	40	6	0	NA	NA	NA	NA	NA	NA	NA	NA	NA	NA
PC O--40:7;0(16:1;0-24:6;0)	GPL	MEM	PC O-	40	7	0	1.39876	NA	NA	1.607	NA	NA	NA	NA	NA	NA
PC O--40:7;0(18:1;0-22:6;0)	GPL	MEM	PC O-	40	7	0	3.66156	NA	2.40811	6.74643	NA	4.96307	NA	NA	1.7149	NA
PC O--40:7;0(18:2;0-22:5;0)	GPL	MEM	PC O-	40	7	0	NA	NA	NA	NA	NA	NA	NA	NA	NA	NA
PC O--42:0;0(18:0;0-24:0;0)	GPL	MEM	PC O-	42	0	0	NA	NA	NA	NA	NA	NA	NA	NA	NA	NA
PC O--42:1;0(18:0;0-24:1;0)	GPL	MEM	PC O-	42	1	0	NA	NA	NA	NA	NA	NA	NA	NA	NA	NA
PC O--42:2;0(18:0;0-24:2;0)	GPL	MEM	PC O-	42	2	0	NA	NA	NA	NA	NA	NA	NA	NA	NA	NA
PC O--42:2;0(18:1;0-24:1;0)	GPL	MEM	PC O-	42	2	0	NA	NA	NA	NA	NA	NA	1.08385	NA	NA	NA
PC O--42:6;0(18:0;0-24:6;0)	GPL	MEM	PC O-	42	6	0	1.72809	NA	NA	NA	NA	NA	NA	NA	NA	NA
PC O--42:6;0(18:1;0-24:5;0)	GPL	MEM	PC O-	42	6	0	NA	NA	NA	NA	NA	NA	NA	NA	NA	NA
PE-30:0;0(12:0;0-18:0;0)	GPL	MEM	PE	30	0	0	NA	NA	NA	NA	NA	NA	NA	NA	NA	NA
PE-30:0;0(14:0;0-16:0;0)	GPL	MEM	PE	30	0	0	NA	NA	NA	NA	0.751565	NA	NA	NA	NA	NA
PE-30:0;0(15:0;0-15:0;0)	GPL	MEM	PE	30	0	0	NA	NA	NA	NA	NA	NA	NA	NA	NA	NA
PE-30:1;0(12:0;0-18:1;0)	GPL	MEM	PE	30	1	0	NA	NA	NA	NA	NA	NA	NA	NA	NA	NA
PE-30:1;0(14:0;0-16:1;0)	GPL	MEM	PE	30	1	0	NA	NA	0.418694	NA	NA	NA	NA	NA	NA	NA
PE-30:1;0(14:1;0-16:0;0)	GPL	MEM	PE	30	1	0	NA	NA	NA	NA	NA	NA	NA	NA	NA	NA
PE-31:0;0(14:0;0-17:0;0)	GPL	MEM	PE	31	0	0	NA	NA	NA	NA	NA	NA	NA	NA	NA	NA
PE-31:0;0(15:0;0-16:0;0)	GPL	MEM	PE	31	0	0	NA	NA	NA	NA	NA	NA	NA	NA	NA	NA
PE-31:1;0(13:0;0-18:1;0)	GPL	MEM	PE	31	1	0	NA	NA	NA	NA	NA	NA	NA	NA	NA	NA
PE-32:0;0(14:0;0-18:0;0)	GPL	MEM	PE	32	0	0	0.208617	NA	NA	0.131578	0.480349	NA	NA	0.255338	0.244845	NA
PE-32:0;0(15:0;0-17:0;0)	GPL	MEM	PE	32	0	0	NA	NA	NA	NA	NA	NA	NA	NA	NA	NA
PE-32:0;0(16:0;0-16:0;0)	GPL	MEM	PE	32	0	0	0.252717	NA	NA	0.305589	1.38255	NA	NA	0.512776	0.314169	NA
PE-32:1;0(14:0;0-18:1;0)	GPL	MEM	PE	32	1	0	0.521293	0.089407	1.98102	0.569493	0.78198	2.72965	1.25108	0.496119	0.521386	0.97582
PE-32:1;0(14:1;0-18:0;0)	GPL	MEM	PE	32	1	0	NA	NA	NA	NA	NA	NA	NA	NA	NA	NA
PE-32:1;0(15:0;0-17:1;0)	GPL	MEM	PE	32	1	0	NA	NA	NA	NA	NA	0.381737	NA	NA	NA	NA
PE-32:1;0(16:1;0-16:0;0)	GPL	MEM	PE	32	1	0	1.83718	0.19005	8.16253	1.63291	2.09703	3.36705	3.86933	1.08659	1.48558	4.19023
PE-32:2;0(14:0;0-18:2;0)	GPL	MEM	PE	32	2	0	NA	NA	0.171974	NA	NA	0.101282	0.133808	NA	NA	NA
PE-32:2;0(14:1;0-18:1;0)	GPL	MEM	PE	32	2	0	NA	NA	NA	NA	NA	NA	NA	NA	NA	NA
PE-32:2;0(16:1;0-16:1;0)	GPL	MEM	PE	32	2	0	NA	NA	0.875989	NA	NA	0.506019	0.707937	NA	NA	0.980099
PE-32:2;0(16:2;0-16:0;0)	GPL	MEM	PE	32	2	0	NA	NA	0.119738	NA	NA	NA	NA	NA	NA	NA
PE-33:0;0(15:0;0-18:0;0)	GPL	MEM	PE	33	0	0	0.542681	NA	NA	NA	0.33684	NA	NA	0.55668	NA	NA
PE-33:0;0(16:0;0-17:0;0)	GPL	MEM	PE	33	0	0	2.50899	NA	3.37532	3.72106	3.30758	3.91206	3.81386	3.35734	3.93029	3.95748
PE-33:1;0(16:0;0-17:1;0)	GPL	MEM	PE	33	1	0	0.359228	NA	3.08785	NA	NA	2.58038	1.5279	NA	NA	0.524588
PE-33:2;0(15:0;0-18:2;0)	GPL	MEM	PE	33	2	0	NA	NA	NA	NA	NA	NA	NA	NA	NA	NA
PE-33:2;0(16:1;0-17:1;0)	GPL	MEM	PE	33	2	0	NA	NA	1.30095	0.854551	NA	1.60596	1.32691	NA	0.885823	1.1589
PE-34:0;0(16:0;0-18:0;0)	GPL	MEM	PE	34	0	0	NA	NA	NA	1.51783	2.86727	NA	NA	1.97709	1.8129	NA
PE-34:1;0(14:0;0-20:1;0)	GPL	MEM	PE	34	1	0	NA	NA	0.087813	NA	NA	NA	NA	NA	NA	NA
PE-34:1;0(15:0;0-19:1;0)	GPL	MEM	PE	34	1	0	NA	NA	NA	NA	NA	NA	NA	NA	NA	NA
PE-34:1;0(16:0;0-18:1;0)	GPL	MEM	PE	34	1	0	12.128	2.54199	38.0407	18.1995	17.3312	49.537	21.3284	11.6593	13.6367	19.0291
PE-34:1;0(16:1;0-18:0;0)	GPL	MEM	PE	34	1	0	2.41846	0.214869	10.7926	3.62726	2.22163	5.49101	5.40977	1.74159	3.02104	5.37921
PE-34:1;0(17:1;0-17:0;0)	GPL	MEM	PE	34	1	0	NA	NA	0.549301	0.26895	NA	0.876728	0.338827	NA	0.127292	0.174175
PE-34:2;0(14:0;0-20:2;0)	GPL	MEM	PE	34	2	0	NA	NA	0.171904	NA	NA	NA	NA	NA	NA	NA
PE-34:2;0(16:0;0-18:2;0)	GPL	MEM	PE	34	2	0	1.50954	0.160985	2.87792	2.29873	1.33731	2.49342	2.46813	1.18688	2.10509	2.84709
PE-34:2;0(16:1;0-18:1;0)	GPL	MEM	PE	34	2	0	2.21267	0.495028	17.3797	3.77503	2.55103	12.6681	11.3363	1.6828	2.82214	11.7147
PE-34:2;0(16:2;0-18:0;0)	GPL	MEM	PE	34	2	0	NA	NA	0.137155	NA	NA	NA	NA	NA	NA	NA
PE-34:2;0(17:1;0-17:1;0)	GPL	MEM	PE	34	2	0	0.128702	NA	0.646382	0.291969	0.038353	0.594023	0.502778	0.048965	0.11954	0.525727
PE-34:3;0(14:0;0-20:3;0)	GPL	MEM	PE	34	3	0	NA	NA	NA	NA	NA	NA	0.030207	NA	NA	0.028746
PE-34:3;0(16:0;0-18:3;0)	GPL	MEM	PE	34	3	0	NA	NA	NA	NA	NA	NA	NA	NA	NA	0.064883
PE-34:3;0(16:1;0-18:2;0)	GPL	MEM	PE	34	3	0	NA	NA	NA	NA	NA	0.508627	0.464658	NA	NA	0.605115
PE-34:3;0(16:2;0-18:1;0)	GPL	MEM	PE	34	3	0	NA	NA	NA	NA	NA	NA	NA	NA	NA	NA
PE-34:4;0(14:0;0-20:4;0)	GPL	MEM	PE	34	4	0	NA	NA	NA	NA	1.03051	NA	NA	0.536383	NA	NA
PE-34:4;0(16:1;0-18:3;0)	GPL	MEM	PE	34	4	0	NA	NA	NA	NA	NA	NA	NA	NA	NA	NA
PE-35:1;0(15:0;0-20:1;0)	GPL	MEM	PE	35	1	0	NA	NA	NA	NA	NA	NA	NA	NA	NA	NA
PE-35:1;0(16:0;0-19:1;0)	GPL	MEM	PE	35	1	0	0.140387	NA	0.3318	0.186504	0.306604	0.407727	0.168891	0.268021	NA	0.124969
PE-35:1;0(17:0;0-18:1;0)	GPL	MEM	PE	35	1	0	1.2112	0.268008	5.82486	3.16805	0.998392	7.73633	3.62275	1.17733	1.82478	2.1309
PE-35:1;0(17:1;0-18:0;0)	GPL	MEM	PE	35	1	0	0.451991	0.063467	NA	NA	0.393643	NA	NA	0.530919	0.720018	NA
PE-35:2;0(16:0;0-19:2;0)	GPL	MEM	PE	35	2	0	0.033753	NA	0.055752	NA	NA	NA	NA	NA	NA	NA
PE-35:2;0(16:1;0-19:1;0)	GPL	MEM	PE	35	2	0	NA	NA	0.096606	NA	NA	0.047879	0.07287	NA	NA	0.055507
PE-35:2;0(17:0;0-18:2;0)	GPL	MEM	PE	35	2	0	NA	NA	0.098387	0.140662	0.138856	0.134724	0.11571	0.142438	0.165697	0.090387
PE-35:2;0(17:1;0-18:1;0)	GPL	MEM	PE	35	2	0	1.83951	1.12206	4.92805	2.44728	2.17931	5.89339	4.1492	1.83578	1.97364	3.38957
PE-35:2;0(17:2;0-18:0;0)	GPL	MEM	PE	35	2	0	0.031147	NA	NA	NA	NA	NA	NA	NA	NA	NA
PE-35:3;0(17:1;0-18:2;0)	GPL	MEM	PE	35	3	0	NA	NA	NA	NA	NA	NA	NA	NA	NA	NA
PE-35:4;0(15:0;0-20:4;0)	GPL	MEM	PE	35	4	0	NA	NA	NA	NA	NA	NA	NA	NA	NA	NA
PE-35:4;0(17:1;0-18:3;0)	GPL	MEM	PE	35	4	0	NA	NA	NA	NA	NA	NA	NA	NA	NA	NA
PE-36:1;0(16:0;0-20:1;0)	GPL	MEM	PE	36	1	0	0.28948	NA	1.02778	0.317159	0.323639	0.739719	0.504923	0.271677	NA	0.347029
PE-36:1;0(16:1;0-20:0;0)	GPL	MEM	PE	36	1	0	NA	NA	0.190683	NA	NA	NA	NA	NA	NA	NA
PE-36:1;0(17:0;0-19:1;0)	GPL	MEM	PE	36	1	0	NA	NA	NA	NA	NA	NA	NA	NA	NA	NA
PE-36:1;0(18:1;0-18:0;0)	GPL	MEM	PE	36	1	0	24.5557	2.09719	44.7978	28.5695	15.158	40.9625	23.6608	15.7754	29.8685	16.2819
PE-36:2;0(16:0;0-20:2;0)	GPL	MEM	PE	36	2	0	0.420963	0.24693	3.22018	0.342733	NA	2.37389	1.26301	0.412386	0.398184	1.30502
PE-36:2;0(16:1;0-20:1;0)	GPL	MEM	PE	36	2	0	NA	NA	1.56187	NA	NA	1.08267	0.833782	NA	NA	0.761078
PE-36:2;0(17:1;0-19:1;0)	GPL	MEM	PE	36	2	0	0.083147	NA	1.00635	NA	NA	0.446728	0.396955	NA	NA	0.421666
PE-36:2;0(18:1;0-18:1;0)	GPL	MEM	PE	36	2	0	18.6259	10.8859	107.971	27.2985	20.1746	172.596	77.3347	16.4273	25.7892	62.2778
PE-36:2;0(18:2;0-18:0;0)	GPL	MEM	PE	36	2	0	5.19917	0.409198	8.579	9.69266	3.37177	8.35385	7.58661	4.84632	8.87608	7.21384
PE-36:3;0(14:0;0-22:3;0)	GPL	MEM	PE	36	3	0	NA	NA	NA	NA	NA	NA	NA	NA	NA	NA
PE-36:3;0(16:0;0-20:3;0)	GPL	MEM	PE	36	3	0	1.67518	0.392892	2.38885	1.53583	NA	2.38257	1.68154	1.02164	1.80468	1.57792
PE-36:3;0(16:1;0-20:2;0)	GPL	MEM	PE	36	3	0	NA	NA	1.87525	NA	NA	1.29916	0.739324	0.040582	NA	0.677801
PE-36:3;0(17:1;0-19:2;0)	GPL	MEM	PE	36	3	0	NA	NA	NA	NA	NA	NA	NA	NA	NA	NA
PE-36:3;0(18:2;0-18:1;0)	GPL	MEM	PE	36	3	0	2.19765	0.398885	8.54779	3.43812	NA	10.9669	8.27632	1.05148	3.41584	7.63848
PE-36:3;0(18:3;0-18:0;0)	GPL	MEM	PE	36	3	0	NA	NA	0.374483	0.178049	NA	0.249076	0.253503	0.074246	0.204849	0.264135
PE-36:4;0(14:0;0-22:4;0)	GPL	MEM	PE	36	4	0	NA	NA	NA	NA	1.48291	NA	NA	0.569655	NA	NA
PE-36:4;0(16:0;0-20:4;0)	GPL	MEM	PE	36	4	0	5.88848	0.608433	5.42122	7.8879	58.251	5.4318	3.18762	18.8477	5.6886	3.67427
PE-36:4;0(16:1;0-20:3;0)	GPL	MEM	PE	36	4	0	0.774067	NA	2.28897	0.832038	1.92252	2.32795	1.34678	0.823513	0.590436	1.13287
PE-36:4;0(18:2;0-18:2;0)	GPL	MEM	PE	36	4	0	0.577144	NA	0.694532	0.811955	1.30217	0.847387	0.540707	0.654116	0.50729	0.428085
PE-36:4;0(18:3;0-18:1;0)	GPL	MEM	PE	36	4	0	NA	NA	1.49637	NA	NA	1.44649	0.835184	1.35697	0.617781	0.580738
PE-36:5;0(14:0;0-22:5;0)	GPL	MEM	PE	36	5	0	NA	NA	NA	NA	NA	NA	NA	NA	NA	NA
PE-36:5;0(16:0;0-20:5;0)	GPL	MEM	PE	36	5	0	1.18116	NA	NA	1.80308	NA	NA	NA	NA	1.91014	0.424514
PE-36:5;0(16:1;0-20:4;0)	GPL	MEM	PE	36	5	0	0.833966	NA	1.22931	1.83464	2.52852	1.36306	1.03206	1.00418	0.969445	0.489044
PE-36:5;0(18:3;0-18:2;0)	GPL	MEM	PE	36	5	0	NA	NA	NA	NA	NA	NA	NA	NA	NA	NA
PE-36:6;0(16:1;0-20:5;0)	GPL	MEM	PE	36	6	0	0.487199	NA	NA	0.448271	NA	NA	NA	NA	0.542939	NA
PE-37:0;0(17:0;0-20:0;0)	GPL	MEM	PE	37	0	0	NA	NA	NA	NA	NA	NA	NA	NA	NA	NA
PE-37:1;0(17:0;0-20:1;0)	GPL	MEM	PE	37	1	0	NA	NA	0.271164	NA	NA	0.09424	NA	NA	NA	NA
PE-37:1;0(17:1;0-20:0;0)	GPL	MEM	PE	37	1	0	NA	NA	NA	NA	NA	NA	NA	NA	NA	NA
PE-37:1;0(18:0;0-19:1;0)	GPL	MEM	PE	37	1	0	NA	NA	0.152195	0.351287	NA	0.074219	NA	NA	NA	NA
PE-37:1;0(18:1;0-19:0;0)	GPL	MEM	PE	37	1	0	NA	NA	NA	NA	NA	0.380504	NA	NA	NA	NA
PE-37:2;0(15:0;0-22:2;0)	GPL	MEM	PE	37	2	0	NA	NA	NA	NA	NA	NA	NA	NA	NA	NA
PE-37:2;0(17:0;0-20:2;0)	GPL	MEM	PE	37	2	0	0.098498	NA	0.608309	NA	NA	0.713058	0.307867	NA	NA	0.354252
PE-37:2;0(17:1;0-20:1;0)	GPL	MEM	PE	37	2	0	NA	NA	1.25242	NA	NA	NA	NA	NA	NA	NA
PE-37:2;0(18:0;0-19:2;0)	GPL	MEM	PE	37	2	0	0.037184	NA	0.160754	NA	NA	0.106443	0.136808	NA	NA	0.072763
PE-37:2;0(18:1;0-19:1;0)	GPL	MEM	PE	37	2	0	0.284033	0.15041	1.32658	0.518404	0.539364	2.48046	1.49634	0.733451	0.580986	1.16672
PE-37:3;0(15:0;0-22:3;0)	GPL	MEM	PE	37	3	0	NA	NA	0.071839	NA	NA	NA	NA	NA	NA	NA
PE-37:3;0(16:0;0-21:3;0)	GPL	MEM	PE	37	3	0	NA	NA	NA	NA	NA	NA	NA	NA	NA	NA
PE-37:3;0(17:0;0-20:3;0)	GPL	MEM	PE	37	3	0	NA	NA	0.533255	NA	NA	0.229489	0.534333	NA	NA	0.422397
PE-37:3;0(17:1;0-20:2;0)	GPL	MEM	PE	37	3	0	NA	NA	NA	NA	NA	0.732087	NA	NA	NA	NA
PE-37:3;0(18:0;0-19:3;0)	GPL	MEM	PE	37	3	0	NA	NA	NA	NA	NA	NA	NA	NA	NA	NA
PE-37:3;0(18:1;0-19:2;0)	GPL	MEM	PE	37	3	0	NA	NA	0.548453	NA	NA	0.174575	0.391746	NA	NA	0.306578
PE-37:3;0(18:2;0-19:1;0)	GPL	MEM	PE	37	3	0	NA	NA	NA	NA	NA	NA	NA	NA	NA	NA
PE-37:4;0(15:0;0-22:4;0)	GPL	MEM	PE	37	4	0	0.150443	NA	0.412932	NA	1.61833	0.435189	0.124924	0.927867	0.091419	0.063394
PE-37:4;0(16:1;0-21:3;0)	GPL	MEM	PE	37	4	0	NA	NA	NA	NA	NA	NA	NA	NA	NA	NA
PE-37:4;0(17:0;0-20:4;0)	GPL	MEM	PE	37	4	0	0.920306	NA	1.372	0.89517	4.101	2.27806	0.714053	2.26833	1.09501	0.431221
PE-37:4;0(17:1;0-20:3;0)	GPL	MEM	PE	37	4	0	NA	NA	NA	1.02355	NA	NA	NA	NA	NA	NA
PE-37:4;0(18:1;0-19:3;0)	GPL	MEM	PE	37	4	0	NA	NA	NA	NA	NA	NA	NA	NA	NA	NA
PE-37:5;0(15:0;0-22:5;0)	GPL	MEM	PE	37	5	0	NA	NA	NA	0.020953	NA	NA	NA	NA	NA	NA
PE-37:5;0(17:0;0-20:5;0)	GPL	MEM	PE	37	5	0	NA	NA	NA	0.479939	NA	NA	NA	NA	NA	NA
PE-37:5;0(17:1;0-20:4;0)	GPL	MEM	PE	37	5	0	NA	NA	NA	NA	NA	NA	NA	NA	NA	NA
PE-38:1;0(16:0;0-22:1;0)	GPL	MEM	PE	38	1	0	NA	NA	NA	NA	NA	NA	NA	NA	NA	NA
PE-38:1;0(16:1;0-22:0;0)	GPL	MEM	PE	38	1	0	NA	NA	NA	NA	NA	NA	NA	NA	NA	NA
PE-38:1;0(17:0;0-21:1;0)	GPL	MEM	PE	38	1	0	NA	NA	NA	NA	NA	NA	NA	NA	NA	NA
PE-38:1;0(18:0;0-20:1;0)	GPL	MEM	PE	38	1	0	NA	NA	NA	NA	NA	NA	NA	NA	NA	NA
PE-38:1;0(18:1;0-20:0;0)	GPL	MEM	PE	38	1	0	0.360289	NA	NA	NA	NA	NA	NA	NA	NA	NA
PE-38:2;0(16:0;0-22:2;0)	GPL	MEM	PE	38	2	0	NA	NA	NA	NA	NA	NA	NA	NA	NA	NA
PE-38:2;0(16:1;0-22:1;0)	GPL	MEM	PE	38	2	0	NA	NA	0.224082	NA	NA	NA	NA	NA	NA	0.113855
PE-38:2;0(17:1;0-21:1;0)	GPL	MEM	PE	38	2	0	NA	NA	NA	NA	NA	NA	NA	NA	NA	NA
PE-38:2;0(18:0;0-20:2;0)	GPL	MEM	PE	38	2	0	0.341819	0.061861	5.07143	0.446514	0.281588	3.07244	1.95207	0.233161	0.17453	1.97291
PE-38:2;0(18:1;0-20:1;0)	GPL	MEM	PE	38	2	0	0.309807	0.109645	4.23732	0.538889	0.301612	5.28955	2.84505	0.387926	0.220737	2.24252
PE-38:2;0(18:2;0-20:0;0)	GPL	MEM	PE	38	2	0	NA	NA	NA	NA	NA	NA	NA	NA	NA	NA
PE-38:2;0(19:1;0-19:1;0)	GPL	MEM	PE	38	2	0	NA	NA	0.033276	NA	NA	NA	NA	NA	NA	NA
PE-38:3;0(16:0;0-22:3;0)	GPL	MEM	PE	38	3	0	NA	NA	0.325957	NA	NA	NA	NA	NA	NA	NA
PE-38:3;0(16:1;0-22:2;0)	GPL	MEM	PE	38	3	0	NA	NA	0.329499	NA	NA	0.23293	NA	NA	NA	0.1882
PE-38:3;0(18:0;0-20:3;0)	GPL	MEM	PE	38	3	0	2.76729	0.827412	6.22675	NA	NA	5.36246	3.02309	NA	3.5799	2.22834
PE-38:3;0(18:1;0-20:2;0)	GPL	MEM	PE	38	3	0	0.262432	0.417673	5.74941	NA	NA	4.23941	1.90467	NA	NA	1.73192
PE-38:3;0(18:2;0-20:1;0)	GPL	MEM	PE	38	3	0	NA	NA	0.239016	NA	NA	0.173814	0.1851	NA	NA	0.144544
PE-38:4;0(16:0;0-22:4;0)	GPL	MEM	PE	38	4	0	3.93661	0.446125	4.2142	3.36266	30.7547	4.52444	3.34498	16.4044	4.02347	2.78767
PE-38:4;0(16:1;0-22:3;0)	GPL	MEM	PE	38	4	0	NA	NA	1.11065	NA	NA	NA	NA	NA	NA	NA
PE-38:4;0(17:1;0-21:3;0)	GPL	MEM	PE	38	4	0	NA	NA	0.220752	NA	NA	NA	NA	NA	NA	NA
PE-38:4;0(18:0;0-20:4;0)	GPL	MEM	PE	38	4	0	27.3169	2.10054	31.4375	49.9679	134.485	39.6757	16.5521	81.6412	30.0855	12.4309
PE-38:4;0(18:1;0-20:3;0)	GPL	MEM	PE	38	4	0	4.40028	1.20294	12.8056	4.71185	13.1957	14.3783	6.6718	9.30949	5.15776	5.39559
PE-38:4;0(18:2;0-20:2;0)	GPL	MEM	PE	38	4	0	NA	NA	0.994957	NA	NA	0.621783	0.26918	0.205552	NA	0.19288
PE-38:5;0(16:0;0-22:5;0)	GPL	MEM	PE	38	5	0	10.3996	0.888124	12.3301	12.7756	39.5184	13.3174	7.78738	19.3793	11.8516	6.71432
PE-38:5;0(16:1;0-22:4;0)	GPL	MEM	PE	38	5	0	0.116414	NA	0.979356	0.207575	1.8217	0.751872	0.344278	0.83492	0.098132	0.341472
PE-38:5;0(18:0;0-20:5;0)	GPL	MEM	PE	38	5	0	1.05265	NA	0.634447	3.50157	0.596299	0.615357	0.321994	NA	1.67184	0.287822
PE-38:5;0(18:1;0-20:4;0)	GPL	MEM	PE	38	5	0	1.81945	0.393784	5.68261	3.50704	19.2814	6.58117	1.98225	7.17581	1.90203	1.77313
PE-38:5;0(18:2;0-20:3;0)	GPL	MEM	PE	38	5	0	0.056583	NA	0.237224	0.11991	0.285741	0.345729	0.070542	0.114131	NA	NA
PE-38:6;0(16:0;0-22:6;0)	GPL	MEM	PE	38	6	0	18.0888	NA	NA	17.4206	NA	NA	NA	NA	13.304	NA
PE-38:6;0(16:1;0-22:5;0)	GPL	MEM	PE	38	6	0	6.48845	NA	3.74084	5.3799	2.81385	2.39479	2.28584	0.927398	5.65038	1.85982
PE-38:6;0(18:1;0-20:5;0)	GPL	MEM	PE	38	6	0	2.64738	NA	0.386259	3.01157	NA	NA	NA	NA	2.69253	NA
PE-38:6;0(18:2;0-20:4;0)	GPL	MEM	PE	38	6	0	0.400551	NA	0.205725	1.05281	0.546673	0.453322	0.063176	0.26109	0.337598	0.034846
PE-38:7;0(16:1;0-22:6;0)	GPL	MEM	PE	38	7	0	1.57045	NA	NA	1.74828	NA	NA	NA	NA	1.36303	NA
PE-38:7;0(16:2;0-22:5;0)	GPL	MEM	PE	38	7	0	NA	NA	NA	NA	NA	NA	NA	NA	NA	NA
PE-38:7;0(18:3;0-20:4;0)	GPL	MEM	PE	38	7	0	NA	NA	NA	NA	NA	NA	NA	NA	NA	NA
PE-39:3;0(17:0;0-22:3;0)	GPL	MEM	PE	39	3	0	NA	NA	0.131318	NA	NA	NA	NA	NA	NA	NA
PE-39:3;0(17:1;0-22:2;0)	GPL	MEM	PE	39	3	0	NA	NA	NA	NA	NA	NA	NA	NA	NA	NA
PE-39:3;0(18:0;0-21:3;0)	GPL	MEM	PE	39	3	0	NA	NA	0.348377	NA	NA	NA	NA	NA	NA	NA
PE-39:3;0(18:1;0-21:2;0)	GPL	MEM	PE	39	3	0	NA	NA	NA	NA	NA	NA	NA	NA	NA	NA
PE-39:3;0(19:0;0-20:3;0)	GPL	MEM	PE	39	3	0	NA	NA	NA	NA	NA	NA	NA	NA	NA	NA
PE-39:4;0(15:0;0-24:4;0)	GPL	MEM	PE	39	4	0	NA	NA	NA	NA	0.375028	NA	NA	0.309488	NA	NA
PE-39:4;0(17:0;0-22:4;0)	GPL	MEM	PE	39	4	0	0.253806	NA	0.345221	0.460673	1.49566	0.518441	0.200255	1.15698	0.556105	NA
PE-39:4;0(17:1;0-22:3;0)	GPL	MEM	PE	39	4	0	0.151649	NA	0.357235	NA	NA	0.433847	0.179304	NA	NA	NA
PE-39:4;0(18:1;0-21:3;0)	GPL	MEM	PE	39	4	0	NA	NA	0.283993	NA	0.154057	NA	NA	NA	NA	NA
PE-39:4;0(19:0;0-20:4;0)	GPL	MEM	PE	39	4	0	0.060161	NA	NA	0.374466	0.499759	0.256823	NA	0.186628	NA	NA
PE-39:5;0(15:0;0-24:5;0)	GPL	MEM	PE	39	5	0	NA	NA	NA	NA	1.81162	NA	NA	0.883033	NA	NA
PE-39:5;0(15:1;0-24:4;0)	GPL	MEM	PE	39	5	0	NA	NA	NA	NA	NA	NA	NA	NA	NA	NA
PE-39:6;0(15:0;0-24:6;0)	GPL	MEM	PE	39	6	0	0.761482	NA	NA	1.19868	NA	NA	NA	NA	NA	NA
PE-39:6;0(17:0;0-22:6;0)	GPL	MEM	PE	39	6	0	1.8257	NA	NA	1.93579	NA	NA	NA	NA	2.41114	NA
PE-39:6;0(19:2;0-20:4;0)	GPL	MEM	PE	39	6	0	NA	NA	NA	NA	0.501925	NA	NA	NA	NA	NA
PE-39:7;0(15:1;0-24:6;0)	GPL	MEM	PE	39	7	0	NA	NA	NA	NA	NA	NA	NA	NA	NA	NA
PE-40:1;0(16:1;0-24:0;0)	GPL	MEM	PE	40	1	0	0.201823	NA	0.30626	0.127212	NA	NA	NA	NA	NA	0.214701
PE-40:1;0(18:0;0-22:1;0)	GPL	MEM	PE	40	1	0	NA	NA	NA	NA	NA	NA	NA	NA	NA	NA
PE-40:1;0(18:1;0-22:0;0)	GPL	MEM	PE	40	1	0	0.388702	NA	0.441905	0.262126	NA	NA	NA	NA	NA	0.300514
PE-40:2;0(16:1;0-24:1;0)	GPL	MEM	PE	40	2	0	NA	NA	0.195857	NA	NA	0.088803	NA	NA	NA	0.11831
PE-40:2;0(18:0;0-22:2;0)	GPL	MEM	PE	40	2	0	NA	NA	0.504769	NA	NA	NA	NA	NA	NA	NA
PE-40:2;0(18:1;0-22:1;0)	GPL	MEM	PE	40	2	0	NA	NA	0.523573	NA	NA	1.1058	0.59964	NA	NA	0.31053
PE-40:2;0(20:1;0-20:1;0)	GPL	MEM	PE	40	2	0	NA	NA	0.026844	NA	NA	NA	0.048122	NA	NA	0.024572
PE-40:3;0(17:1;0-23:2;0)	GPL	MEM	PE	40	3	0	NA	NA	0.015397	NA	NA	NA	NA	NA	NA	NA
PE-40:3;0(18:0;0-22:3;0)	GPL	MEM	PE	40	3	0	NA	NA	0.121932	NA	NA	0.065669	NA	NA	NA	NA
PE-40:3;0(18:1;0-22:2;0)	GPL	MEM	PE	40	3	0	NA	NA	0.245228	NA	NA	0.395826	NA	NA	NA	NA
PE-40:3;0(20:2;0-20:1;0)	GPL	MEM	PE	40	3	0	NA	NA	0.05434	NA	NA	0.02547	NA	NA	NA	NA
PE-40:4;0(16:0;0-24:4;0)	GPL	MEM	PE	40	4	0	NA	NA	NA	NA	8.3984	NA	NA	6.19619	NA	NA
PE-40:4;0(16:1;0-24:3;0)	GPL	MEM	PE	40	4	0	NA	NA	NA	NA	NA	NA	NA	NA	NA	NA
PE-40:4;0(17:1;0-23:3;0)	GPL	MEM	PE	40	4	0	NA	NA	NA	NA	NA	NA	NA	NA	NA	NA
PE-40:4;0(18:0;0-22:4;0)	GPL	MEM	PE	40	4	0	1.66131	0.670594	3.0287	2.45455	24.5403	1.64231	2.25414	15.1651	2.86688	0.851961
PE-40:4;0(18:1;0-22:3;0)	GPL	MEM	PE	40	4	0	1.22047	NA	1.37941	NA	NA	2.19121	NA	NA	NA	0.856729
PE-40:4;0(20:2;0-20:2;0)	GPL	MEM	PE	40	4	0	NA	NA	0.180599	NA	NA	0.034387	0.044251	NA	NA	0.019142
PE-40:4;0(20:3;0-20:1;0)	GPL	MEM	PE	40	4	0	NA	NA	0.225713	NA	NA	0.088849	NA	NA	NA	0.060253
PE-40:4;0(20:4;0-20:0;0)	GPL	MEM	PE	40	4	0	0.055089	NA	0.122387	0.141281	0.490545	NA	NA	0.200912	0.111376	NA
PE-40:5;0(16:1;0-24:4;0)	GPL	MEM	PE	40	5	0	NA	NA	NA	NA	2.34574	NA	NA	1.83854	NA	NA
PE-40:5;0(18:0;0-22:5;0)	GPL	MEM	PE	40	5	0	NA	0.527396	6.19421	NA	10.3354	3.28244	2.87982	5.72647	NA	2.47631
PE-40:5;0(18:1;0-22:4;0)	GPL	MEM	PE	40	5	0	NA	0.572714	4.14133	NA	15.2378	3.19715	2.66197	8.78098	NA	2.00073
PE-40:5;0(20:3;0-20:2;0)	GPL	MEM	PE	40	5	0	NA	NA	0.298371	NA	NA	0.281346	NA	NA	NA	NA
PE-40:5;0(20:4;0-20:1;0)	GPL	MEM	PE	40	5	0	NA	NA	0.591269	NA	1.24127	0.615118	0.282101	0.462391	NA	0.200339
PE-40:6;0(18:0;0-22:6;0)	GPL	MEM	PE	40	6	0	54.0177	NA	1.86114	48.6764	1.47459	0.698931	0.718428	0.950325	38.1743	0.658159
PE-40:6;0(18:1;0-22:5;0)	GPL	MEM	PE	40	6	0	29.4497	0.947871	12.6966	26.4454	11.1153	7.29217	5.94511	5.69487	24.7839	4.76585
PE-40:6;0(18:2;0-22:4;0)	GPL	MEM	PE	40	6	0	NA	NA	NA	NA	0.3675	0.045867	NA	0.238362	NA	NA
PE-40:6;0(20:3;0-20:3;0)	GPL	MEM	PE	40	6	0	NA	NA	NA	NA	0.061521	0.03077	NA	0.061651	NA	NA
PE-40:6;0(20:4;0-20:2;0)	GPL	MEM	PE	40	6	0	0.219761	NA	0.262235	NA	0.479878	0.160128	0.035497	0.160114	NA	NA
PE-40:7;0(16:1;0-24:6;0)	GPL	MEM	PE	40	7	0	2.71517	NA	NA	3.09933	NA	NA	NA	NA	2.38418	NA
PE-40:7;0(18:1;0-22:6;0)	GPL	MEM	PE	40	7	0	30.3459	NA	5.54618	16.7623	3.94935	NA	2.62832	2.00069	19.4538	NA
PE-40:7;0(18:2;0-22:5;0)	GPL	MEM	PE	40	7	0	NA	NA	NA	NA	NA	NA	NA	NA	NA	NA
PE-40:7;0(20:4;0-20:3;0)	GPL	MEM	PE	40	7	0	NA	NA	NA	NA	0.677278	NA	NA	0.13791	NA	NA
PE-40:8;0(18:2;0-22:6;0)	GPL	MEM	PE	40	8	0	NA	NA	NA	NA	NA	NA	NA	NA	1.21637	NA
PE-40:8;0(20:4;0-20:4;0)	GPL	MEM	PE	40	8	0	NA	NA	NA	NA	0.748201	NA	NA	NA	NA	NA
PE-41:4;0(17:0;0-24:4;0)	GPL	MEM	PE	41	4	0	NA	NA	NA	NA	0.641342	NA	NA	NA	NA	NA
PE-41:6;0(17:0;0-24:6;0)	GPL	MEM	PE	41	6	0	0.799393	NA	NA	0.764622	NA	NA	NA	NA	NA	NA
PE-41:6;0(19:1;0-22:5;0)	GPL	MEM	PE	41	6	0	0.136006	NA	NA	NA	NA	NA	NA	NA	NA	NA
PE-41:7;0(17:2;0-24:5;0)	GPL	MEM	PE	41	7	0	NA	NA	NA	NA	NA	NA	NA	NA	0.166203	NA
PE-41:7;0(19:1;0-22:6;0)	GPL	MEM	PE	41	7	0	0.510144	NA	NA	NA	NA	NA	NA	NA	0.325856	NA
PE-42:1;0(18:1;0-24:0;0)	GPL	MEM	PE	42	1	0	1.50342	NA	1.2156	1.28061	NA	1.09733	0.858279	0.419128	1.08319	0.529376
PE-42:2;0(18:1;0-24:1;0)	GPL	MEM	PE	42	2	0	0.377178	NA	1.09594	NA	NA	1.1464	0.452602	NA	NA	0.462427
PE-42:2;0(18:2;0-24:0;0)	GPL	MEM	PE	42	2	0	0.163822	NA	NA	NA	NA	NA	NA	NA	NA	NA
PE-42:2;0(21:1;0-21:1;0)	GPL	MEM	PE	42	2	0	NA	NA	NA	NA	NA	0.026233	NA	NA	NA	NA
PE-42:4;0(18:0;0-24:4;0)	GPL	MEM	PE	42	4	0	NA	NA	NA	NA	1.35576	NA	NA	1.26036	NA	NA
PE-42:4;0(20:0;0-22:4;0)	GPL	MEM	PE	42	4	0	NA	NA	NA	NA	0.062493	NA	NA	NA	NA	NA
PE-42:4;0(20:4;0-22:0;0)	GPL	MEM	PE	42	4	0	NA	NA	NA	NA	0.070974	NA	NA	NA	NA	NA
PE-42:5;0(18:0;0-24:5;0)	GPL	MEM	PE	42	5	0	NA	NA	NA	NA	2.95807	NA	NA	1.522	NA	NA
PE-42:5;0(18:1;0-24:4;0)	GPL	MEM	PE	42	5	0	NA	NA	NA	NA	2.48898	NA	NA	1.61523	NA	NA
PE-42:5;0(20:1;0-22:4;0)	GPL	MEM	PE	42	5	0	NA	NA	NA	NA	0.121756	NA	NA	0.043313	NA	NA
PE-42:6;0(20:2;0-22:4;0)	GPL	MEM	PE	42	6	0	NA	NA	NA	NA	0.899478	NA	NA	NA	NA	NA
PE-42:7;0(18:1;0-24:6;0)	GPL	MEM	PE	42	7	0	1.81933	NA	NA	NA	NA	NA	NA	NA	1.70002	NA
PE-42:7;0(20:2;0-22:5;0)	GPL	MEM	PE	42	7	0	0.02205	NA	NA	NA	NA	NA	NA	NA	NA	NA
PE-42:7;0(20:3;0-22:4;0)	GPL	MEM	PE	42	7	0	NA	NA	NA	NA	0.934283	NA	NA	NA	NA	NA
PE-42:8;0(20:3;0-22:5;0)	GPL	MEM	PE	42	8	0	NA	NA	NA	NA	NA	NA	NA	NA	NA	NA
PE-42:8;0(20:4;0-22:4;0)	GPL	MEM	PE	42	8	0	NA	NA	NA	NA	2.11793	NA	NA	1.14418	NA	NA
PE-42:9;0(20:4;0-22:5;0)	GPL	MEM	PE	42	9	0	NA	NA	NA	NA	1.06963	NA	NA	NA	NA	NA
PE-44:12;0(22:6;0-22:6;0)	GPL	MEM	PE	44	12	0	2.10488	NA	NA	0.890244	NA	NA	NA	NA	1.79873	NA
PE-44:4;0(20:4;0-24:0;0)	GPL	MEM	PE	44	4	0	0.521698	NA	0.988102	0.431781	0.962111	NA	0.439226	0.443263	NA	NA
PE-44:5;0(20:4;0-24:1;0)	GPL	MEM	PE	44	5	0	NA	NA	NA	NA	0.857855	NA	NA	0.457795	NA	NA
PE-44:8;0(20:4;0-24:4;0)	GPL	MEM	PE	44	8	0	NA	NA	NA	NA	2.38477	NA	NA	1.16442	NA	NA
PE-44:8;0(22:4;0-22:4;0)	GPL	MEM	PE	44	8	0	NA	NA	NA	NA	0.279683	NA	NA	0.142099	NA	NA
PE-46:8;0(22:4;0-24:4;0)	GPL	MEM	PE	46	8	0	NA	NA	NA	NA	0.591024	NA	NA	NA	NA	NA
PE-46:8;0(22:5;0-24:3;0)	GPL	MEM	PE	46	8	0	NA	NA	NA	NA	0.199857	NA	NA	NA	NA	NA
PE O--31:4;0(16:1;0-15:3;0)	GPL	MEM	PE O-	31	4	0	NA	NA	NA	NA	NA	NA	NA	NA	NA	NA
PE O--32:0;0(16:0;0-16:0;0)	GPL	MEM	PE O-	32	0	0	NA	NA	NA	NA	NA	NA	NA	NA	NA	NA
PE O--32:0;0(17:0;0-15:0;0)	GPL	MEM	PE O-	32	0	0	NA	NA	NA	NA	NA	NA	NA	NA	NA	NA
PE O--32:0;0(18:0;0-14:0;0)	GPL	MEM	PE O-	32	0	0	NA	NA	NA	NA	NA	NA	NA	NA	NA	NA
PE O--32:1;0(16:0;0-16:1;0)	GPL	MEM	PE O-	32	1	0	NA	NA	0.147027	0.03551	NA	0.257307	0.12577	NA	0.041906	NA
PE O--32:1;0(16:1;0-16:0;0)	GPL	MEM	PE O-	32	1	0	0.275077	NA	0.130847	0.282341	0.498137	0.74486	0.170194	0.476346	0.329705	NA
PE O--32:1;0(17:0;0-15:1;0)	GPL	MEM	PE O-	32	1	0	NA	NA	NA	NA	NA	NA	NA	NA	NA	NA
PE O--32:1;0(17:1;0-15:0;0)	GPL	MEM	PE O-	32	1	0	NA	NA	0.01799	NA	NA	0.06467	NA	NA	NA	NA
PE O--32:1;0(18:1;0-14:0;0)	GPL	MEM	PE O-	32	1	0	0.20492	NA	0.237784	0.188357	0.331764	0.539909	0.227591	0.219417	0.170512	NA
PE O--32:2;0(16:1;0-16:1;0)	GPL	MEM	PE O-	32	2	0	0.299538	NA	3.54661	0.973545	0.159167	3.96791	2.84318	0.179997	0.309542	4.13731
PE O--32:2;0(16:2;0-16:0;0)	GPL	MEM	PE O-	32	2	0	0.07196	0.01924	0.082368	NA	0.041883	0.111286	0.06296	0.062088	NA	0.072234
PE O--32:2;0(18:1;0-14:1;0)	GPL	MEM	PE O-	32	2	0	NA	NA	NA	NA	NA	NA	NA	NA	NA	NA
PE O--32:2;0(18:2;0-14:0;0)	GPL	MEM	PE O-	32	2	0	0.20175	0.118646	0.873744	0.082516	0.281237	1.10766	0.465202	0.309593	0.169665	0.344058
PE O--32:3;0(18:2;0-14:1;0)	GPL	MEM	PE O-	32	3	0	NA	NA	NA	NA	NA	NA	NA	NA	NA	NA
PE O--33:1;0(16:0;0-17:1;0)	GPL	MEM	PE O-	33	1	0	NA	NA	NA	NA	NA	0.010945	NA	NA	NA	NA
PE O--33:1;0(16:1;0-17:0;0)	GPL	MEM	PE O-	33	1	0	NA	NA	NA	NA	NA	0.036408	NA	NA	NA	NA
PE O--33:1;0(17:0;0-16:1;0)	GPL	MEM	PE O-	33	1	0	NA	NA	NA	NA	NA	0.510485	NA	NA	NA	NA
PE O--33:1;0(17:1;0-16:0;0)	GPL	MEM	PE O-	33	1	0	NA	NA	NA	NA	NA	0.281215	NA	NA	NA	NA
PE O--33:1;0(18:1;0-15:0;0)	GPL	MEM	PE O-	33	1	0	NA	NA	NA	NA	NA	0.078813	NA	NA	NA	NA
PE O--33:2;0(16:1;0-17:1;0)	GPL	MEM	PE O-	33	2	0	NA	NA	0.373287	0.178039	NA	0.76197	0.467936	NA	NA	0.553927
PE O--33:2;0(17:0;0-16:2;0)	GPL	MEM	PE O-	33	2	0	NA	NA	0.020886	NA	NA	NA	NA	NA	NA	NA
PE O--33:2;0(17:1;0-16:1;0)	GPL	MEM	PE O-	33	2	0	NA	NA	1.04717	0.193485	NA	1.18068	0.873716	NA	NA	0.816694
PE O--33:2;0(17:2;0-16:0;0)	GPL	MEM	PE O-	33	2	0	NA	NA	0.122251	0.128856	NA	0.291146	0.049787	NA	NA	0.05586
PE O--33:2;0(18:2;0-15:0;0)	GPL	MEM	PE O-	33	2	0	NA	NA	0.196707	0.025236	NA	0.752812	0.060888	NA	NA	0.104318
PE O--34:0;0(16:0;0-18:0;0)	GPL	MEM	PE O-	34	0	0	NA	NA	NA	NA	NA	NA	NA	NA	NA	NA
PE O--34:0;0(17:0;0-17:0;0)	GPL	MEM	PE O-	34	0	0	NA	NA	NA	NA	NA	NA	NA	NA	NA	NA
PE O--34:0;0(18:0;0-16:0;0)	GPL	MEM	PE O-	34	0	0	NA	NA	NA	NA	NA	NA	NA	NA	NA	NA
PE O--34:1;0(16:0;0-18:1;0)	GPL	MEM	PE O-	34	1	0	0.174465	NA	NA	0.338903	0.18433	NA	NA	0.200095	0.194275	NA
PE O--34:1;0(16:1;0-18:0;0)	GPL	MEM	PE O-	34	1	0	NA	NA	NA	NA	NA	NA	NA	0.037741	NA	NA
PE O--34:1;0(17:0;0-17:1;0)	GPL	MEM	PE O-	34	1	0	0.088889	NA	NA	0.08084	0.112702	NA	NA	0.100037	0.068437	NA
PE O--34:1;0(17:1;0-17:0;0)	GPL	MEM	PE O-	34	1	0	NA	NA	NA	0.014902	NA	NA	NA	0.017353	0.009975	NA
PE O--34:1;0(18:0;0-16:1;0)	GPL	MEM	PE O-	34	1	0	0.057115	NA	NA	0.104023	0.056219	NA	NA	0.02442	0.05553	NA
PE O--34:1;0(18:1;0-16:0;0)	GPL	MEM	PE O-	34	1	0	0.510654	NA	NA	0.536717	0.856465	NA	NA	1.02253	0.515858	NA
PE O--34:2;0(16:0;0-18:2;0)	GPL	MEM	PE O-	34	2	0	0.117748	NA	0.328344	0.231352	0.057827	0.396996	0.277843	0.041893	0.074401	0.340192
PE O--34:2;0(16:1;0-18:1;0)	GPL	MEM	PE O-	34	2	0	3.04589	0.542675	36.4218	7.40519	1.66872	52.2827	28.6484	1.72156	2.7535	35.0841
PE O--34:2;0(16:2;0-18:0;0)	GPL	MEM	PE O-	34	2	0	0.043273	0.083669	NA	0.057196	0.039492	NA	NA	NA	0.037163	0.065704
PE O--34:2;0(17:0;0-17:2;0)	GPL	MEM	PE O-	34	2	0	NA	NA	NA	NA	NA	NA	NA	NA	NA	NA
PE O--34:2;0(17:1;0-17:1;0)	GPL	MEM	PE O-	34	2	0	NA	NA	0.357442	0.043553	NA	0.283229	0.271641	NA	0.052542	0.21638
PE O--34:2;0(17:2;0-17:0;0)	GPL	MEM	PE O-	34	2	0	NA	NA	NA	NA	NA	NA	NA	NA	NA	NA
PE O--34:2;0(18:1;0-16:1;0)	GPL	MEM	PE O-	34	2	0	0.724195	0.101005	7.28171	1.67778	0.649926	6.37251	4.53307	0.497893	0.629299	4.93239
PE O--34:2;0(18:2;0-16:0;0)	GPL	MEM	PE O-	34	2	0	1.93832	1.35238	4.81871	1.84265	3.10857	13.398	4.16636	2.91324	1.6775	3.24536
PE O--34:3;0(16:1;0-18:2;0)	GPL	MEM	PE O-	34	3	0	0.431744	NA	3.11451	1.36287	NA	4.2584	3.43935	0.270699	0.571108	5.26794
PE O--34:3;0(16:2;0-18:1;0)	GPL	MEM	PE O-	34	3	0	0.144496	NA	0.711394	0.2723	0.154581	1.0436	0.512611	0.066871	0.055994	0.422145
PE O--34:3;0(17:2;0-17:1;0)	GPL	MEM	PE O-	34	3	0	NA	NA	NA	NA	NA	NA	NA	NA	NA	NA
PE O--34:3;0(18:1;0-16:2;0)	GPL	MEM	PE O-	34	3	0	NA	NA	0.038198	NA	NA	0.082008	0.054358	NA	NA	NA
PE O--34:3;0(18:2;0-16:1;0)	GPL	MEM	PE O-	34	3	0	0.349966	0.309128	3.28682	0.797794	0.668924	6.62889	2.3759	0.449808	0.452205	2.2862
PE O--34:4;0(16:1;0-18:3;0)	GPL	MEM	PE O-	34	4	0	NA	NA	0.799955	NA	NA	0.992497	0.389734	NA	NA	0.669381
PE O--34:4;0(16:2;0-18:2;0)	GPL	MEM	PE O-	34	4	0	NA	NA	NA	NA	NA	NA	0.095423	NA	NA	NA
PE O--34:4;0(18:2;0-16:2;0)	GPL	MEM	PE O-	34	4	0	NA	NA	NA	NA	NA	NA	NA	NA	NA	NA
PE O--35:1;0(16:0;0-19:1;0)	GPL	MEM	PE O-	35	1	0	NA	NA	NA	NA	NA	NA	NA	NA	NA	NA
PE O--35:1;0(17:0;0-18:1;0)	GPL	MEM	PE O-	35	1	0	NA	NA	NA	NA	NA	NA	NA	NA	NA	NA
PE O--35:1;0(17:1;0-18:0;0)	GPL	MEM	PE O-	35	1	0	NA	NA	NA	NA	NA	NA	NA	NA	NA	NA
PE O--35:1;0(18:0;0-17:1;0)	GPL	MEM	PE O-	35	1	0	NA	NA	NA	NA	NA	NA	NA	NA	NA	NA
PE O--35:1;0(18:1;0-17:0;0)	GPL	MEM	PE O-	35	1	0	NA	NA	NA	NA	NA	NA	NA	NA	NA	NA
PE O--35:2;0(16:1;0-19:1;0)	GPL	MEM	PE O-	35	2	0	NA	NA	0.242592	0.011938	NA	0.205035	0.121319	NA	NA	0.130617
PE O--35:2;0(17:0;0-18:2;0)	GPL	MEM	PE O-	35	2	0	0.137212	NA	0.800915	0.478295	NA	0.966002	0.602548	NA	0.221478	0.627981
PE O--35:2;0(17:1;0-18:1;0)	GPL	MEM	PE O-	35	2	0	0.205184	NA	3.90786	0.793205	NA	5.36373	2.4699	NA	0.277278	1.97627
PE O--35:2;0(17:2;0-18:0;0)	GPL	MEM	PE O-	35	2	0	0.013881	NA	0.033305	0.037364	NA	NA	0.042906	NA	0.019557	0.021244
PE O--35:2;0(18:1;0-17:1;0)	GPL	MEM	PE O-	35	2	0	0.019011	NA	0.271016	0.093605	NA	0.376115	0.196039	NA	0.020074	0.170159
PE O--35:2;0(18:2;0-17:0;0)	GPL	MEM	PE O-	35	2	0	0.036477	NA	0.079619	0.045474	NA	0.282832	0.082703	NA	0.008724	0.084224
PE O--35:3;0(16:1;0-19:2;0)	GPL	MEM	PE O-	35	3	0	NA	NA	0.181406	NA	NA	0.113906	0.085062	NA	NA	0.088953
PE O--35:3;0(17:0;0-18:3;0)	GPL	MEM	PE O-	35	3	0	NA	NA	0.034212	NA	NA	NA	NA	NA	NA	0.019887
PE O--35:3;0(17:1;0-18:2;0)	GPL	MEM	PE O-	35	3	0	NA	NA	0.703581	0.17575	NA	1.03194	0.515172	NA	NA	0.55249
PE O--35:3;0(17:2;0-18:1;0)	GPL	MEM	PE O-	35	3	0	NA	NA	0.994282	0.206744	NA	1.13956	0.543071	NA	NA	0.394481
PE O--35:3;0(18:2;0-17:1;0)	GPL	MEM	PE O-	35	3	0	NA	NA	0.191392	0.024546	NA	0.599527	0.158627	NA	NA	0.129119
PE O--35:4;0(16:1;0-19:3;0)	GPL	MEM	PE O-	35	4	0	NA	NA	0.162825	NA	NA	NA	NA	NA	NA	NA
PE O--35:4;0(17:1;0-18:3;0)	GPL	MEM	PE O-	35	4	0	NA	NA	NA	NA	NA	NA	NA	NA	NA	NA
PE O--35:4;0(17:2;0-18:2;0)	GPL	MEM	PE O-	35	4	0	NA	NA	0.235102	NA	NA	NA	NA	NA	NA	NA
PE O--36:1;0(16:0;0-20:1;0)	GPL	MEM	PE O-	36	1	0	NA	NA	NA	NA	NA	NA	NA	NA	NA	NA
PE O--36:1;0(16:1;0-20:0;0)	GPL	MEM	PE O-	36	1	0	NA	NA	NA	NA	NA	NA	NA	NA	NA	NA
PE O--36:1;0(17:0;0-19:1;0)	GPL	MEM	PE O-	36	1	0	NA	NA	NA	NA	NA	NA	NA	NA	NA	NA
PE O--36:1;0(18:0;0-18:1;0)	GPL	MEM	PE O-	36	1	0	NA	NA	NA	NA	NA	NA	NA	NA	NA	NA
PE O--36:1;0(18:1;0-18:0;0)	GPL	MEM	PE O-	36	1	0	NA	NA	NA	NA	NA	NA	NA	NA	NA	NA
PE O--36:2;0(16:0;0-20:2;0)	GPL	MEM	PE O-	36	2	0	0.030615	NA	1.94386	NA	NA	1.15505	0.671174	NA	NA	0.669364
PE O--36:2;0(16:1;0-20:1;0)	GPL	MEM	PE O-	36	2	0	0.164986	0.046506	6.59312	0.192314	0.089259	3.28633	3.33283	0.0453	0.097945	3.8985
PE O--36:2;0(17:0;0-19:2;0)	GPL	MEM	PE O-	36	2	0	0.021459	NA	0.065122	NA	NA	NA	NA	NA	NA	NA
PE O--36:2;0(17:1;0-19:1;0)	GPL	MEM	PE O-	36	2	0	NA	NA	0.106016	NA	NA	0.083173	0.052155	NA	NA	0.057255
PE O--36:2;0(18:0;0-18:2;0)	GPL	MEM	PE O-	36	2	0	0.134994	NA	0.657624	0.370554	0.085882	0.596443	0.553987	0.116681	0.208911	0.550783
PE O--36:2;0(18:1;0-18:1;0)	GPL	MEM	PE O-	36	2	0	3.44114	0.52674	33.2208	6.98279	1.42021	31.3429	21.0494	1.52012	2.57436	22.4952
PE O--36:2;0(18:2;0-18:0;0)	GPL	MEM	PE O-	36	2	0	0.042659	0.059549	NA	NA	0.120046	NA	NA	0.128482	NA	NA
PE O--36:3;0(16:0;0-20:3;0)	GPL	MEM	PE O-	36	3	0	0.044399	0.025314	0.751888	0.18838	0.099391	1.00466	0.361579	0.080867	NA	0.502037
PE O--36:3;0(16:1;0-20:2;0)	GPL	MEM	PE O-	36	3	0	0.242689	0.261159	15.9719	0.316233	0.107267	12.2155	5.55285	0.117867	0.132488	6.52293
PE O--36:3;0(16:2;0-20:1;0)	GPL	MEM	PE O-	36	3	0	NA	NA	0.074533	NA	NA	0.065297	NA	NA	NA	NA
PE O--36:3;0(17:1;0-19:2;0)	GPL	MEM	PE O-	36	3	0	NA	NA	0.065527	NA	NA	NA	NA	NA	NA	0.04318
PE O--36:3;0(17:2;0-19:1;0)	GPL	MEM	PE O-	36	3	0	NA	NA	NA	NA	NA	NA	NA	NA	NA	NA
PE O--36:3;0(18:0;0-18:3;0)	GPL	MEM	PE O-	36	3	0	NA	NA	NA	NA	NA	NA	NA	NA	NA	NA
PE O--36:3;0(18:1;0-18:2;0)	GPL	MEM	PE O-	36	3	0	0.72507	0.043704	5.46725	1.75459	0.383563	5.83455	4.55763	0.409989	0.66651	5.49089
PE O--36:3;0(18:2;0-18:1;0)	GPL	MEM	PE O-	36	3	0	1.76698	0.994045	20.4824	3.74225	1.36479	51.7403	13.4149	1.40758	1.54079	12.7924
PE O--36:4;0(16:0;0-20:4;0)	GPL	MEM	PE O-	36	4	0	NA	NA	0.779144	NA	NA	0.920491	0.436026	NA	NA	0.572982
PE O--36:4;0(16:1;0-20:3;0)	GPL	MEM	PE O-	36	4	0	NA	0.283937	8.68054	NA	NA	10.0267	5.83403	NA	NA	7.65043
PE O--36:4;0(16:2;0-20:2;0)	GPL	MEM	PE O-	36	4	0	NA	NA	0.074911	NA	NA	0.080088	NA	NA	NA	NA
PE O--36:4;0(18:1;0-18:3;0)	GPL	MEM	PE O-	36	4	0	NA	NA	0.259626	NA	NA	0.264212	0.187393	NA	NA	0.190179
PE O--36:4;0(18:2;0-18:2;0)	GPL	MEM	PE O-	36	4	0	NA	0.039209	1.78088	NA	NA	3.36444	1.63496	NA	NA	1.88717
PE O--36:5;0(16:0;0-20:5;0)	GPL	MEM	PE O-	36	5	0	0.149737	NA	NA	0.303522	NA	0.788755	NA	NA	NA	NA
PE O--36:5;0(16:1;0-20:4;0)	GPL	MEM	PE O-	36	5	0	16.2825	1.95171	41.7449	36.4848	24.2338	57.1567	26.5908	22.5442	15.0964	32.942
PE O--36:5;0(16:2;0-20:3;0)	GPL	MEM	PE O-	36	5	0	NA	NA	NA	NA	NA	0.740102	NA	NA	NA	NA
PE O--36:5;0(18:2;0-18:3;0)	GPL	MEM	PE O-	36	5	0	NA	NA	0.329733	NA	NA	0.166743	0.289896	NA	NA	0.207295
PE O--36:6;0(16:1;0-20:5;0)	GPL	MEM	PE O-	36	6	0	6.20404	NA	2.87856	13.2648	NA	2.76274	2.02926	NA	5.37278	2.51287
PE O--36:6;0(16:2;0-20:4;0)	GPL	MEM	PE O-	36	6	0	NA	NA	0.594318	0.55503	NA	1.46832	0.487351	0.457117	0.408976	NA
PE O--37:1;0(16:0;0-21:1;0)	GPL	MEM	PE O-	37	1	0	NA	NA	NA	NA	NA	NA	NA	NA	NA	NA
PE O--37:1;0(17:0;0-20:1;0)	GPL	MEM	PE O-	37	1	0	NA	NA	NA	NA	NA	NA	NA	NA	NA	NA
PE O--37:1;0(17:1;0-20:0;0)	GPL	MEM	PE O-	37	1	0	NA	NA	NA	NA	NA	NA	NA	NA	NA	NA
PE O--37:1;0(18:0;0-19:1;0)	GPL	MEM	PE O-	37	1	0	NA	NA	NA	NA	NA	NA	NA	NA	NA	NA
PE O--37:2;0(16:1;0-21:1;0)	GPL	MEM	PE O-	37	2	0	NA	NA	0.056658	NA	NA	0.029021	0.046943	NA	NA	NA
PE O--37:2;0(17:0;0-20:2;0)	GPL	MEM	PE O-	37	2	0	NA	NA	0.946976	NA	NA	0.534591	0.443485	NA	NA	0.367796
PE O--37:2;0(17:1;0-20:1;0)	GPL	MEM	PE O-	37	2	0	NA	NA	0.399511	NA	NA	0.216252	0.245003	NA	NA	0.194618
PE O--37:2;0(17:2;0-20:0;0)	GPL	MEM	PE O-	37	2	0	NA	NA	NA	NA	NA	NA	NA	NA	NA	NA
PE O--37:2;0(18:1;0-19:1;0)	GPL	MEM	PE O-	37	2	0	NA	NA	0.328524	NA	NA	0.134105	0.171622	NA	NA	0.148253
PE O--37:3;0(16:0;0-21:3;0)	GPL	MEM	PE O-	37	3	0	NA	NA	NA	NA	NA	NA	NA	NA	NA	NA
PE O--37:3;0(16:1;0-21:2;0)	GPL	MEM	PE O-	37	3	0	NA	NA	0.059478	NA	NA	0.035009	NA	NA	NA	NA
PE O--37:3;0(17:0;0-20:3;0)	GPL	MEM	PE O-	37	3	0	NA	NA	1.12698	NA	NA	1.1626	0.567952	NA	NA	0.547178
PE O--37:3;0(17:1;0-20:2;0)	GPL	MEM	PE O-	37	3	0	NA	NA	1.15891	NA	NA	0.926943	0.336105	NA	NA	0.316969
PE O--37:3;0(17:2;0-20:1;0)	GPL	MEM	PE O-	37	3	0	NA	NA	NA	NA	NA	0.036519	NA	NA	NA	NA
PE O--37:3;0(18:1;0-19:2;0)	GPL	MEM	PE O-	37	3	0	NA	NA	0.257145	NA	NA	0.062622	0.076826	NA	NA	0.076408
PE O--37:3;0(18:2;0-19:1;0)	GPL	MEM	PE O-	37	3	0	NA	NA	0.190487	NA	NA	0.146687	0.090286	NA	NA	0.084111
PE O--37:4;0(16:1;0-21:3;0)	GPL	MEM	PE O-	37	4	0	NA	NA	0.053187	NA	NA	0.124954	0.028953	NA	NA	0.025557
PE O--37:4;0(17:0;0-20:4;0)	GPL	MEM	PE O-	37	4	0	NA	NA	0.716068	NA	NA	1.02024	0.403522	NA	NA	0.56704
PE O--37:4;0(17:1;0-20:3;0)	GPL	MEM	PE O-	37	4	0	NA	NA	0.53507	NA	NA	0.915507	0.29041	NA	NA	0.290138
PE O--37:4;0(17:2;0-20:2;0)	GPL	MEM	PE O-	37	4	0	NA	NA	0.031056	NA	NA	0.039581	NA	NA	NA	NA
PE O--37:4;0(18:1;0-19:3;0)	GPL	MEM	PE O-	37	4	0	NA	NA	NA	NA	NA	NA	0.015219	NA	NA	0.018271
PE O--37:4;0(18:2;0-19:2;0)	GPL	MEM	PE O-	37	4	0	NA	NA	0.067707	NA	NA	0.056208	NA	NA	NA	0.032568
PE O--37:5;0(17:0;0-20:5;0)	GPL	MEM	PE O-	37	5	0	0.277895	NA	NA	0.718244	NA	NA	NA	NA	0.311143	0.116012
PE O--37:5;0(17:1;0-20:4;0)	GPL	MEM	PE O-	37	5	0	0.941014	0.153359	4.35577	2.69891	2.11414	6.55712	2.24618	2.31948	1.03796	1.91686
PE O--37:5;0(17:2;0-20:3;0)	GPL	MEM	PE O-	37	5	0	0.095585	NA	NA	NA	0.125115	0.274307	NA	NA	NA	NA
PE O--37:5;0(18:2;0-19:3;0)	GPL	MEM	PE O-	37	5	0	NA	NA	NA	NA	NA	NA	NA	NA	NA	NA
PE O--37:6;0(17:1;0-20:5;0)	GPL	MEM	PE O-	37	6	0	0.667764	NA	NA	1.66943	NA	NA	NA	NA	0.73013	NA
PE O--37:6;0(17:2;0-20:4;0)	GPL	MEM	PE O-	37	6	0	NA	NA	NA	NA	NA	1.52822	NA	NA	NA	NA
PE O--38:1;0(16:0;0-22:1;0)	GPL	MEM	PE O-	38	1	0	NA	NA	0.109738	NA	NA	NA	0.072605	NA	NA	NA
PE O--38:1;0(18:0;0-20:1;0)	GPL	MEM	PE O-	38	1	0	0.598195	NA	0.514251	NA	NA	0.791888	0.536342	NA	NA	0.414483
PE O--38:1;0(18:1;0-20:0;0)	GPL	MEM	PE O-	38	1	0	NA	NA	NA	NA	NA	NA	NA	NA	NA	NA
PE O--38:2;0(16:0;0-22:2;0)	GPL	MEM	PE O-	38	2	0	NA	NA	0.167665	NA	NA	0.062734	NA	NA	NA	NA
PE O--38:2;0(16:1;0-22:1;0)	GPL	MEM	PE O-	38	2	0	0.056059	NA	0.50995	NA	NA	0.310726	0.357696	NA	NA	0.305442
PE O--38:2;0(18:0;0-20:2;0)	GPL	MEM	PE O-	38	2	0	0.096396	NA	1.71743	NA	NA	0.610569	0.494379	NA	NA	0.646563
PE O--38:2;0(18:1;0-20:1;0)	GPL	MEM	PE O-	38	2	0	0.372118	NA	3.78538	NA	NA	1.2522	2.19236	NA	NA	2.00963
PE O--38:2;0(18:2;0-20:0;0)	GPL	MEM	PE O-	38	2	0	NA	NA	NA	NA	NA	0.036142	NA	NA	NA	NA
PE O--38:3;0(16:0;0-22:3;0)	GPL	MEM	PE O-	38	3	0	NA	NA	0.153053	NA	NA	NA	NA	NA	NA	NA
PE O--38:3;0(16:1;0-22:2;0)	GPL	MEM	PE O-	38	3	0	0.026049	NA	1.21574	NA	NA	0.748616	0.350132	NA	NA	0.309521
PE O--38:3;0(17:0;0-21:3;0)	GPL	MEM	PE O-	38	3	0	NA	NA	NA	NA	NA	NA	NA	NA	NA	NA
PE O--38:3;0(18:0;0-20:3;0)	GPL	MEM	PE O-	38	3	0	0.111435	0.038135	1.01232	0.218568	NA	0.856139	0.447796	NA	NA	0.485362
PE O--38:3;0(18:1;0-20:2;0)	GPL	MEM	PE O-	38	3	0	0.211714	0.130063	10.2715	0.186316	NA	4.05637	2.65018	NA	NA	2.79423
PE O--38:3;0(18:2;0-20:1;0)	GPL	MEM	PE O-	38	3	0	0.023834	0.021592	1.9525	0.022264	NA	1.10502	0.818727	NA	NA	0.801686
PE O--38:4;0(16:0;0-22:4;0)	GPL	MEM	PE O-	38	4	0	0.116387	0.084738	0.545774	NA	NA	0.379986	0.235209	NA	0.025547	0.167436
PE O--38:4;0(16:1;0-22:3;0)	GPL	MEM	PE O-	38	4	0	0.11697	0.120438	0.823454	NA	NA	0.668198	0.422649	NA	0.066454	0.390946
PE O--38:4;0(18:0;0-20:4;0)	GPL	MEM	PE O-	38	4	0	0.362056	0.096861	1.4725	NA	NA	1.31574	0.940752	NA	0.218762	0.888367
PE O--38:4;0(18:1;0-20:3;0)	GPL	MEM	PE O-	38	4	0	0.849808	0.328246	10.5605	NA	NA	7.54493	6.6706	NA	0.534154	7.3233
PE O--38:4;0(18:2;0-20:2;0)	GPL	MEM	PE O-	38	4	0	0.073243	0.141671	4.60354	NA	NA	3.14611	1.42704	NA	NA	1.38575
PE O--38:5;0(16:0;0-22:5;0)	GPL	MEM	PE O-	38	5	0	0.34453	NA	1.04499	0.611548	0.561776	1.07422	0.469199	0.452074	0.150268	0.397214
PE O--38:5;0(16:1;0-22:4;0)	GPL	MEM	PE O-	38	5	0	2.05156	NA	11.622	3.32888	42.2663	13.7398	5.13968	27.4527	1.84157	4.76826
PE O--38:5;0(16:2;0-22:3;0)	GPL	MEM	PE O-	38	5	0	NA	NA	NA	NA	NA	NA	NA	NA	NA	NA
PE O--38:5;0(18:0;0-20:5;0)	GPL	MEM	PE O-	38	5	0	0.074427	NA	0.220574	0.508927	NA	0.542267	0.129749	NA	0.11645	0.178415
PE O--38:5;0(18:1;0-20:4;0)	GPL	MEM	PE O-	38	5	0	7.19754	NA	34.5841	22.6508	14.409	35.0828	15.1079	15.7272	6.25742	16.8779
PE O--38:5;0(18:2;0-20:3;0)	GPL	MEM	PE O-	38	5	0	0.649509	NA	10.8751	1.80928	1.97276	19.2979	5.25718	1.14746	0.692994	5.52006
PE O--38:6;0(16:0;0-22:6;0)	GPL	MEM	PE O-	38	6	0	0.238462	NA	NA	0.695435	NA	NA	NA	NA	0.199731	NA
PE O--38:6;0(16:1;0-22:5;0)	GPL	MEM	PE O-	38	6	0	5.95793	1.04496	13.3888	7.31909	5.81922	17.6278	7.90215	4.59822	4.03931	9.17868
PE O--38:6;0(16:2;0-22:4;0)	GPL	MEM	PE O-	38	6	0	NA	NA	NA	NA	1.02486	0.250536	NA	0.327619	NA	NA
PE O--38:6;0(18:1;0-20:5;0)	GPL	MEM	PE O-	38	6	0	2.38603	NA	2.14695	5.03378	0.174877	2.73342	1.12664	NA	2.42015	1.45083
PE O--38:6;0(18:2;0-20:4;0)	GPL	MEM	PE O-	38	6	0	3.51762	1.61132	24.9058	9.58564	13.1429	56.4144	13.5875	11.6826	3.59001	13.0675
PE O--38:7;0(16:1;0-22:6;0)	GPL	MEM	PE O-	38	7	0	68.8373	NA	13.4811	88.9846	NA	5.38429	8.83087	1.68887	37.1012	8.23906
PE O--38:7;0(16:2;0-22:5;0)	GPL	MEM	PE O-	38	7	0	NA	NA	NA	NA	NA	NA	NA	NA	NA	NA
PE O--38:7;0(18:2;0-20:5;0)	GPL	MEM	PE O-	38	7	0	4.98473	NA	1.76054	13.0087	NA	7.44408	NA	NA	3.64601	1.74023
PE O--39:1;0(17:0;0-22:1;0)	GPL	MEM	PE O-	39	1	0	NA	NA	NA	NA	NA	NA	NA	NA	NA	NA
PE O--39:1;0(18:0;0-21:1;0)	GPL	MEM	PE O-	39	1	0	NA	NA	NA	NA	NA	NA	NA	NA	NA	NA
PE O--39:2;0(17:0;0-22:2;0)	GPL	MEM	PE O-	39	2	0	NA	NA	NA	NA	NA	NA	NA	NA	NA	NA
PE O--39:2;0(17:1;0-22:1;0)	GPL	MEM	PE O-	39	2	0	NA	NA	0.227731	NA	NA	NA	NA	NA	NA	NA
PE O--39:2;0(18:0;0-21:2;0)	GPL	MEM	PE O-	39	2	0	NA	NA	NA	NA	NA	NA	NA	NA	NA	NA
PE O--39:2;0(18:1;0-21:1;0)	GPL	MEM	PE O-	39	2	0	NA	NA	0.226625	NA	NA	NA	NA	NA	NA	NA
PE O--39:3;0(16:1;0-23:2;0)	GPL	MEM	PE O-	39	3	0	NA	NA	NA	NA	NA	NA	NA	NA	NA	NA
PE O--39:3;0(17:0;0-22:3;0)	GPL	MEM	PE O-	39	3	0	NA	NA	0.120947	NA	NA	NA	NA	NA	NA	NA
PE O--39:3;0(17:1;0-22:2;0)	GPL	MEM	PE O-	39	3	0	NA	NA	0.354918	NA	NA	NA	NA	NA	NA	NA
PE O--39:3;0(18:1;0-21:2;0)	GPL	MEM	PE O-	39	3	0	NA	NA	0.297855	NA	NA	NA	NA	NA	NA	NA
PE O--39:3;0(18:2;0-21:1;0)	GPL	MEM	PE O-	39	3	0	NA	NA	0.149741	NA	NA	NA	NA	NA	NA	NA
PE O--39:4;0(17:0;0-22:4;0)	GPL	MEM	PE O-	39	4	0	NA	NA	0.420935	NA	NA	NA	NA	NA	NA	NA
PE O--39:4;0(17:1;0-22:3;0)	GPL	MEM	PE O-	39	4	0	NA	NA	0.029536	NA	NA	NA	NA	NA	NA	NA
PE O--39:4;0(18:1;0-21:3;0)	GPL	MEM	PE O-	39	4	0	NA	NA	0.046548	NA	NA	NA	NA	NA	NA	NA
PE O--39:4;0(18:2;0-21:2;0)	GPL	MEM	PE O-	39	4	0	NA	NA	0.040612	NA	NA	NA	NA	NA	NA	NA
PE O--39:5;0(17:0;0-22:5;0)	GPL	MEM	PE O-	39	5	0	NA	NA	1.09374	NA	0.815209	0.623854	NA	0.402019	NA	NA
PE O--39:5;0(17:1;0-22:4;0)	GPL	MEM	PE O-	39	5	0	NA	NA	0.90753	NA	1.36448	1.44068	NA	1.28461	NA	NA
PE O--39:5;0(18:2;0-21:3;0)	GPL	MEM	PE O-	39	5	0	NA	NA	NA	NA	NA	NA	NA	NA	NA	NA
PE O--39:6;0(17:0;0-22:6;0)	GPL	MEM	PE O-	39	6	0	NA	NA	NA	NA	NA	NA	NA	NA	NA	NA
PE O--39:6;0(17:1;0-22:5;0)	GPL	MEM	PE O-	39	6	0	NA	NA	NA	NA	NA	2.67001	NA	NA	NA	NA
PE O--39:6;0(17:2;0-22:4;0)	GPL	MEM	PE O-	39	6	0	NA	NA	NA	NA	NA	NA	NA	NA	NA	NA
PE O--39:7;0(17:1;0-22:6;0)	GPL	MEM	PE O-	39	7	0	4.78736	NA	NA	7.46027	NA	NA	NA	NA	2.72308	NA
PE O--39:7;0(17:2;0-22:5;0)	GPL	MEM	PE O-	39	7	0	NA	NA	NA	NA	NA	NA	NA	NA	NA	NA
PE O--40:1;0(18:0;0-22:1;0)	GPL	MEM	PE O-	40	1	0	NA	NA	NA	NA	NA	NA	NA	NA	NA	NA
PE O--40:1;0(18:1;0-22:0;0)	GPL	MEM	PE O-	40	1	0	NA	NA	NA	NA	NA	NA	NA	NA	NA	NA
PE O--40:2;0(16:1;0-24:1;0)	GPL	MEM	PE O-	40	2	0	NA	NA	NA	NA	NA	NA	NA	NA	NA	NA
PE O--40:2;0(18:0;0-22:2;0)	GPL	MEM	PE O-	40	2	0	NA	NA	0.131266	NA	NA	NA	NA	NA	NA	0.059352
PE O--40:2;0(18:1;0-22:1;0)	GPL	MEM	PE O-	40	2	0	NA	NA	0.858555	NA	NA	NA	0.790136	NA	NA	0.337234
PE O--40:2;0(18:2;0-22:0;0)	GPL	MEM	PE O-	40	2	0	NA	NA	NA	NA	NA	NA	NA	NA	NA	NA
PE O--40:3;0(16:1;0-24:2;0)	GPL	MEM	PE O-	40	3	0	NA	NA	0.441902	NA	NA	0.136402	NA	NA	NA	NA
PE O--40:3;0(18:0;0-22:3;0)	GPL	MEM	PE O-	40	3	0	NA	NA	0.114742	NA	NA	NA	NA	NA	NA	NA
PE O--40:3;0(18:1;0-22:2;0)	GPL	MEM	PE O-	40	3	0	NA	NA	1.988	NA	NA	0.719766	0.86577	NA	NA	0.72189
PE O--40:3;0(18:2;0-22:1;0)	GPL	MEM	PE O-	40	3	0	NA	NA	0.569362	NA	NA	0.560229	0.405969	NA	NA	0.448806
PE O--40:4;0(16:1;0-24:3;0)	GPL	MEM	PE O-	40	4	0	NA	NA	0.101218	NA	NA	NA	0.051118	NA	NA	0.206399
PE O--40:4;0(18:0;0-22:4;0)	GPL	MEM	PE O-	40	4	0	NA	NA	0.510413	NA	NA	NA	0.131457	NA	NA	0.272777
PE O--40:4;0(18:1;0-22:3;0)	GPL	MEM	PE O-	40	4	0	NA	NA	0.794303	NA	NA	NA	0.198874	NA	NA	0.347616
PE O--40:4;0(18:2;0-22:2;0)	GPL	MEM	PE O-	40	4	0	NA	NA	0.704585	NA	NA	NA	0.09869	NA	NA	0.094002
PE O--40:5;0(16:0;0-24:5;0)	GPL	MEM	PE O-	40	5	0	NA	NA	NA	NA	0.497087	NA	NA	0.168312	NA	NA
PE O--40:5;0(16:1;0-24:4;0)	GPL	MEM	PE O-	40	5	0	0.592315	0.063547	0.846239	0.547477	5.33624	0.903781	0.61915	5.20717	0.586516	0.568937
PE O--40:5;0(18:0;0-22:5;0)	GPL	MEM	PE O-	40	5	0	0.804557	NA	1.20104	0.39173	0.695997	0.647079	0.626616	0.375861	0.35599	0.654047
PE O--40:5;0(18:1;0-22:4;0)	GPL	MEM	PE O-	40	5	0	3.14673	1.35851	10.2575	2.00109	26.4306	7.55324	5.03737	16.6972	2.28642	4.3273
PE O--40:5;0(18:2;0-22:3;0)	GPL	MEM	PE O-	40	5	0	0.124743	0.086387	0.91669	NA	NA	0.864497	0.151746	NA	NA	0.129197
PE O--40:6;0(16:1;0-24:5;0)	GPL	MEM	PE O-	40	6	0	NA	NA	1.32211	NA	5.8957	1.62861	1.38468	3.20289	NA	0.823372
PE O--40:6;0(18:0;0-22:6;0)	GPL	MEM	PE O-	40	6	0	NA	NA	NA	NA	NA	0.193335	NA	NA	NA	NA
PE O--40:6;0(18:1;0-22:5;0)	GPL	MEM	PE O-	40	6	0	NA	0.791152	14.5367	NA	3.40043	9.69375	7.28613	2.45777	NA	7.06396
PE O--40:6;0(18:2;0-22:4;0)	GPL	MEM	PE O-	40	6	0	NA	1.2389	6.16646	NA	18.4623	8.70544	3.02743	11.0597	NA	2.65555
PE O--40:7;0(16:1;0-24:6;0)	GPL	MEM	PE O-	40	7	0	20.2162	NA	2.26556	25.8293	0.760787	1.85196	2.24971	NA	11.9014	2.13386
PE O--40:7;0(18:1;0-22:6;0)	GPL	MEM	PE O-	40	7	0	57.0007	NA	7.40119	62.099	NA	2.88402	3.71681	NA	23.8278	4.46356
PE O--40:7;0(18:2;0-22:5;0)	GPL	MEM	PE O-	40	7	0	8.40364	1.18433	15.0132	8.1914	4.90579	15.8838	8.50234	3.59384	6.63231	6.92278
PE O--40:8;0(18:2;0-22:6;0)	GPL	MEM	PE O-	40	8	0	16.0643	NA	7.65273	23.9022	NA	8.1672	4.55514	NA	10.4745	3.85926
PE O--42:2;0(18:1;0-24:1;0)	GPL	MEM	PE O-	42	2	0	NA	NA	NA	NA	NA	NA	NA	NA	NA	NA
PE O--42:3;0(18:0;0-24:3;0)	GPL	MEM	PE O-	42	3	0	NA	NA	NA	NA	NA	NA	NA	NA	NA	NA
PE O--42:3;0(18:1;0-24:2;0)	GPL	MEM	PE O-	42	3	0	NA	NA	1.3605	NA	NA	0.22938	0.878434	NA	NA	NA
PE O--42:3;0(18:2;0-24:1;0)	GPL	MEM	PE O-	42	3	0	NA	NA	0.711921	NA	NA	0.278054	NA	NA	NA	NA
PE O--42:4;0(18:0;0-24:4;0)	GPL	MEM	PE O-	42	4	0	NA	NA	NA	NA	NA	NA	NA	NA	NA	NA
PE O--42:4;0(18:2;0-24:2;0)	GPL	MEM	PE O-	42	4	0	NA	NA	0.987586	NA	NA	NA	NA	NA	NA	NA
PE O--42:5;0(18:0;0-24:5;0)	GPL	MEM	PE O-	42	5	0	NA	NA	NA	NA	4.03519	NA	NA	3.20742	NA	NA
PE O--42:6;0(18:2;0-24:4;0)	GPL	MEM	PE O-	42	6	0	1.43211	NA	NA	NA	8.18214	0.511473	1.28812	5.13619	0.868525	0.789436
PE O--42:7;0(18:1;0-24:6;0)	GPL	MEM	PE O-	42	7	0	12.9234	0.202098	3.23191	8.95806	0.349624	1.86613	1.06492	NA	5.42055	1.73563
PE O--42:7;0(18:2;0-24:5;0)	GPL	MEM	PE O-	42	7	0	NA	NA	0.837518	NA	3.0522	0.754682	1.12577	1.86711	0.864505	NA
PE O--42:8;0(18:2;0-24:6;0)	GPL	MEM	PE O-	42	8	0	2.09736	NA	NA	2.23304	NA	1.55852	0.868402	NA	1.39698	NA
PG-28:6;0(14:3;0-14:3;0)	GPL	MEM	PG	28	6	0	NA	NA	NA	NA	NA	NA	NA	NA	NA	NA
PG-30:0;0(12:0;0-18:0;0)	GPL	MEM	PG	30	0	0	NA	NA	NA	NA	NA	NA	NA	NA	NA	NA
PG-30:0;0(14:0;0-16:0;0)	GPL	MEM	PG	30	0	0	NA	NA	NA	NA	NA	NA	NA	NA	NA	NA
PG-30:0;0(15:0;0-15:0;0)	GPL	MEM	PG	30	0	0	NA	NA	NA	NA	NA	NA	NA	NA	NA	NA
PG-32:0;0(14:0;0-18:0;0)	GPL	MEM	PG	32	0	0	NA	NA	NA	NA	NA	NA	NA	NA	NA	NA
PG-32:0;0(16:0;0-16:0;0)	GPL	MEM	PG	32	0	0	NA	NA	NA	NA	NA	NA	NA	NA	NA	NA
PG-32:1;0(14:0;0-18:1;0)	GPL	MEM	PG	32	1	0	0.244107	NA	0.312666	NA	0.18616	0.43537	0.198783	0.165773	NA	NA
PG-32:1;0(16:1;0-16:0;0)	GPL	MEM	PG	32	1	0	0.167068	NA	0.285808	0.330537	0.347332	0.258372	0.258698	0.237276	NA	0.443963
PG-32:2;0(14:0;0-18:2;0)	GPL	MEM	PG	32	2	0	NA	NA	NA	NA	NA	NA	NA	NA	NA	NA
PG-32:2;0(16:1;0-16:1;0)	GPL	MEM	PG	32	2	0	NA	NA	NA	NA	NA	NA	NA	NA	NA	NA
PG-33:0;0(15:0;0-18:0;0)	GPL	MEM	PG	33	0	0	NA	NA	NA	NA	NA	NA	NA	NA	NA	NA
PG-33:1;0(15:0;0-18:1;0)	GPL	MEM	PG	33	1	0	NA	NA	NA	NA	NA	NA	NA	NA	NA	NA
PG-33:1;0(16:0;0-17:1;0)	GPL	MEM	PG	33	1	0	NA	NA	NA	NA	NA	NA	NA	NA	NA	NA
PG-33:1;0(16:1;0-17:0;0)	GPL	MEM	PG	33	1	0	NA	NA	NA	NA	NA	NA	NA	NA	NA	NA
PG-34:0;0(16:0;0-18:0;0)	GPL	MEM	PG	34	0	0	NA	NA	NA	NA	NA	NA	NA	NA	NA	NA
PG-34:1;0(16:0;0-18:1;0)	GPL	MEM	PG	34	1	0	1.03631	0.511946	2.58489	NA	4.37029	2.3268	1.53944	2.24937	1.45449	1.13803
PG-34:1;0(16:1;0-18:0;0)	GPL	MEM	PG	34	1	0	0.077685	NA	0.252664	NA	0.11276	0.193808	0.143007	NA	NA	0.085469
PG-34:1;0(17:1;0-17:0;0)	GPL	MEM	PG	34	1	0	NA	NA	NA	NA	NA	0.009887	NA	NA	NA	NA
PG-34:2;0(16:0;0-18:2;0)	GPL	MEM	PG	34	2	0	0.195615	NA	0.007883	0.232046	0.013269	NA	0.53467	NA	0.260001	0.02151
PG-34:2;0(16:1;0-18:1;0)	GPL	MEM	PG	34	2	0	NA	NA	1.10375	NA	0.224797	NA	NA	NA	NA	0.402154
PG-34:2;0(17:1;0-17:1;0)	GPL	MEM	PG	34	2	0	NA	NA	0.037248	NA	0.002489	NA	NA	NA	NA	NA
PG-34:3;0(14:0;0-20:3;0)	GPL	MEM	PG	34	3	0	NA	NA	NA	NA	NA	NA	NA	NA	NA	NA
PG-34:3;0(16:1;0-18:2;0)	GPL	MEM	PG	34	3	0	NA	NA	NA	NA	NA	NA	NA	NA	NA	NA
PG-34:3;0(16:2;0-18:1;0)	GPL	MEM	PG	34	3	0	NA	NA	NA	NA	NA	NA	NA	NA	NA	NA
PG-35:0;0(17:0;0-18:0;0)	GPL	MEM	PG	35	0	0	NA	NA	NA	NA	NA	NA	NA	NA	NA	NA
PG-35:1;0(16:0;0-19:1;0)	GPL	MEM	PG	35	1	0	NA	NA	NA	NA	0.150103	0.063971	NA	NA	NA	NA
PG-35:1;0(17:0;0-18:1;0)	GPL	MEM	PG	35	1	0	NA	NA	0.249065	NA	0.093039	0.236789	NA	NA	NA	NA
PG-35:1;0(17:1;0-18:0;0)	GPL	MEM	PG	35	1	0	NA	NA	0.018737	NA	NA	0.073116	NA	NA	NA	NA
PG-35:2;0(16:0;0-19:2;0)	GPL	MEM	PG	35	2	0	NA	NA	NA	NA	NA	NA	NA	NA	NA	NA
PG-35:2;0(16:1;0-19:1;0)	GPL	MEM	PG	35	2	0	NA	NA	NA	NA	NA	NA	NA	NA	NA	NA
PG-35:2;0(17:0;0-18:2;0)	GPL	MEM	PG	35	2	0	NA	NA	NA	NA	NA	NA	NA	NA	NA	NA
PG-35:2;0(17:1;0-18:1;0)	GPL	MEM	PG	35	2	0	NA	NA	0.343535	NA	NA	0.350722	NA	NA	NA	NA
PG-35:3;0(16:1;0-19:2;0)	GPL	MEM	PG	35	3	0	NA	NA	NA	NA	NA	NA	NA	NA	NA	NA
PG-35:3;0(17:1;0-18:2;0)	GPL	MEM	PG	35	3	0	NA	NA	NA	NA	NA	NA	NA	NA	NA	NA
PG-36:1;0(16:0;0-20:1;0)	GPL	MEM	PG	36	1	0	NA	NA	NA	NA	NA	NA	NA	NA	NA	NA
PG-36:1;0(16:1;0-20:0;0)	GPL	MEM	PG	36	1	0	NA	NA	NA	NA	NA	NA	NA	NA	NA	NA
PG-36:1;0(18:1;0-18:0;0)	GPL	MEM	PG	36	1	0	NA	NA	NA	NA	0.565308	NA	NA	NA	NA	NA
PG-36:2;0(16:0;0-20:2;0)	GPL	MEM	PG	36	2	0	NA	NA	NA	NA	NA	0.043391	NA	NA	NA	NA
PG-36:2;0(16:1;0-20:1;0)	GPL	MEM	PG	36	2	0	NA	NA	NA	NA	NA	NA	NA	NA	NA	NA
PG-36:2;0(18:1;0-18:1;0)	GPL	MEM	PG	36	2	0	NA	NA	4.97139	NA	0.406076	5.16717	1.403	0.199957	NA	1.03241
PG-36:2;0(18:2;0-18:0;0)	GPL	MEM	PG	36	2	0	NA	NA	0.079797	NA	0.055632	NA	NA	NA	NA	0.045711
PG-36:3;0(14:3;0-22:0;0)	GPL	MEM	PG	36	3	0	NA	NA	NA	NA	NA	NA	NA	NA	0.039072	NA
PG-36:3;0(16:0;0-20:3;0)	GPL	MEM	PG	36	3	0	0.088711	NA	0.117882	NA	NA	NA	NA	0.102822	NA	NA
PG-36:3;0(16:1;0-20:2;0)	GPL	MEM	PG	36	3	0	NA	NA	0.261053	NA	NA	0.272783	NA	NA	NA	NA
PG-36:3;0(18:2;0-18:1;0)	GPL	MEM	PG	36	3	0	0.356117	NA	0.514932	0.66169	NA	1.34878	0.323437	0.096858	0.196713	0.178699
PG-36:4;0(14:0;0-22:4;0)	GPL	MEM	PG	36	4	0	NA	NA	NA	NA	0.005353	NA	NA	NA	NA	NA
PG-36:4;0(16:0;0-20:4;0)	GPL	MEM	PG	36	4	0	NA	NA	NA	0.190986	0.247067	NA	NA	NA	NA	NA
PG-36:4;0(16:1;0-20:3;0)	GPL	MEM	PG	36	4	0	NA	NA	NA	NA	0.109775	NA	NA	NA	NA	NA
PG-36:4;0(18:2;0-18:2;0)	GPL	MEM	PG	36	4	0	NA	NA	NA	0.00754	NA	NA	NA	NA	NA	NA
PG-36:4;0(18:3;0-18:1;0)	GPL	MEM	PG	36	4	0	NA	NA	NA	NA	NA	NA	NA	NA	NA	NA
PG-36:5;0(16:1;0-20:4;0)	GPL	MEM	PG	36	5	0	NA	NA	NA	NA	NA	NA	NA	NA	NA	NA
PG-37:1;0(18:0;0-19:1;0)	GPL	MEM	PG	37	1	0	NA	NA	NA	NA	NA	NA	NA	NA	NA	NA
PG-37:2;0(17:0;0-20:2;0)	GPL	MEM	PG	37	2	0	NA	NA	NA	NA	NA	NA	NA	NA	NA	NA
PG-37:2;0(17:1;0-20:1;0)	GPL	MEM	PG	37	2	0	NA	NA	NA	NA	NA	NA	NA	NA	NA	NA
PG-37:2;0(18:1;0-19:1;0)	GPL	MEM	PG	37	2	0	NA	NA	0.260546	NA	NA	NA	NA	NA	NA	NA
PG-37:3;0(17:0;0-20:3;0)	GPL	MEM	PG	37	3	0	NA	NA	NA	NA	NA	NA	NA	NA	NA	NA
PG-37:3;0(17:1;0-20:2;0)	GPL	MEM	PG	37	3	0	NA	NA	NA	NA	NA	NA	NA	NA	NA	NA
PG-37:3;0(18:1;0-19:2;0)	GPL	MEM	PG	37	3	0	NA	NA	NA	NA	NA	NA	NA	NA	NA	NA
PG-37:3;0(18:2;0-19:1;0)	GPL	MEM	PG	37	3	0	NA	NA	NA	NA	NA	NA	NA	NA	NA	NA
PG-37:4;0(16:1;0-21:3;0)	GPL	MEM	PG	37	4	0	NA	NA	NA	NA	NA	NA	NA	NA	NA	NA
PG-37:4;0(17:0;0-20:4;0)	GPL	MEM	PG	37	4	0	NA	NA	NA	NA	NA	NA	NA	NA	NA	NA
PG-37:4;0(17:1;0-20:3;0)	GPL	MEM	PG	37	4	0	NA	NA	NA	NA	NA	NA	NA	NA	NA	NA
PG-37:4;0(18:1;0-19:3;0)	GPL	MEM	PG	37	4	0	NA	NA	NA	NA	NA	NA	NA	NA	NA	NA
PG-38:1;0(18:0;0-20:1;0)	GPL	MEM	PG	38	1	0	NA	NA	NA	NA	NA	NA	NA	NA	NA	NA
PG-38:1;0(18:1;0-20:0;0)	GPL	MEM	PG	38	1	0	NA	NA	NA	NA	NA	NA	NA	NA	NA	NA
PG-38:2;0(16:2;0-22:0;0)	GPL	MEM	PG	38	2	0	NA	NA	NA	NA	NA	NA	NA	NA	NA	NA
PG-38:2;0(18:0;0-20:2;0)	GPL	MEM	PG	38	2	0	NA	NA	NA	NA	NA	NA	NA	NA	NA	NA
PG-38:2;0(18:1;0-20:1;0)	GPL	MEM	PG	38	2	0	NA	NA	NA	NA	NA	NA	NA	NA	NA	NA
PG-38:2;0(19:1;0-19:1;0)	GPL	MEM	PG	38	2	0	NA	NA	NA	NA	NA	NA	NA	NA	NA	NA
PG-38:3;0(16:1;0-22:2;0)	GPL	MEM	PG	38	3	0	NA	NA	NA	NA	NA	NA	NA	NA	NA	NA
PG-38:3;0(18:0;0-20:3;0)	GPL	MEM	PG	38	3	0	NA	NA	0.142473	NA	NA	NA	NA	NA	NA	NA
PG-38:3;0(18:1;0-20:2;0)	GPL	MEM	PG	38	3	0	NA	NA	0.578583	NA	NA	0.507957	NA	NA	NA	NA
PG-38:3;0(18:2;0-20:1;0)	GPL	MEM	PG	38	3	0	NA	NA	NA	NA	NA	NA	NA	NA	NA	NA
PG-38:4;0(16:0;0-22:4;0)	GPL	MEM	PG	38	4	0	NA	NA	NA	NA	0.058666	NA	NA	NA	NA	NA
PG-38:4;0(16:1;0-22:3;0)	GPL	MEM	PG	38	4	0	NA	NA	NA	NA	NA	NA	NA	NA	NA	NA
PG-38:4;0(18:0;0-20:4;0)	GPL	MEM	PG	38	4	0	NA	NA	NA	NA	0.259745	NA	NA	NA	NA	NA
PG-38:4;0(18:1;0-20:3;0)	GPL	MEM	PG	38	4	0	NA	NA	0.392753	NA	0.049019	0.593581	NA	NA	NA	NA
PG-38:4;0(18:2;0-20:2;0)	GPL	MEM	PG	38	4	0	NA	NA	0.044735	NA	NA	0.041606	NA	NA	NA	NA
PG-38:5;0(16:0;0-22:5;0)	GPL	MEM	PG	38	5	0	NA	NA	NA	NA	0.353373	NA	NA	NA	NA	NA
PG-38:5;0(18:2;0-20:3;0)	GPL	MEM	PG	38	5	0	NA	NA	NA	NA	NA	0.367932	NA	NA	NA	NA
PG-38:6;0(16:1;0-22:5;0)	GPL	MEM	PG	38	6	0	0.185537	NA	NA	NA	NA	NA	NA	NA	NA	NA
PG-38:6;0(18:2;0-20:4;0)	GPL	MEM	PG	38	6	0	NA	NA	NA	NA	NA	NA	NA	NA	NA	NA
PG-38:7;0(16:1;0-22:6;0)	GPL	MEM	PG	38	7	0	NA	NA	NA	NA	NA	NA	NA	NA	NA	NA
PG-38:7;0(16:3;0-22:4;0)	GPL	MEM	PG	38	7	0	NA	NA	NA	NA	NA	NA	NA	NA	NA	NA
PG-40:5;0(18:0;0-22:5;0)	GPL	MEM	PG	40	5	0	NA	NA	NA	NA	NA	NA	NA	NA	NA	NA
PG-40:5;0(18:1;0-22:4;0)	GPL	MEM	PG	40	5	0	NA	NA	0.248665	NA	NA	NA	NA	NA	NA	NA
PG-40:5;0(20:3;0-20:2;0)	GPL	MEM	PG	40	5	0	NA	NA	NA	NA	NA	NA	NA	NA	NA	NA
PG-40:5;0(20:4;0-20:1;0)	GPL	MEM	PG	40	5	0	NA	NA	NA	NA	NA	NA	NA	NA	NA	NA
PG-40:6;0(18:0;0-22:6;0)	GPL	MEM	PG	40	6	0	NA	NA	NA	NA	NA	NA	NA	NA	NA	NA
PG-40:6;0(18:1;0-22:5;0)	GPL	MEM	PG	40	6	0	NA	NA	NA	NA	NA	NA	NA	NA	NA	NA
PG-40:6;0(18:2;0-22:4;0)	GPL	MEM	PG	40	6	0	NA	NA	NA	NA	0.403224	NA	NA	NA	NA	NA
PG-40:6;0(20:4;0-20:2;0)	GPL	MEM	PG	40	6	0	NA	NA	NA	NA	NA	NA	NA	NA	NA	NA
PG-40:7;0(16:1;0-24:6;0)	GPL	MEM	PG	40	7	0	0.786488	NA	NA	NA	NA	NA	NA	NA	NA	NA
PG-40:7;0(18:1;0-22:6;0)	GPL	MEM	PG	40	7	0	NA	NA	NA	NA	NA	NA	NA	NA	NA	NA
PG-40:7;0(20:4;0-20:3;0)	GPL	MEM	PG	40	7	0	NA	NA	NA	NA	0.661854	NA	NA	0.348709	NA	NA
PG-40:8;0(20:4;0-20:4;0)	GPL	MEM	PG	40	8	0	NA	NA	NA	NA	0.346179	NA	NA	NA	NA	NA
PG-42:10;0(20:4;0-22:6;0)	GPL	MEM	PG	42	10	0	NA	NA	NA	NA	NA	NA	NA	NA	NA	NA
PG-42:7;0(20:3;0-22:4;0)	GPL	MEM	PG	42	7	0	NA	NA	NA	NA	NA	NA	NA	NA	NA	NA
PG-42:8;0(20:3;0-22:5;0)	GPL	MEM	PG	42	8	0	NA	NA	NA	NA	0.307538	NA	NA	NA	NA	NA
PG-42:8;0(20:4;0-22:4;0)	GPL	MEM	PG	42	8	0	NA	NA	NA	NA	0.389438	NA	NA	0.273801	NA	NA
PG-42:9;0(20:3;0-22:6;0)	GPL	MEM	PG	42	9	0	NA	NA	NA	NA	NA	NA	NA	NA	NA	NA
PG-42:9;0(20:4;0-22:5;0)	GPL	MEM	PG	42	9	0	NA	NA	NA	NA	1.18911	NA	NA	0.572796	NA	NA
PG-44:10;0(22:5;0-22:5;0)	GPL	MEM	PG	44	10	0	NA	NA	NA	NA	2.40421	NA	NA	0.941815	NA	NA
PG-44:11;0(22:6;0-22:5;0)	GPL	MEM	PG	44	11	0	NA	NA	NA	NA	3.25168	NA	NA	1.24826	NA	NA
PG-44:12;0(22:6;0-22:6;0)	GPL	MEM	PG	44	12	0	14.6557	NA	2.40839	22.3687	1.96738	3.07715	NA	0.98799	5.05725	NA
PG-44:9;0(22:5;0-22:4;0)	GPL	MEM	PG	44	9	0	NA	NA	NA	NA	0.81185	NA	NA	NA	NA	NA
PI-29:6;0(17:6;0-12:0;0)	GPL	MEM	PI	29	6	0	NA	NA	NA	NA	NA	NA	NA	NA	NA	NA
PI-30:0;0(15:0;0-15:0;0)	GPL	MEM	PI	30	0	0	NA	NA	NA	NA	0.002397	NA	NA	NA	NA	NA
PI-30:0;0(16:0;0-14:0;0)	GPL	MEM	PI	30	0	0	NA	NA	NA	NA	0.107151	NA	NA	NA	0.135133	NA
PI-30:1;0(16:1;0-14:0;0)	GPL	MEM	PI	30	1	0	NA	NA	NA	NA	NA	NA	NA	NA	NA	NA
PI-30:1;0(18:1;0-12:0;0)	GPL	MEM	PI	30	1	0	NA	NA	NA	NA	NA	NA	NA	NA	NA	NA
PI-31:0;0(16:0;0-15:0;0)	GPL	MEM	PI	31	0	0	NA	0.139473	0.215833	NA	0.152323	NA	NA	0.151478	0.152033	NA
PI-31:0;0(17:0;0-14:0;0)	GPL	MEM	PI	31	0	0	NA	NA	NA	0.008365	0.012545	NA	NA	NA	NA	NA
PI-31:1;0(16:1;0-15:0;0)	GPL	MEM	PI	31	1	0	NA	NA	NA	0.311473	0.081909	1.28165	NA	NA	NA	NA
PI-31:1;0(17:1;0-14:0;0)	GPL	MEM	PI	31	1	0	NA	NA	NA	NA	0.036804	NA	NA	NA	NA	NA
PI-32:0;0(18:0;0-14:0;0)	GPL	MEM	PI	32	0	0	NA	NA	NA	NA	NA	0.204028	NA	NA	NA	NA
PI-32:1;0(16:0;0-16:1;0)	GPL	MEM	PI	32	1	0	NA	NA	0.731727	0.143629	NA	NA	NA	0.265674	NA	0.652991
PI-32:1;0(17:1;0-15:0;0)	GPL	MEM	PI	32	1	0	NA	NA	NA	NA	NA	NA	NA	NA	NA	NA
PI-32:1;0(18:0;0-14:1;0)	GPL	MEM	PI	32	1	0	NA	NA	NA	NA	NA	NA	NA	NA	NA	NA
PI-32:1;0(18:1;0-14:0;0)	GPL	MEM	PI	32	1	0	NA	NA	0.118436	0.000927	NA	NA	NA	NA	NA	0.081593
PI-32:2;0(16:0;0-16:2;0)	GPL	MEM	PI	32	2	0	NA	NA	NA	NA	NA	NA	NA	NA	NA	NA
PI-32:2;0(16:1;0-16:1;0)	GPL	MEM	PI	32	2	0	NA	NA	NA	NA	NA	1.55306	0.7273	NA	NA	NA
PI-32:2;0(18:1;0-14:1;0)	GPL	MEM	PI	32	2	0	NA	NA	NA	NA	NA	NA	NA	NA	NA	NA
PI-32:2;0(18:2;0-14:0;0)	GPL	MEM	PI	32	2	0	NA	NA	NA	NA	NA	NA	NA	NA	NA	NA
PI-33:0;0(17:0;0-16:0;0)	GPL	MEM	PI	33	0	0	NA	NA	NA	0.088687	NA	NA	NA	NA	NA	NA
PI-33:0;0(18:0;0-15:0;0)	GPL	MEM	PI	33	0	0	NA	NA	NA	0.07151	NA	NA	NA	NA	NA	NA
PI-33:1;0(17:0;0-16:1;0)	GPL	MEM	PI	33	1	0	NA	NA	0.087398	NA	NA	NA	NA	NA	NA	NA
PI-33:1;0(17:1;0-16:0;0)	GPL	MEM	PI	33	1	0	NA	NA	0.133708	NA	0.16578	NA	0.247584	NA	0.13552	0.188994
PI-33:1;0(18:0;0-15:1;0)	GPL	MEM	PI	33	1	0	NA	NA	NA	NA	NA	NA	NA	NA	NA	NA
PI-33:1;0(18:1;0-15:0;0)	GPL	MEM	PI	33	1	0	NA	NA	0.106023	NA	NA	NA	0.054248	NA	0.005487	0.026729
PI-33:2;0(17:1;0-16:1;0)	GPL	MEM	PI	33	2	0	NA	NA	NA	NA	NA	0.555793	0.190716	NA	NA	NA
PI-33:2;0(18:1;0-15:1;0)	GPL	MEM	PI	33	2	0	NA	NA	NA	NA	NA	NA	NA	NA	NA	NA
PI-33:2;0(18:2;0-15:0;0)	GPL	MEM	PI	33	2	0	NA	NA	NA	NA	NA	0.156443	NA	NA	NA	NA
PI-34:0;0(17:0;0-17:0;0)	GPL	MEM	PI	34	0	0	0.493897	NA	NA	0.224783	NA	NA	NA	NA	0.273638	NA
PI-34:0;0(18:0;0-16:0;0)	GPL	MEM	PI	34	0	0	0.372738	NA	NA	0.25901	NA	NA	NA	NA	0.329445	NA
PI-34:1;0(17:0;0-17:1;0)	GPL	MEM	PI	34	1	0	NA	NA	NA	NA	NA	NA	NA	NA	NA	0.767573
PI-34:1;0(18:0;0-16:1;0)	GPL	MEM	PI	34	1	0	1.22759	NA	1.96241	0.810182	1.22302	0.746265	1.29839	1.08161	1.15572	1.29041
PI-34:1;0(18:1;0-16:0;0)	GPL	MEM	PI	34	1	0	2.70989	0.343431	8.04897	3.73077	1.56856	7.50103	9.61495	1.61381	3.43133	9.21496
PI-34:2;0(17:1;0-17:1;0)	GPL	MEM	PI	34	2	0	NA	NA	NA	0.003317	NA	0.01888	NA	NA	NA	NA
PI-34:2;0(18:0;0-16:2;0)	GPL	MEM	PI	34	2	0	NA	NA	NA	NA	NA	NA	NA	NA	NA	NA
PI-34:2;0(18:1;0-16:1;0)	GPL	MEM	PI	34	2	0	1.15354	0.154838	3.53888	0.86121	0.50976	2.42984	2.33048	0.448476	0.759069	2.48768
PI-34:2;0(18:2;0-16:0;0)	GPL	MEM	PI	34	2	0	NA	NA	1.0474	0.459441	0.341743	0.927101	0.765749	0.350242	0.428508	0.801438
PI-34:3;0(18:0;0-16:3;0)	GPL	MEM	PI	34	3	0	NA	NA	NA	NA	0.366871	NA	NA	0.990016	NA	NA
PI-34:3;0(18:1;0-16:2;0)	GPL	MEM	PI	34	3	0	NA	NA	NA	NA	NA	NA	NA	NA	NA	NA
PI-34:3;0(18:2;0-16:1;0)	GPL	MEM	PI	34	3	0	NA	NA	0.388327	0.344832	NA	0.807185	1.2559	NA	1.04554	0.845301
PI-34:3;0(18:3;0-16:0;0)	GPL	MEM	PI	34	3	0	NA	NA	NA	NA	NA	NA	NA	NA	NA	NA
PI-34:3;0(20:3;0-14:0;0)	GPL	MEM	PI	34	3	0	NA	NA	NA	NA	0.157525	NA	NA	NA	NA	NA
PI-35:0;0(18:0;0-17:0;0)	GPL	MEM	PI	35	0	0	0.381417	NA	NA	0.252206	NA	NA	NA	NA	NA	NA
PI-35:1;0(18:0;0-17:1;0)	GPL	MEM	PI	35	1	0	0.138132	NA	0.298124	0.157849	0.173135	0.283365	0.362463	0.215346	0.332734	0.230662
PI-35:1;0(18:1;0-17:0;0)	GPL	MEM	PI	35	1	0	0.173234	NA	1.15961	0.556048	0.193526	1.12132	1.06596	0.206074	0.386278	1.14224
PI-35:1;0(19:0;0-16:1;0)	GPL	MEM	PI	35	1	0	NA	NA	NA	NA	NA	NA	NA	NA	NA	NA
PI-35:1;0(19:1;0-16:0;0)	GPL	MEM	PI	35	1	0	0.105124	NA	0.155992	NA	NA	NA	NA	NA	NA	NA
PI-35:2;0(18:1;0-17:1;0)	GPL	MEM	PI	35	2	0	0.368324	NA	0.857442	0.450229	0.204664	1.00954	0.816041	0.316536	0.5804	0.872039
PI-35:2;0(18:2;0-17:0;0)	GPL	MEM	PI	35	2	0	NA	NA	0.270368	0.188537	NA	0.159489	0.23886	NA	NA	NA
PI-35:2;0(19:1;0-16:1;0)	GPL	MEM	PI	35	2	0	NA	NA	0.067174	NA	NA	NA	NA	NA	NA	NA
PI-35:2;0(19:2;0-16:0;0)	GPL	MEM	PI	35	2	0	NA	NA	0.297739	NA	NA	0.22721	NA	NA	NA	NA
PI-35:2;0(20:2;0-15:0;0)	GPL	MEM	PI	35	2	0	NA	NA	NA	NA	NA	NA	NA	NA	NA	0.084875
PI-35:3;0(18:2;0-17:1;0)	GPL	MEM	PI	35	3	0	NA	NA	NA	NA	NA	NA	NA	NA	NA	NA
PI-35:3;0(19:3;0-16:0;0)	GPL	MEM	PI	35	3	0	NA	NA	NA	NA	NA	NA	NA	NA	NA	NA
PI-36:0;0(18:0;0-18:0;0)	GPL	MEM	PI	36	0	0	NA	NA	NA	NA	NA	NA	NA	NA	NA	NA
PI-36:1;0(18:0;0-18:1;0)	GPL	MEM	PI	36	1	0	9.54087	0.985298	16.4216	7.80535	4.77122	11.8187	15.745	4.6337	12.1121	16.6836
PI-36:1;0(19:1;0-17:0;0)	GPL	MEM	PI	36	1	0	NA	NA	NA	NA	NA	NA	NA	NA	NA	NA
PI-36:1;0(20:1;0-16:0;0)	GPL	MEM	PI	36	1	0	0.271951	NA	0.442096	0.197466	NA	0.221078	0.319885	0.169536	NA	0.427062
PI-36:2;0(18:0;0-18:2;0)	GPL	MEM	PI	36	2	0	2.60486	0.149889	4.40583	3.65327	1.59335	4.45403	3.51894	2.53065	3.75839	3.18481
PI-36:2;0(18:1;0-18:1;0)	GPL	MEM	PI	36	2	0	7.81854	1.12486	33.183	8.49836	4.55109	40.1354	27.7525	3.96641	8.86154	27.5993
PI-36:2;0(19:2;0-17:0;0)	GPL	MEM	PI	36	2	0	NA	NA	0.139735	NA	NA	NA	NA	NA	NA	NA
PI-36:2;0(20:1;0-16:1;0)	GPL	MEM	PI	36	2	0	NA	NA	0.253825	NA	NA	0.101596	NA	NA	NA	NA
PI-36:2;0(20:2;0-16:0;0)	GPL	MEM	PI	36	2	0	NA	NA	3.04091	0.333445	NA	2.02824	1.61535	NA	NA	2.22735
PI-36:3;0(18:0;0-18:3;0)	GPL	MEM	PI	36	3	0	NA	NA	NA	0.15457	NA	0.214467	NA	NA	NA	NA
PI-36:3;0(18:1;0-18:2;0)	GPL	MEM	PI	36	3	0	1.43485	NA	2.90075	1.20891	0.55703	3.75162	2.6507	0.885891	1.46897	2.15032
PI-36:3;0(19:3;0-17:0;0)	GPL	MEM	PI	36	3	0	NA	NA	NA	NA	NA	NA	NA	NA	NA	NA
PI-36:3;0(20:2;0-16:1;0)	GPL	MEM	PI	36	3	0	NA	NA	0.316939	NA	NA	0.107046	NA	NA	NA	NA
PI-36:3;0(20:3;0-16:0;0)	GPL	MEM	PI	36	3	0	1.18749	NA	1.42424	1.13656	0.959668	1.90423	1.38621	0.851147	0.978456	1.2667
PI-36:4;0(18:1;0-18:3;0)	GPL	MEM	PI	36	4	0	NA	NA	NA	NA	NA	NA	NA	NA	NA	NA
PI-36:4;0(18:2;0-18:2;0)	GPL	MEM	PI	36	4	0	NA	NA	0.156753	0.065669	NA	0.151264	0.064313	NA	0.045582	NA
PI-36:4;0(20:3;0-16:1;0)	GPL	MEM	PI	36	4	0	NA	NA	0.239378	NA	0.131046	NA	NA	NA	NA	NA
PI-36:4;0(20:4;0-16:0;0)	GPL	MEM	PI	36	4	0	3.38209	NA	4.02857	4.78247	6.80739	5.06208	2.83528	3.98289	1.69417	2.74698
PI-36:5;0(20:4;0-16:1;0)	GPL	MEM	PI	36	5	0	NA	NA	0.230313	0.544995	0.270472	0.441954	NA	0.217372	NA	NA
PI-36:5;0(20:5;0-16:0;0)	GPL	MEM	PI	36	5	0	NA	NA	NA	NA	NA	NA	NA	NA	NA	NA
PI-37:1;0(19:0;0-18:1;0)	GPL	MEM	PI	37	1	0	NA	NA	NA	NA	NA	NA	NA	NA	NA	NA
PI-37:1;0(19:1;0-18:0;0)	GPL	MEM	PI	37	1	0	NA	NA	NA	NA	NA	NA	NA	NA	NA	NA
PI-37:1;0(20:1;0-17:0;0)	GPL	MEM	PI	37	1	0	NA	NA	NA	NA	NA	NA	NA	NA	NA	NA
PI-37:2;0(19:1;0-18:1;0)	GPL	MEM	PI	37	2	0	NA	NA	1.22659	0.148691	NA	0.876036	0.860469	NA	0.238288	0.961924
PI-37:2;0(19:2;0-18:0;0)	GPL	MEM	PI	37	2	0	0.407292	NA	1.52613	0.20797	NA	1.00336	0.837461	NA	NA	0.768968
PI-37:2;0(20:1;0-17:1;0)	GPL	MEM	PI	37	2	0	NA	NA	NA	NA	NA	NA	NA	NA	NA	NA
PI-37:2;0(20:2;0-17:0;0)	GPL	MEM	PI	37	2	0	NA	NA	0.786644	NA	NA	0.460869	0.400195	NA	NA	0.332627
PI-37:2;0(21:2;0-16:0;0)	GPL	MEM	PI	37	2	0	NA	NA	NA	NA	NA	NA	NA	NA	NA	NA
PI-37:3;0(19:1;0-18:2;0)	GPL	MEM	PI	37	3	0	NA	NA	NA	NA	NA	NA	NA	NA	NA	NA
PI-37:3;0(19:2;0-18:1;0)	GPL	MEM	PI	37	3	0	NA	NA	0.792304	NA	NA	0.516656	0.522068	NA	NA	0.775935
PI-37:3;0(19:3;0-18:0;0)	GPL	MEM	PI	37	3	0	NA	NA	0.204324	0.186213	NA	0.261739	NA	NA	0.147057	NA
PI-37:3;0(20:2;0-17:1;0)	GPL	MEM	PI	37	3	0	NA	NA	NA	NA	NA	NA	NA	NA	NA	NA
PI-37:3;0(20:3;0-17:0;0)	GPL	MEM	PI	37	3	0	0.365755	NA	0.588189	0.360998	NA	0.972412	0.394666	NA	0.193593	NA
PI-37:3;0(21:3;0-16:0;0)	GPL	MEM	PI	37	3	0	NA	NA	NA	NA	NA	NA	NA	NA	NA	NA
PI-37:4;0(19:3;0-18:1;0)	GPL	MEM	PI	37	4	0	NA	NA	NA	NA	NA	NA	NA	NA	NA	NA
PI-37:4;0(20:3;0-17:1;0)	GPL	MEM	PI	37	4	0	NA	NA	NA	NA	NA	0.433456	NA	NA	NA	NA
PI-37:4;0(20:4;0-17:0;0)	GPL	MEM	PI	37	4	0	0.877178	NA	1.67017	1.7389	1.73569	2.06534	0.883038	1.20127	0.665594	0.675958
PI-37:5;0(20:4;0-17:1;0)	GPL	MEM	PI	37	5	0	NA	NA	NA	NA	NA	NA	NA	NA	NA	NA
PI-38:1;0(20:1;0-18:0;0)	GPL	MEM	PI	38	1	0	NA	NA	NA	NA	NA	NA	NA	NA	NA	NA
PI-38:2;0(20:1;0-18:1;0)	GPL	MEM	PI	38	2	0	0.039737	NA	1.93147	0.027635	NA	0.968925	1.33323	NA	NA	1.66337
PI-38:2;0(20:2;0-18:0;0)	GPL	MEM	PI	38	2	0	0.346509	NA	14.5813	0.177904	NA	5.97649	6.05703	NA	NA	7.44093
PI-38:2;0(22:2;0-16:0;0)	GPL	MEM	PI	38	2	0	NA	NA	NA	NA	NA	NA	NA	NA	NA	NA
PI-38:3;0(20:1;0-18:2;0)	GPL	MEM	PI	38	3	0	NA	NA	0.082895	NA	NA	NA	NA	NA	NA	NA
PI-38:3;0(20:2;0-18:1;0)	GPL	MEM	PI	38	3	0	0.204548	NA	7.60928	0.108493	NA	5.62874	4.17171	NA	0.161282	3.5891
PI-38:3;0(20:3;0-18:0;0)	GPL	MEM	PI	38	3	0	3.84577	1.0793	21.0069	3.38334	NA	27.354	11.5077	NA	5.36544	8.22512
PI-38:3;0(22:3;0-16:0;0)	GPL	MEM	PI	38	3	0	NA	NA	NA	NA	NA	NA	NA	NA	NA	NA
PI-38:4;0(20:2;0-18:2;0)	GPL	MEM	PI	38	4	0	NA	NA	0.280294	NA	NA	0.271903	NA	NA	NA	NA
PI-38:4;0(20:3;0-18:1;0)	GPL	MEM	PI	38	4	0	4.42925	0.61067	11.642	3.48739	4.7671	16.6072	6.14484	2.87255	2.68283	4.85639
PI-38:4;0(20:4;0-18:0;0)	GPL	MEM	PI	38	4	0	55.1705	4.38345	74.4456	80.1842	104.483	102.409	35.3778	72.1658	35.3868	30.0473
PI-38:4;0(22:4;0-16:0;0)	GPL	MEM	PI	38	4	0	NA	NA	0.758068	NA	3.27078	NA	0.605105	1.30403	NA	NA
PI-38:5;0(20:3;0-18:2;0)	GPL	MEM	PI	38	5	0	NA	NA	0.232032	NA	0.149724	NA	NA	NA	NA	NA
PI-38:5;0(20:4;0-18:1;0)	GPL	MEM	PI	38	5	0	7.04039	0.854248	16.9924	7.45179	12.1884	21.5091	8.89775	8.07743	4.93841	6.41436
PI-38:5;0(20:5;0-18:0;0)	GPL	MEM	PI	38	5	0	2.78117	NA	1.00928	3.45043	NA	1.26451	0.994327	NA	3.13672	0.863155
PI-38:5;0(22:5;0-16:0;0)	GPL	MEM	PI	38	5	0	1.28506	NA	0.675547	0.984258	1.43756	0.677312	NA	0.507407	NA	0.564962
PI-38:6;0(20:4;0-18:2;0)	GPL	MEM	PI	38	6	0	NA	NA	0.872135	NA	0.434064	NA	NA	0.255582	NA	NA
PI-38:6;0(20:5;0-18:1;0)	GPL	MEM	PI	38	6	0	NA	NA	NA	NA	NA	NA	NA	NA	0.516826	NA
PI-38:6;0(22:5;0-16:1;0)	GPL	MEM	PI	38	6	0	NA	NA	NA	NA	NA	NA	NA	NA	NA	NA
PI-38:6;0(22:6;0-16:0;0)	GPL	MEM	PI	38	6	0	NA	NA	NA	4.66302	NA	NA	NA	NA	2.78076	NA
PI-39:2;0(20:2;0-19:0;0)	GPL	MEM	PI	39	2	0	NA	NA	NA	NA	NA	NA	NA	NA	NA	NA
PI-39:2;0(21:2;0-18:0;0)	GPL	MEM	PI	39	2	0	NA	NA	NA	NA	NA	NA	NA	NA	NA	NA
PI-39:2;0(22:1;0-17:1;0)	GPL	MEM	PI	39	2	0	NA	NA	NA	NA	NA	NA	NA	NA	NA	NA
PI-39:3;0(20:2;0-19:1;0)	GPL	MEM	PI	39	3	0	NA	NA	0.30039	NA	NA	0.123374	NA	NA	NA	NA
PI-39:3;0(20:3;0-19:0;0)	GPL	MEM	PI	39	3	0	NA	NA	NA	NA	NA	NA	NA	NA	NA	NA
PI-39:3;0(21:2;0-18:1;0)	GPL	MEM	PI	39	3	0	NA	NA	NA	NA	NA	NA	NA	NA	NA	NA
PI-39:3;0(21:3;0-18:0;0)	GPL	MEM	PI	39	3	0	NA	NA	0.466535	0.277941	NA	0.478095	0.46612	NA	0.270048	NA
PI-39:4;0(20:3;0-19:1;0)	GPL	MEM	PI	39	4	0	NA	NA	0.284834	NA	NA	NA	NA	NA	NA	NA
PI-39:4;0(20:4;0-19:0;0)	GPL	MEM	PI	39	4	0	NA	NA	0.232023	NA	0.146721	0.791288	NA	NA	NA	NA
PI-39:4;0(21:3;0-18:1;0)	GPL	MEM	PI	39	4	0	NA	NA	NA	NA	NA	NA	NA	NA	NA	NA
PI-39:4;0(21:4;0-18:0;0)	GPL	MEM	PI	39	4	0	NA	NA	NA	NA	NA	NA	NA	NA	NA	NA
PI-39:4;0(22:4;0-17:0;0)	GPL	MEM	PI	39	4	0	NA	NA	0.167725	NA	0.404925	NA	NA	0.277963	NA	NA
PI-39:5;0(20:3;0-19:2;0)	GPL	MEM	PI	39	5	0	NA	NA	NA	NA	NA	NA	NA	NA	NA	NA
PI-39:5;0(20:4;0-19:1;0)	GPL	MEM	PI	39	5	0	NA	NA	NA	NA	NA	NA	NA	NA	NA	NA
PI-39:5;0(22:5;0-17:0;0)	GPL	MEM	PI	39	5	0	NA	NA	NA	NA	NA	NA	NA	NA	NA	NA
PI-39:6;0(22:5;0-17:1;0)	GPL	MEM	PI	39	6	0	NA	NA	NA	NA	NA	NA	NA	NA	NA	NA
PI-39:6;0(22:6;0-17:0;0)	GPL	MEM	PI	39	6	0	NA	NA	NA	1.26983	NA	NA	NA	NA	NA	NA
PI-40:3;0(22:2;0-18:1;0)	GPL	MEM	PI	40	3	0	NA	NA	16.9737	NA	NA	27.2266	NA	NA	NA	NA
PI-40:4;0(20:0;0-20:4;0)	GPL	MEM	PI	40	4	0	NA	NA	NA	NA	NA	NA	NA	NA	NA	NA
PI-40:4;0(20:1;0-20:3;0)	GPL	MEM	PI	40	4	0	NA	NA	0.373241	NA	NA	0.529947	NA	NA	NA	NA
PI-40:4;0(20:2;0-20:2;0)	GPL	MEM	PI	40	4	0	NA	NA	0.536146	NA	NA	0.450649	NA	NA	NA	0.111502
PI-40:4;0(22:3;0-18:1;0)	GPL	MEM	PI	40	4	0	NA	NA	0.185605	NA	NA	NA	NA	NA	NA	NA
PI-40:4;0(22:4;0-18:0;0)	GPL	MEM	PI	40	4	0	9.00875	5.94679	4.57695	5.49358	15.3411	6.87627	7.51414	9.26645	5.84106	5.44825
PI-40:4;0(24:4;0-16:0;0)	GPL	MEM	PI	40	4	0	NA	NA	NA	NA	0.480496	NA	NA	NA	NA	NA
PI-40:5;0(20:1;0-20:4;0)	GPL	MEM	PI	40	5	0	NA	NA	0.635067	NA	0.423003	0.827161	0.390877	0.378524	NA	0.348074
PI-40:5;0(20:2;0-20:3;0)	GPL	MEM	PI	40	5	0	NA	NA	0.458536	NA	NA	0.502169	NA	NA	NA	NA
PI-40:5;0(22:4;0-18:1;0)	GPL	MEM	PI	40	5	0	NA	NA	0.903478	NA	2.23321	1.17885	1.21728	1.2439	NA	0.916236
PI-40:5;0(22:5;0-18:0;0)	GPL	MEM	PI	40	5	0	NA	NA	4.08159	NA	6.33713	5.40671	3.93536	2.05875	NA	3.37604
PI-40:6;0(20:2;0-20:4;0)	GPL	MEM	PI	40	6	0	NA	NA	1.38509	NA	0.639099	1.15255	0.290822	NA	NA	NA
PI-40:6;0(20:3;0-20:3;0)	GPL	MEM	PI	40	6	0	NA	NA	0.101507	NA	0.11484	0.159951	NA	NA	NA	NA
PI-40:6;0(22:4;0-18:2;0)	GPL	MEM	PI	40	6	0	NA	NA	NA	NA	NA	NA	NA	NA	NA	NA
PI-40:6;0(22:5;0-18:1;0)	GPL	MEM	PI	40	6	0	NA	NA	1.42891	1.41872	1.95583	1.71857	1.17389	NA	1.52027	1.1662
PI-40:6;0(22:6;0-18:0;0)	GPL	MEM	PI	40	6	0	44.3945	NA	4.71546	61.0328	NA	4.70967	3.79204	NA	33.1591	3.44417
PI-40:7;0(20:3;0-20:4;0)	GPL	MEM	PI	40	7	0	NA	NA	NA	NA	0.929361	1.79988	NA	NA	NA	NA
PI-40:7;0(22:6;0-18:1;0)	GPL	MEM	PI	40	7	0	3.97228	NA	NA	3.9109	NA	NA	NA	NA	5.0757	NA
PI-40:8;0(20:4;0-20:4;0)	GPL	MEM	PI	40	8	0	NA	NA	0.240563	0.479578	0.343325	0.756368	NA	0.18964	NA	NA
PI-42:4;0(24:4;0-18:0;0)	GPL	MEM	PI	42	4	0	NA	NA	NA	NA	0.226965	NA	NA	0.249742	NA	NA
PI-42:5;0(24:4;0-18:1;0)	GPL	MEM	PI	42	5	0	NA	NA	NA	NA	NA	NA	NA	0.291891	NA	NA
PI-42:5;0(24:5;0-18:0;0)	GPL	MEM	PI	42	5	0	NA	NA	NA	NA	0.711032	NA	NA	NA	NA	NA
PI-42:6;0(24:6;0-18:0;0)	GPL	MEM	PI	42	6	0	NA	NA	NA	NA	NA	NA	NA	NA	0.758918	NA
PS-28:0;0(12:0;0-16:0;0)	GPL	MEM	PS	28	0	0	NA	NA	NA	NA	NA	NA	NA	NA	NA	NA
PS-30:0;0(14:0;0-16:0;0)	GPL	MEM	PS	30	0	0	NA	NA	NA	NA	1.35211	NA	NA	0.597445	NA	NA
PS-30:0;0(15:0;0-15:0;0)	GPL	MEM	PS	30	0	0	NA	NA	NA	NA	NA	NA	NA	NA	NA	NA
PS-30:1;0(14:0;0-16:1;0)	GPL	MEM	PS	30	1	0	NA	NA	NA	NA	NA	NA	NA	NA	NA	NA
PS-30:1;0(14:1;0-16:0;0)	GPL	MEM	PS	30	1	0	NA	NA	NA	NA	NA	NA	NA	NA	NA	NA
PS-31:0;0(14:0;0-17:0;0)	GPL	MEM	PS	31	0	0	NA	NA	NA	NA	0.660314	NA	NA	NA	NA	NA
PS-31:1;0(15:0;0-16:1;0)	GPL	MEM	PS	31	1	0	NA	NA	NA	NA	NA	NA	NA	NA	NA	NA
PS-32:0;0(14:0;0-18:0;0)	GPL	MEM	PS	32	0	0	NA	NA	NA	NA	1.22498	NA	NA	0.503338	NA	NA
PS-32:0;0(16:0;0-16:0;0)	GPL	MEM	PS	32	0	0	1.00466	0.496228	NA	NA	2.93698	NA	NA	1.7414	0.72057	NA
PS-32:1;0(14:0;0-18:1;0)	GPL	MEM	PS	32	1	0	NA	NA	0.878078	0.273325	0.744662	NA	NA	0.344048	NA	NA
PS-32:1;0(14:1;0-18:0;0)	GPL	MEM	PS	32	1	0	NA	NA	NA	NA	NA	NA	NA	NA	NA	NA
PS-32:1;0(16:1;0-16:0;0)	GPL	MEM	PS	32	1	0	1.8873	NA	4.69933	0.674747	2.16882	NA	3.3187	1.4239	1.46452	5.00676
PS-32:2;0(14:0;0-18:2;0)	GPL	MEM	PS	32	2	0	NA	NA	NA	NA	NA	NA	NA	NA	NA	NA
PS-32:2;0(16:1;0-16:1;0)	GPL	MEM	PS	32	2	0	NA	NA	NA	NA	NA	NA	NA	NA	NA	NA
PS-33:0;0(15:0;0-18:0;0)	GPL	MEM	PS	33	0	0	NA	NA	NA	NA	NA	NA	NA	0.077845	NA	NA
PS-33:0;0(16:0;0-17:0;0)	GPL	MEM	PS	33	0	0	NA	NA	NA	NA	1.30796	NA	NA	0.196158	NA	NA
PS-33:1;0(15:0;0-18:1;0)	GPL	MEM	PS	33	1	0	NA	NA	0.708703	NA	NA	NA	NA	0.162546	NA	NA
PS-33:1;0(15:1;0-18:0;0)	GPL	MEM	PS	33	1	0	NA	NA	NA	NA	NA	NA	NA	NA	NA	NA
PS-33:1;0(16:0;0-17:1;0)	GPL	MEM	PS	33	1	0	NA	NA	0.894166	NA	0.956245	NA	0.615334	0.289888	0.502694	0.805214
PS-33:1;0(16:1;0-17:0;0)	GPL	MEM	PS	33	1	0	0.440976	NA	0.842952	0.2584	0.392865	NA	0.628799	0.197548	NA	0.682662
PS-33:4;0(14:3;0-19:1;0)	GPL	MEM	PS	33	4	0	NA	NA	NA	NA	NA	NA	NA	NA	NA	NA
PS-33:4;0(15:4;0-18:0;0)	GPL	MEM	PS	33	4	0	NA	NA	NA	NA	NA	NA	NA	NA	NA	NA
PS-34:0;0(16:0;0-18:0;0)	GPL	MEM	PS	34	0	0	5.66979	1.08295	2.30934	2.71512	5.1809	NA	1.41263	3.67766	3.61657	1.81394
PS-34:1;0(16:0;0-18:1;0)	GPL	MEM	PS	34	1	0	11.6977	2.48227	22.7138	12.5995	16.2954	30.8469	17.9431	13.7281	10.446	21.9902
PS-34:1;0(16:1;0-18:0;0)	GPL	MEM	PS	34	1	0	4.08689	0.534147	13.1965	5.7033	3.55515	7.64321	8.70926	3.60841	4.09593	11.3023
PS-34:1;0(17:1;0-17:0;0)	GPL	MEM	PS	34	1	0	NA	NA	0.566098	NA	NA	NA	NA	NA	NA	NA
PS-34:2;0(16:0;0-18:2;0)	GPL	MEM	PS	34	2	0	NA	NA	1.11713	0.649807	0.914043	NA	0.853743	0.772282	0.651005	1.23906
PS-34:2;0(16:1;0-18:1;0)	GPL	MEM	PS	34	2	0	NA	NA	2.61471	0.491717	0.532755	NA	1.49747	0.374033	0.526156	1.9429
PS-34:2;0(16:2;0-18:0;0)	GPL	MEM	PS	34	2	0	NA	NA	NA	NA	NA	NA	NA	NA	NA	NA
PS-34:2;0(17:1;0-17:1;0)	GPL	MEM	PS	34	2	0	1.10183	NA	0.055006	0.03703	0.06795	NA	NA	0.039798	NA	NA
PS-34:3;0(16:0;0-18:3;0)	GPL	MEM	PS	34	3	0	NA	NA	NA	NA	NA	NA	NA	NA	NA	NA
PS-34:3;0(16:1;0-18:2;0)	GPL	MEM	PS	34	3	0	NA	NA	NA	NA	NA	NA	NA	NA	NA	NA
PS-34:6;0(14:3;0-20:3;0)	GPL	MEM	PS	34	6	0	NA	NA	NA	NA	NA	NA	NA	NA	NA	NA
PS-34:7;0(14:3;0-20:4;0)	GPL	MEM	PS	34	7	0	NA	NA	NA	NA	NA	NA	0.834989	0.237741	0.257801	NA
PS-35:0;0(17:0;0-18:0;0)	GPL	MEM	PS	35	0	0	NA	NA	NA	NA	0.790466	12.4843	NA	NA	NA	NA
PS-35:1;0(16:0;0-19:1;0)	GPL	MEM	PS	35	1	0	NA	NA	1.85669	NA	1.81065	NA	NA	NA	NA	NA
PS-35:1;0(16:1;0-19:0;0)	GPL	MEM	PS	35	1	0	NA	NA	NA	NA	NA	NA	NA	NA	NA	NA
PS-35:1;0(17:0;0-18:1;0)	GPL	MEM	PS	35	1	0	2.48865	0.521765	5.4542	5.85838	2.50726	7.9076	3.94592	1.97626	1.98447	3.52569
PS-35:1;0(17:1;0-18:0;0)	GPL	MEM	PS	35	1	0	1.59004	NA	2.65204	NA	1.15702	0.683309	1.5658	1.00613	1.14637	2.08192
PS-35:2;0(16:1;0-19:1;0)	GPL	MEM	PS	35	2	0	NA	NA	NA	NA	NA	NA	NA	NA	NA	NA
PS-35:2;0(17:0;0-18:2;0)	GPL	MEM	PS	35	2	0	NA	NA	0.628853	0.697751	0.816877	NA	0.413697	0.580742	0.405953	1.14021
PS-35:2;0(17:1;0-18:1;0)	GPL	MEM	PS	35	2	0	NA	NA	1.16277	NA	NA	NA	0.785229	NA	0.164379	NA
PS-35:5;0(15:0;0-20:5;0)	GPL	MEM	PS	35	5	0	NA	NA	NA	13.2137	NA	NA	NA	NA	NA	NA
PS-36:1;0(16:0;0-20:1;0)	GPL	MEM	PS	36	1	0	NA	NA	0.681475	NA	NA	NA	NA	0.161438	NA	NA
PS-36:1;0(16:1;0-20:0;0)	GPL	MEM	PS	36	1	0	NA	NA	NA	NA	NA	NA	NA	NA	NA	NA
PS-36:1;0(17:0;0-19:1;0)	GPL	MEM	PS	36	1	0	NA	NA	NA	NA	NA	NA	NA	NA	NA	NA
PS-36:1;0(18:1;0-18:0;0)	GPL	MEM	PS	36	1	0	42.0116	6.21111	80.455	67.5316	24.0803	122.579	66.3461	30.8837	43.9629	64.5449
PS-36:2;0(16:0;0-20:2;0)	GPL	MEM	PS	36	2	0	NA	NA	1.73485	NA	NA	NA	NA	0.312293	NA	0.98509
PS-36:2;0(16:1;0-20:1;0)	GPL	MEM	PS	36	2	0	NA	NA	0.265742	NA	NA	NA	NA	NA	NA	NA
PS-36:2;0(18:1;0-18:1;0)	GPL	MEM	PS	36	2	0	3.60867	2.39723	16.9426	4.52217	4.08056	29.3808	11.1589	3.1333	3.01465	10.962
PS-36:2;0(18:2;0-18:0;0)	GPL	MEM	PS	36	2	0	4.92018	NA	7.15782	8.14248	2.78083	11.4156	7.60024	4.0679	5.31802	8.16102
PS-36:3;0(16:0;0-20:3;0)	GPL	MEM	PS	36	3	0	NA	NA	1.44902	1.59616	3.54537	NA	NA	4.56675	4.74034	2.95468
PS-36:3;0(16:1;0-20:2;0)	GPL	MEM	PS	36	3	0	NA	NA	NA	NA	NA	NA	NA	NA	NA	NA
PS-36:3;0(18:2;0-18:1;0)	GPL	MEM	PS	36	3	0	NA	NA	1.66576	1.04193	0.557545	NA	8.64555	1.42798	2.43826	3.91215
PS-36:3;0(18:3;0-18:0;0)	GPL	MEM	PS	36	3	0	NA	NA	0.667691	NA	NA	NA	NA	NA	NA	NA
PS-36:4;0(14:3;0-22:1;0)	GPL	MEM	PS	36	4	0	NA	NA	NA	NA	NA	NA	NA	NA	NA	NA
PS-36:4;0(16:0;0-20:4;0)	GPL	MEM	PS	36	4	0	NA	NA	NA	NA	5.98913	NA	1.40752	3.91075	1.08776	NA
PS-36:4;0(16:1;0-20:3;0)	GPL	MEM	PS	36	4	0	NA	NA	NA	NA	NA	NA	NA	NA	NA	NA
PS-36:4;0(18:2;0-18:2;0)	GPL	MEM	PS	36	4	0	NA	NA	NA	NA	NA	NA	NA	NA	NA	NA
PS-36:6;0(14:1;0-22:5;0)	GPL	MEM	PS	36	6	0	NA	NA	NA	NA	NA	NA	NA	NA	NA	NA
PS-36:6;0(14:3;0-22:3;0)	GPL	MEM	PS	36	6	0	NA	NA	1.18875	NA	NA	NA	NA	NA	NA	NA
PS-36:8;0(14:3;0-22:5;0)	GPL	MEM	PS	36	8	0	NA	NA	0.306887	NA	0.612162	NA	NA	NA	NA	NA
PS-37:1;0(16:0;0-21:1;0)	GPL	MEM	PS	37	1	0	NA	NA	NA	NA	NA	NA	NA	NA	NA	NA
PS-37:1;0(17:0;0-20:1;0)	GPL	MEM	PS	37	1	0	NA	NA	NA	NA	NA	NA	NA	NA	NA	NA
PS-37:1;0(17:1;0-20:0;0)	GPL	MEM	PS	37	1	0	NA	NA	NA	NA	NA	NA	NA	NA	NA	NA
PS-37:1;0(18:0;0-19:1;0)	GPL	MEM	PS	37	1	0	NA	NA	NA	NA	NA	NA	NA	NA	NA	NA
PS-37:1;0(18:1;0-19:0;0)	GPL	MEM	PS	37	1	0	NA	0.203828	8.53501	8.06322	NA	NA	2.80536	1.47791	NA	3.93786
PS-37:2;0(16:0;0-21:2;0)	GPL	MEM	PS	37	2	0	NA	NA	NA	NA	NA	NA	NA	NA	NA	NA
PS-37:2;0(16:1;0-21:1;0)	GPL	MEM	PS	37	2	0	NA	NA	NA	NA	NA	NA	NA	NA	NA	NA
PS-37:2;0(17:0;0-20:2;0)	GPL	MEM	PS	37	2	0	NA	NA	0.594218	NA	NA	NA	NA	NA	NA	NA
PS-37:2;0(18:0;0-19:2;0)	GPL	MEM	PS	37	2	0	NA	NA	1.11238	NA	NA	NA	NA	NA	NA	NA
PS-37:2;0(18:1;0-19:1;0)	GPL	MEM	PS	37	2	0	NA	NA	2.40602	NA	NA	NA	NA	NA	NA	1.8802
PS-37:2;0(18:2;0-19:0;0)	GPL	MEM	PS	37	2	0	NA	NA	NA	NA	NA	NA	NA	NA	NA	NA
PS-37:3;0(16:0;0-21:3;0)	GPL	MEM	PS	37	3	0	NA	NA	NA	NA	NA	NA	NA	NA	NA	NA
PS-37:3;0(17:0;0-20:3;0)	GPL	MEM	PS	37	3	0	NA	NA	1.2423	0.535596	0.997757	7.39845	NA	0.373532	0.35029	NA
PS-37:3;0(18:2;0-19:1;0)	GPL	MEM	PS	37	3	0	NA	NA	NA	NA	NA	NA	NA	NA	NA	NA
PS-37:4;0(15:0;0-22:4;0)	GPL	MEM	PS	37	4	0	NA	NA	NA	NA	NA	NA	NA	NA	NA	NA
PS-37:4;0(17:0;0-20:4;0)	GPL	MEM	PS	37	4	0	NA	NA	NA	NA	3.16198	NA	NA	0.87945	NA	NA
PS-38:0;0(16:0;0-22:0;0)	GPL	MEM	PS	38	0	0	NA	NA	NA	NA	NA	NA	NA	NA	NA	NA
PS-38:0;0(18:0;0-20:0;0)	GPL	MEM	PS	38	0	0	NA	NA	NA	NA	NA	NA	NA	NA	NA	NA
PS-38:1;0(16:0;0-22:1;0)	GPL	MEM	PS	38	1	0	NA	NA	NA	NA	NA	NA	NA	NA	NA	NA
PS-38:1;0(16:1;0-22:0;0)	GPL	MEM	PS	38	1	0	NA	NA	0.133561	0.110891	NA	NA	0.392402	NA	NA	0.348983
PS-38:1;0(18:0;0-20:1;0)	GPL	MEM	PS	38	1	0	NA	NA	0.549443	0.354927	NA	NA	NA	NA	NA	NA
PS-38:1;0(18:1;0-20:0;0)	GPL	MEM	PS	38	1	0	0.83942	NA	0.435866	0.870982	0.539076	NA	0.917195	0.440017	0.666644	0.82155
PS-38:2;0(16:0;0-22:2;0)	GPL	MEM	PS	38	2	0	NA	NA	NA	NA	NA	NA	NA	NA	NA	NA
PS-38:2;0(16:1;0-22:1;0)	GPL	MEM	PS	38	2	0	NA	NA	0.359183	NA	NA	NA	NA	NA	NA	NA
PS-38:2;0(18:0;0-20:2;0)	GPL	MEM	PS	38	2	0	NA	NA	6.43628	NA	NA	NA	2.52698	NA	NA	3.31239
PS-38:2;0(18:1;0-20:1;0)	GPL	MEM	PS	38	2	0	NA	NA	1.59664	NA	NA	8.22092	1.12745	NA	NA	1.17227
PS-38:2;0(18:2;0-20:0;0)	GPL	MEM	PS	38	2	0	NA	NA	NA	NA	NA	NA	NA	NA	NA	NA
PS-38:3;0(16:0;0-22:3;0)	GPL	MEM	PS	38	3	0	NA	NA	NA	NA	NA	NA	NA	NA	NA	NA
PS-38:3;0(16:1;0-22:2;0)	GPL	MEM	PS	38	3	0	NA	NA	NA	NA	NA	NA	NA	NA	NA	NA
PS-38:3;0(18:0;0-20:3;0)	GPL	MEM	PS	38	3	0	9.66452	2.22927	14.2657	11.8319	8.57474	24.7616	9.6865	9.60067	10.1773	10.0962
PS-38:3;0(18:1;0-20:2;0)	GPL	MEM	PS	38	3	0	NA	NA	2.23702	NA	0.163108	NA	1.17423	NA	NA	0.990267
PS-38:3;0(18:2;0-20:1;0)	GPL	MEM	PS	38	3	0	NA	NA	NA	NA	NA	NA	NA	NA	NA	NA
PS-38:4;0(16:0;0-22:4;0)	GPL	MEM	PS	38	4	0	NA	NA	NA	NA	6.23488	NA	NA	1.04789	NA	NA
PS-38:4;0(16:1;0-22:3;0)	GPL	MEM	PS	38	4	0	NA	NA	NA	NA	NA	NA	NA	NA	NA	NA
PS-38:4;0(18:0;0-20:4;0)	GPL	MEM	PS	38	4	0	NA	NA	NA	NA	4.62048	NA	NA	0.855025	NA	NA
PS-38:4;0(18:1;0-20:3;0)	GPL	MEM	PS	38	4	0	NA	NA	NA	NA	0.255329	NA	NA	0.046945	NA	NA
PS-38:4;0(18:2;0-20:2;0)	GPL	MEM	PS	38	4	0	NA	NA	NA	NA	NA	NA	NA	NA	NA	NA
PS-38:5;0(16:0;0-22:5;0)	GPL	MEM	PS	38	5	0	NA	NA	0.253587	NA	NA	NA	NA	NA	NA	NA
PS-38:5;0(16:1;0-22:4;0)	GPL	MEM	PS	38	5	0	NA	NA	NA	NA	NA	NA	NA	0.124298	NA	NA
PS-38:5;0(18:0;0-20:5;0)	GPL	MEM	PS	38	5	0	NA	NA	NA	NA	NA	NA	NA	NA	NA	NA
PS-38:5;0(18:1;0-20:4;0)	GPL	MEM	PS	38	5	0	NA	NA	0.106467	NA	3.26239	NA	NA	0.707777	NA	NA
PS-38:5;0(18:2;0-20:3;0)	GPL	MEM	PS	38	5	0	NA	NA	0.008409	NA	NA	NA	NA	NA	NA	NA
PS-38:6;0(16:1;0-22:5;0)	GPL	MEM	PS	38	6	0	NA	NA	NA	NA	NA	NA	NA	NA	NA	NA
PS-38:6;0(18:2;0-20:4;0)	GPL	MEM	PS	38	6	0	NA	NA	NA	NA	NA	133.87	NA	NA	NA	NA
PS-39:1;0(17:1;0-22:0;0)	GPL	MEM	PS	39	1	0	NA	NA	NA	NA	NA	NA	NA	NA	NA	NA
PS-39:1;0(18:1;0-21:0;0)	GPL	MEM	PS	39	1	0	NA	NA	0.502359	NA	NA	NA	NA	NA	NA	NA
PS-39:2;0(16:1;0-23:1;0)	GPL	MEM	PS	39	2	0	NA	NA	NA	NA	NA	NA	NA	NA	NA	NA
PS-39:2;0(17:1;0-22:1;0)	GPL	MEM	PS	39	2	0	NA	NA	NA	NA	NA	NA	NA	NA	NA	NA
PS-39:2;0(18:0;0-21:2;0)	GPL	MEM	PS	39	2	0	NA	NA	NA	NA	NA	NA	NA	NA	NA	NA
PS-39:2;0(18:1;0-21:1;0)	GPL	MEM	PS	39	2	0	NA	NA	0.947749	NA	NA	NA	NA	NA	NA	NA
PS-39:3;0(18:0;0-21:3;0)	GPL	MEM	PS	39	3	0	NA	NA	NA	NA	NA	NA	NA	NA	NA	NA
PS-39:3;0(18:1;0-21:2;0)	GPL	MEM	PS	39	3	0	NA	NA	NA	NA	NA	NA	NA	NA	NA	NA
PS-39:3;0(19:0;0-20:3;0)	GPL	MEM	PS	39	3	0	NA	NA	NA	NA	NA	NA	NA	NA	NA	NA
PS-39:4;0(17:0;0-22:4;0)	GPL	MEM	PS	39	4	0	NA	NA	NA	NA	12.3485	NA	NA	1.9177	NA	NA
PS-39:4;0(19:0;0-20:4;0)	GPL	MEM	PS	39	4	0	NA	NA	2.2606	NA	NA	NA	NA	NA	NA	NA
PS-39:4;0(19:1;0-20:3;0)	GPL	MEM	PS	39	4	0	NA	NA	NA	NA	NA	NA	NA	NA	NA	NA
PS-39:5;0(17:0;0-22:5;0)	GPL	MEM	PS	39	5	0	NA	NA	NA	NA	NA	NA	NA	NA	NA	NA
PS-39:6;0(17:0;0-22:6;0)	GPL	MEM	PS	39	6	0	NA	NA	NA	NA	NA	NA	NA	NA	NA	NA
PS-40:0;0(18:0;0-22:0;0)	GPL	MEM	PS	40	0	0	NA	NA	NA	NA	NA	NA	NA	NA	NA	NA
PS-40:1;0(16:0;0-24:1;0)	GPL	MEM	PS	40	1	0	NA	NA	NA	NA	NA	NA	NA	NA	NA	NA
PS-40:1;0(16:1;0-24:0;0)	GPL	MEM	PS	40	1	0	NA	NA	0.431597	0.30414	NA	NA	0.502362	NA	0.163144	0.501759
PS-40:1;0(18:0;0-22:1;0)	GPL	MEM	PS	40	1	0	NA	NA	0.217512	NA	NA	NA	NA	NA	NA	NA
PS-40:1;0(18:1;0-22:0;0)	GPL	MEM	PS	40	1	0	1.12665	NA	1.32349	1.60686	0.362131	NA	1.57685	0.411986	0.836593	1.31601
PS-40:2;0(16:1;0-24:1;0)	GPL	MEM	PS	40	2	0	NA	NA	0.747374	NA	NA	NA	NA	NA	NA	NA
PS-40:2;0(18:0;0-22:2;0)	GPL	MEM	PS	40	2	0	NA	NA	NA	NA	NA	NA	NA	NA	NA	NA
PS-40:2;0(18:1;0-22:1;0)	GPL	MEM	PS	40	2	0	NA	NA	1.84662	1.42924	0.897446	NA	2.14095	0.711658	0.4747	1.93183
PS-40:2;0(18:2;0-22:0;0)	GPL	MEM	PS	40	2	0	NA	NA	NA	NA	NA	NA	NA	NA	NA	NA
PS-40:3;0(16:0;0-24:3;0)	GPL	MEM	PS	40	3	0	NA	NA	NA	NA	NA	NA	NA	NA	NA	NA
PS-40:3;0(16:1;0-24:2;0)	GPL	MEM	PS	40	3	0	NA	NA	NA	NA	NA	NA	NA	NA	NA	NA
PS-40:3;0(18:0;0-22:3;0)	GPL	MEM	PS	40	3	0	NA	NA	0.148966	NA	NA	NA	NA	NA	NA	NA
PS-40:3;0(18:1;0-22:2;0)	GPL	MEM	PS	40	3	0	NA	NA	0.181114	NA	NA	NA	NA	NA	NA	NA
PS-40:3;0(20:3;0-20:0;0)	GPL	MEM	PS	40	3	0	NA	NA	NA	NA	NA	NA	NA	NA	NA	NA
PS-40:4;0(16:0;0-24:4;0)	GPL	MEM	PS	40	4	0	NA	NA	NA	NA	1.14769	NA	NA	0.730445	NA	NA
PS-40:4;0(16:1;0-24:3;0)	GPL	MEM	PS	40	4	0	NA	NA	NA	NA	NA	NA	NA	NA	NA	NA
PS-40:4;0(18:0;0-22:4;0)	GPL	MEM	PS	40	4	0	2.4248	0.704455	4.67167	3.11089	23.6944	NA	4.07847	18.6126	2.4194	3.74664
PS-40:4;0(18:1;0-22:3;0)	GPL	MEM	PS	40	4	0	NA	NA	NA	NA	NA	NA	NA	NA	NA	NA
PS-40:4;0(18:2;0-22:2;0)	GPL	MEM	PS	40	4	0	NA	NA	NA	NA	NA	NA	NA	NA	NA	NA
PS-40:4;0(20:2;0-20:2;0)	GPL	MEM	PS	40	4	0	NA	NA	0.066545	NA	NA	NA	NA	NA	NA	NA
PS-40:4;0(20:3;0-20:1;0)	GPL	MEM	PS	40	4	0	NA	NA	NA	NA	NA	NA	NA	NA	NA	NA
PS-40:4;0(20:4;0-20:0;0)	GPL	MEM	PS	40	4	0	NA	NA	NA	NA	NA	NA	NA	NA	NA	NA
PS-40:5;0(16:0;0-24:5;0)	GPL	MEM	PS	40	5	0	NA	NA	NA	NA	2.26336	NA	NA	NA	NA	NA
PS-40:5;0(18:0;0-22:5;0)	GPL	MEM	PS	40	5	0	NA	NA	5.24693	NA	5.44846	NA	NA	4.68194	NA	2.03982
PS-40:5;0(18:1;0-22:4;0)	GPL	MEM	PS	40	5	0	NA	NA	NA	NA	1.74273	NA	NA	1.34685	NA	NA
PS-40:5;0(20:4;0-20:1;0)	GPL	MEM	PS	40	5	0	NA	NA	NA	NA	0.10138	NA	NA	NA	NA	NA
PS-40:6;0(18:0;0-22:6;0)	GPL	MEM	PS	40	6	0	53.9037	NA	7.39889	67.114	NA	NA	NA	NA	38.1455	6.77303
PS-40:6;0(18:1;0-22:5;0)	GPL	MEM	PS	40	6	0	NA	NA	NA	NA	NA	NA	NA	NA	NA	NA
PS-40:6;0(18:2;0-22:4;0)	GPL	MEM	PS	40	6	0	NA	NA	NA	NA	NA	NA	NA	2.12591	NA	NA
PS-40:6;0(20:3;0-20:3;0)	GPL	MEM	PS	40	6	0	NA	NA	0.096183	NA	NA	NA	NA	NA	NA	NA
PS-40:6;0(20:4;0-20:2;0)	GPL	MEM	PS	40	6	0	NA	NA	NA	NA	NA	NA	NA	NA	NA	NA
PS-40:7;0(18:1;0-22:6;0)	GPL	MEM	PS	40	7	0	NA	NA	NA	NA	NA	NA	NA	NA	NA	NA
PS-40:7;0(20:4;0-20:3;0)	GPL	MEM	PS	40	7	0	NA	NA	NA	NA	NA	NA	NA	NA	NA	NA
PS-40:8;0(18:2;0-22:6;0)	GPL	MEM	PS	40	8	0	NA	NA	NA	NA	NA	NA	NA	NA	NA	NA
PS-40:8;0(20:4;0-20:4;0)	GPL	MEM	PS	40	8	0	NA	NA	NA	NA	NA	20.0685	NA	NA	NA	NA
PS-41:1;0(18:1;0-23:0;0)	GPL	MEM	PS	41	1	0	NA	NA	NA	NA	NA	NA	NA	NA	NA	NA
PS-41:2;0(18:1;0-23:1;0)	GPL	MEM	PS	41	2	0	NA	NA	0.397645	NA	NA	NA	NA	NA	NA	NA
PS-41:3;0(18:1;0-23:2;0)	GPL	MEM	PS	41	3	0	NA	NA	NA	NA	NA	NA	NA	NA	NA	NA
PS-41:4;0(19:0;0-22:4;0)	GPL	MEM	PS	41	4	0	NA	NA	NA	NA	NA	NA	NA	NA	NA	NA
PS-41:5;0(19:0;0-22:5;0)	GPL	MEM	PS	41	5	0	NA	NA	NA	NA	NA	NA	NA	NA	NA	NA
PS-41:6;0(19:0;0-22:6;0)	GPL	MEM	PS	41	6	0	NA	NA	NA	5.30941	NA	NA	NA	NA	2.02848	NA
PS-42:10;0(20:4;0-22:6;0)	GPL	MEM	PS	42	10	0	NA	NA	NA	NA	NA	NA	NA	NA	NA	NA
PS-42:1;0(18:0;0-24:1;0)	GPL	MEM	PS	42	1	0	NA	NA	NA	NA	NA	NA	NA	NA	NA	NA
PS-42:1;0(18:1;0-24:0;0)	GPL	MEM	PS	42	1	0	1.33467	NA	1.67414	2.71336	0.34774	NA	1.9545	0.461098	1.2511	1.77658
PS-42:2;0(18:1;0-24:1;0)	GPL	MEM	PS	42	2	0	0.936722	NA	1.91967	0.980878	0.600233	18.0299	1.99405	0.519138	0.561844	NA
PS-42:2;0(18:2;0-24:0;0)	GPL	MEM	PS	42	2	0	NA	NA	NA	0.293022	NA	NA	NA	NA	NA	NA
PS-42:3;0(18:1;0-24:2;0)	GPL	MEM	PS	42	3	0	NA	NA	1.01883	0.444498	NA	NA	NA	NA	NA	NA
PS-42:3;0(18:2;0-24:1;0)	GPL	MEM	PS	42	3	0	NA	NA	NA	NA	NA	NA	NA	NA	NA	NA
PS-42:4;0(18:0;0-24:4;0)	GPL	MEM	PS	42	4	0	NA	NA	NA	NA	1.3134	NA	NA	1.16312	NA	NA
PS-42:4;0(18:1;0-24:3;0)	GPL	MEM	PS	42	4	0	NA	NA	NA	NA	NA	NA	NA	0.104256	NA	NA
PS-42:4;0(20:3;0-22:1;0)	GPL	MEM	PS	42	4	0	NA	NA	NA	NA	NA	NA	NA	NA	NA	NA
PS-42:4;0(20:4;0-22:0;0)	GPL	MEM	PS	42	4	0	NA	NA	NA	NA	NA	NA	NA	NA	NA	NA
PS-42:5;0(18:0;0-24:5;0)	GPL	MEM	PS	42	5	0	NA	NA	NA	NA	1.60391	NA	NA	NA	NA	NA
PS-42:5;0(18:1;0-24:4;0)	GPL	MEM	PS	42	5	0	NA	NA	NA	NA	0.721281	NA	NA	NA	NA	NA
PS-42:9;0(20:4;0-22:5;0)	GPL	MEM	PS	42	9	0	NA	NA	NA	NA	NA	NA	NA	NA	NA	NA
PS-44:4;0(20:4;0-24:0;0)	GPL	MEM	PS	44	4	0	NA	NA	NA	NA	NA	NA	NA	NA	NA	NA
PS-44:4;0(22:4;0-22:0;0)	GPL	MEM	PS	44	4	0	NA	NA	NA	NA	NA	NA	NA	NA	NA	NA
PS-44:5;0(22:5;0-22:0;0)	GPL	MEM	PS	44	5	0	NA	NA	NA	NA	NA	NA	NA	NA	NA	NA
CE-41:1;0(27:1;0-14:0;0)	STE	STO	SE	41	1	0	10.3877	NA	28.1528	20.9104	8.88935	30.3735	14.3574	NA	NA	NA
CE-42:1;0(27:1;0-15:0;0)	STE	STO	SE	42	1	0	NA	NA	5.79962	NA	NA	6.50986	NA	NA	NA	NA
CE-43:1;0(27:1;0-16:0;0)	STE	STO	SE	43	1	0	41.4768	2.34242	96.1422	64.3532	37.0084	91.0296	35.4834	21.8151	17.8835	22.3791
CE-43:2;0(27:1;0-16:1;0)	STE	STO	SE	43	2	0	21.7359	NA	57.593	29.9357	25.5329	55.9517	16.2362	11.312	6.72677	8.04423
CE-44:1;0(27:1;0-17:0;0)	STE	STO	SE	44	1	0	NA	NA	5.44714	6.0689	NA	11.6478	NA	NA	NA	NA
CE-44:2;0(27:1;0-17:1;0)	STE	STO	SE	44	2	0	5.47683	NA	15.418	7.18638	4.77562	18.7197	NA	NA	NA	NA
CE-45:1;0(27:1;0-18:0;0)	STE	STO	SE	45	1	0	NA	NA	NA	14.3222	NA	NA	NA	NA	NA	NA
CE-45:2;0(27:1;0-18:1;0)	STE	STO	SE	45	2	0	87.108	7.62745	244.199	173.595	80.9193	543.969	140.094	66.2264	37.9958	70.0169
CE-45:3;0(27:1;0-18:2;0)	STE	STO	SE	45	3	0	24.2757	NA	60.828	24.6886	26.6802	41.8491	11.7237	15.1622	10.5436	NA
CE-45:4;0(27:1;0-18:3;0)	STE	STO	SE	45	4	0	NA	NA	6.99596	NA	NA	NA	NA	NA	NA	NA
CE-46:2;0(27:1;0-19:1;0)	STE	STO	SE	46	2	0	NA	NA	NA	NA	NA	8.87262	NA	NA	NA	NA
CE-47:2;0(27:1;0-20:1;0)	STE	STO	SE	47	2	0	3.76003	NA	11.4261	9.02667	NA	22.6918	10.1613	NA	NA	NA
CE-47:3;0(27:1;0-20:2;0)	STE	STO	SE	47	3	0	NA	NA	22.724	NA	NA	44.2408	12.0315	NA	NA	NA
CE-47:4;0(27:1;0-20:3;0)	STE	STO	SE	47	4	0	NA	NA	NA	NA	10.4406	NA	NA	21.7107	NA	NA
CE-47:6;0(27:1;0-20:5;0)	STE	STO	SE	47	6	0	NA	NA	NA	NA	NA	NA	NA	NA	NA	NA
CE-49:5;0(27:1;0-22:4;0)	STE	STO	SE	49	5	0	NA	NA	NA	NA	22.0976	NA	NA	26.015	NA	NA
CE-49:6;0(27:1;0-22:5;0)	STE	STO	SE	49	6	0	NA	NA	NA	NA	15.7382	NA	NA	18.22	NA	NA
CE-49:7;0(27:1;0-22:6;0)	STE	STO	SE	49	7	0	68.9858	NA	11.4783	326.823	15.0946	21.9913	NA	15.2858	82.0053	NA
CE-51:2;0(27:1;0-24:1;0)	STE	STO	SE	51	2	0	NA	NA	5.56192	NA	NA	14.8877	NA	NA	NA	NA
CE-51:6;0(27:1;0-24:5;0)	STE	STO	SE	51	6	0	NA	NA	NA	NA	11.9171	NA	NA	10.6022	NA	NA
CE-51:7;0(27:1;0-24:6;0)	STE	STO	SE	51	7	0	6.73254	NA	NA	36.4988	NA	NA	NA	NA	9.5038	NA
SM-32:0;2	SL	MEM	SM	32	0	2	NA	NA	NA	NA	NA	NA	NA	NA	NA	NA
SM-32:1;2	SL	MEM	SM	32	1	2	1.52385	0.219089	2.26561	1.75091	2.07005	2.3251	1.11506	1.26792	1.13905	1.3005
SM-32:2;2	SL	MEM	SM	32	2	2	NA	NA	NA	NA	NA	NA	NA	NA	NA	NA
SM-32:2;4	SL	MEM	SM	32	2	4	NA	0.304826	NA	NA	NA	NA	NA	NA	NA	NA
SM-34:0;2	SL	MEM	SM	34	0	2	0.957578	0.497341	NA	NA	3.59029	NA	2.97678	5.92233	3.31867	2.34015
SM-34:0;3	SL	MEM	SM	34	0	3	NA	NA	NA	NA	NA	NA	NA	NA	NA	NA
SM-34:0;4	SL	MEM	SM	34	0	4	0.810827	NA	NA	0.739394	NA	NA	NA	NA	0.706255	NA
SM-34:1;2	SL	MEM	SM	34	1	2	51.8027	5.5254	64.8523	50.3869	55.1685	65.7358	36.5111	44.2668	37.9827	42.052
SM-34:1;3	SL	MEM	SM	34	1	3	NA	NA	NA	NA	NA	NA	NA	NA	NA	NA
SM-34:1;4	SL	MEM	SM	34	1	4	NA	NA	2.04774	NA	NA	NA	1.25233	NA	NA	1.39263
SM-34:2;2	SL	MEM	SM	34	2	2	3.23965	0.346506	3.97596	2.60462	3.33241	3.52834	2.20506	2.20499	1.87246	2.32488
SM-34:2;4	SL	MEM	SM	34	2	4	NA	NA	NA	NA	NA	NA	NA	NA	NA	NA
SM-36:0;2	SL	MEM	SM	36	0	2	NA	NA	NA	NA	0.861881	NA	NA	NA	NA	NA
SM-36:0;3	SL	MEM	SM	36	0	3	NA	NA	NA	NA	NA	1.16526	NA	NA	NA	NA
SM-36:0;4	SL	MEM	SM	36	0	4	NA	NA	NA	NA	NA	NA	NA	NA	NA	NA
SM-36:1;2	SL	MEM	SM	36	1	2	37.4263	4.96507	46.1676	42.9674	33.9106	61.9945	29.4009	31.2613	27.1436	31.7023
SM-36:1;4	SL	MEM	SM	36	1	4	3.31017	NA	5.22861	4.67959	NA	6.86045	3.13653	NA	1.76109	3.22975
SM-36:2;2	SL	MEM	SM	36	2	2	4.31932	0.545235	5.56677	5.16412	3.93939	7.8713	3.31162	3.5436	3.16849	3.28695
SM-36:2;4	SL	MEM	SM	36	2	4	NA	NA	NA	NA	NA	NA	NA	NA	NA	NA
SM-38:0;2	SL	MEM	SM	38	0	2	NA	NA	NA	NA	NA	NA	NA	NA	NA	NA
SM-38:0;3	SL	MEM	SM	38	0	3	NA	NA	NA	NA	NA	NA	NA	NA	NA	NA
SM-38:1;2	SL	MEM	SM	38	1	2	10.3976	1.30486	14.4716	10.2831	8.39246	15.9646	7.87271	7.37419	7.22595	8.24379
SM-38:1;3	SL	MEM	SM	38	1	3	NA	NA	NA	NA	NA	NA	NA	NA	NA	NA
SM-38:1;4	SL	MEM	SM	38	1	4	0.868338	NA	0.965998	1.20523	NA	0.708576	0.547369	NA	0.68247	0.836114
SM-38:2;2	SL	MEM	SM	38	2	2	1.47957	0.233693	2.26119	2.1257	1.2494	3.39513	1.06753	1.20565	0.950345	1.21395
SM-38:2;4	SL	MEM	SM	38	2	4	NA	NA	2.78918	NA	NA	3.89007	1.6452	NA	NA	0.970373
SM-40:0;3	SL	MEM	SM	40	0	3	NA	NA	NA	NA	NA	NA	NA	NA	NA	NA
SM-40:1;2	SL	MEM	SM	40	1	2	9.29538	1.14671	14.5068	9.63145	7.7555	12.8634	7.57284	6.66647	6.86715	7.81393
SM-40:1;3	SL	MEM	SM	40	1	3	NA	NA	NA	NA	NA	NA	NA	NA	NA	NA
SM-40:2;2	SL	MEM	SM	40	2	2	2.21683	0.427552	4.60916	2.22134	2.2148	4.23323	1.72184	1.31822	1.24042	1.6475
SM-42:0;3	SL	MEM	SM	42	0	3	NA	NA	NA	NA	NA	NA	NA	NA	NA	NA
SM-42:1;2	SL	MEM	SM	42	1	2	24.4227	NA	25.8889	27.5847	9.00103	19.1424	16.762	8.42873	16.7439	15.32
SM-42:1;3	SL	MEM	SM	42	1	3	NA	NA	NA	NA	NA	NA	NA	NA	NA	NA
SM-42:2;2	SL	MEM	SM	42	2	2	18.7407	5.00862	38.3092	17.4839	19.7484	50.6314	25.6061	18.2608	13.2832	25.5152
SM-42:2;3	SL	MEM	SM	42	2	3	NA	NA	NA	NA	NA	NA	NA	NA	NA	NA
SM-44:1;3	SL	MEM	SM	44	1	3	NA	NA	NA	NA	NA	NA	NA	NA	NA	NA
SM-44:2;2	SL	MEM	SM	44	2	2	0.821816	NA	NA	NA	NA	NA	0.877307	NA	NA	NA
chol	ST	MEM	ST	27	1	1	677.151	54.9454	879.363	923.193	572.412	1338.8	711.281	561.744	580.414	740.912
TAG-34:0;0	GL	STO	TAG	34	0	0	NA	NA	NA	NA	NA	NA	NA	NA	NA	NA
TAG-36:0;0	GL	STO	TAG	36	0	0	NA	NA	NA	NA	NA	NA	NA	NA	NA	NA
TAG-38:0;0	GL	STO	TAG	38	0	0	NA	NA	NA	NA	NA	NA	NA	NA	NA	NA
TAG-40:0;0	GL	STO	TAG	40	0	0	NA	NA	NA	NA	NA	NA	NA	NA	NA	NA
TAG-40:1;0	GL	STO	TAG	40	1	0	NA	NA	NA	NA	NA	NA	NA	NA	NA	NA
TAG-42:0;0	GL	STO	TAG	42	0	0	NA	NA	NA	NA	NA	NA	NA	NA	NA	NA
TAG-42:1;0	GL	STO	TAG	42	1	0	NA	NA	NA	NA	NA	NA	NA	NA	NA	NA
TAG-42:2;0	GL	STO	TAG	42	2	0	NA	NA	NA	NA	NA	NA	NA	NA	NA	NA
TAG-42:3;0	GL	STO	TAG	42	3	0	NA	NA	NA	NA	NA	NA	NA	NA	NA	NA
TAG-43:0;0	GL	STO	TAG	43	0	0	NA	NA	NA	NA	NA	NA	NA	NA	NA	NA
TAG-44:0;0	GL	STO	TAG	44	0	0	NA	NA	NA	NA	NA	NA	NA	NA	NA	NA
TAG-44:1;0	GL	STO	TAG	44	1	0	NA	NA	NA	NA	NA	NA	NA	NA	NA	NA
TAG-44:2;0	GL	STO	TAG	44	2	0	NA	NA	NA	NA	NA	NA	NA	NA	NA	NA
TAG-44:3;0	GL	STO	TAG	44	3	0	NA	NA	NA	NA	NA	NA	NA	NA	NA	NA
TAG-45:1;0	GL	STO	TAG	45	1	0	NA	NA	NA	NA	NA	NA	NA	NA	NA	NA
TAG-45:2;0	GL	STO	TAG	45	2	0	NA	NA	NA	NA	NA	NA	NA	NA	NA	NA
TAG-46:0;0	GL	STO	TAG	46	0	0	NA	NA	NA	NA	NA	NA	NA	NA	NA	NA
TAG-46:1;0	GL	STO	TAG	46	1	0	NA	NA	NA	NA	NA	NA	NA	NA	NA	NA
TAG-46:2;0	GL	STO	TAG	46	2	0	NA	NA	NA	NA	NA	NA	NA	NA	NA	NA
TAG-46:3;0	GL	STO	TAG	46	3	0	NA	NA	NA	NA	NA	NA	NA	NA	NA	NA
TAG-47:1;0	GL	STO	TAG	47	1	0	NA	NA	NA	NA	NA	NA	NA	NA	NA	NA
TAG-47:2;0	GL	STO	TAG	47	2	0	NA	NA	NA	NA	NA	NA	NA	NA	NA	NA
TAG-47:3;0	GL	STO	TAG	47	3	0	NA	NA	NA	NA	NA	NA	NA	NA	NA	NA
TAG-48:0;0	GL	STO	TAG	48	0	0	NA	NA	NA	NA	NA	NA	NA	NA	NA	NA
TAG-48:1;0	GL	STO	TAG	48	1	0	NA	NA	NA	NA	NA	NA	NA	NA	NA	NA
TAG-48:2;0	GL	STO	TAG	48	2	0	NA	NA	NA	NA	NA	NA	NA	NA	NA	NA
TAG-48:3;0	GL	STO	TAG	48	3	0	NA	NA	NA	NA	NA	NA	NA	NA	NA	NA
TAG-48:4;0	GL	STO	TAG	48	4	0	NA	NA	NA	NA	NA	NA	NA	NA	NA	NA
TAG-49:1;0	GL	STO	TAG	49	1	0	NA	NA	NA	NA	NA	NA	NA	NA	NA	NA
TAG-49:2;0	GL	STO	TAG	49	2	0	NA	NA	NA	NA	NA	NA	NA	NA	NA	NA
TAG-49:3;0	GL	STO	TAG	49	3	0	NA	NA	NA	NA	NA	NA	NA	NA	NA	NA
TAG-50:0;0	GL	STO	TAG	50	0	0	NA	NA	NA	NA	NA	NA	NA	NA	NA	NA
TAG-50:1;0	GL	STO	TAG	50	1	0	NA	NA	6.04078	NA	NA	NA	NA	NA	NA	NA
TAG-50:2;0	GL	STO	TAG	50	2	0	NA	NA	4.23616	NA	NA	NA	NA	NA	NA	NA
TAG-50:3;0	GL	STO	TAG	50	3	0	NA	NA	NA	NA	NA	NA	NA	NA	NA	NA
TAG-50:4;0	GL	STO	TAG	50	4	0	NA	NA	NA	NA	NA	NA	NA	NA	NA	NA
TAG-50:5;0	GL	STO	TAG	50	5	0	NA	NA	NA	NA	NA	NA	NA	NA	NA	NA
TAG-51:1;0	GL	STO	TAG	51	1	0	NA	NA	NA	NA	NA	NA	NA	NA	NA	NA
TAG-51:2;0	GL	STO	TAG	51	2	0	NA	NA	NA	NA	NA	NA	NA	NA	NA	NA
TAG-51:3;0	GL	STO	TAG	51	3	0	NA	NA	NA	NA	NA	NA	NA	NA	NA	NA
TAG-51:4;0	GL	STO	TAG	51	4	0	NA	NA	NA	NA	NA	NA	NA	NA	NA	NA
TAG-52:1;0	GL	STO	TAG	52	1	0	2.23363	NA	2.78926	NA	NA	NA	NA	NA	NA	NA
TAG-52:2;0	GL	STO	TAG	52	2	0	NA	NA	7.37531	NA	NA	3.57032	NA	NA	NA	NA
TAG-52:3;0	GL	STO	TAG	52	3	0	NA	NA	NA	NA	NA	NA	NA	NA	NA	NA
TAG-52:4;0	GL	STO	TAG	52	4	0	NA	NA	NA	NA	NA	NA	NA	NA	NA	NA
TAG-52:5;0	GL	STO	TAG	52	5	0	NA	NA	NA	NA	NA	NA	NA	NA	NA	NA
TAG-52:6;0	GL	STO	TAG	52	6	0	NA	NA	NA	NA	NA	NA	NA	NA	NA	NA
TAG-53:1;0	GL	STO	TAG	53	1	0	NA	NA	NA	NA	NA	NA	NA	NA	NA	NA
TAG-53:2;0	GL	STO	TAG	53	2	0	NA	NA	NA	NA	NA	NA	NA	NA	NA	NA
TAG-53:3;0	GL	STO	TAG	53	3	0	NA	NA	NA	NA	NA	NA	NA	NA	NA	NA
TAG-53:4;0	GL	STO	TAG	53	4	0	NA	NA	NA	NA	NA	NA	NA	NA	NA	NA
TAG-54:1;0	GL	STO	TAG	54	1	0	NA	NA	NA	NA	NA	NA	NA	NA	NA	NA
TAG-54:2;0	GL	STO	TAG	54	2	0	NA	NA	4.56679	NA	NA	NA	NA	NA	NA	NA
TAG-54:3;0	GL	STO	TAG	54	3	0	NA	NA	3.76263	NA	NA	NA	NA	NA	NA	NA
TAG-54:4;0	GL	STO	TAG	54	4	0	NA	NA	NA	NA	NA	NA	NA	NA	NA	NA
TAG-54:5;0	GL	STO	TAG	54	5	0	NA	NA	NA	NA	NA	NA	NA	NA	NA	NA
TAG-54:6;0	GL	STO	TAG	54	6	0	1.76141	NA	NA	NA	NA	NA	NA	NA	NA	NA
TAG-54:7;0	GL	STO	TAG	54	7	0	NA	NA	NA	NA	NA	NA	NA	NA	NA	NA
TAG-54:8;0	GL	STO	TAG	54	8	0	NA	NA	NA	NA	NA	NA	NA	NA	NA	NA
TAG-55:1;0	GL	STO	TAG	55	1	0	NA	NA	NA	NA	NA	NA	NA	NA	NA	NA
TAG-55:2;0	GL	STO	TAG	55	2	0	NA	NA	NA	NA	NA	NA	NA	NA	NA	NA
TAG-55:3;0	GL	STO	TAG	55	3	0	NA	NA	NA	NA	NA	NA	NA	NA	NA	NA
TAG-55:4;0	GL	STO	TAG	55	4	0	NA	NA	NA	NA	NA	NA	NA	NA	NA	NA
TAG-55:5;0	GL	STO	TAG	55	5	0	NA	NA	NA	NA	NA	NA	NA	NA	NA	NA
TAG-55:7;0	GL	STO	TAG	55	7	0	NA	NA	NA	NA	NA	NA	NA	NA	NA	NA
TAG-56:1;0	GL	STO	TAG	56	1	0	NA	NA	NA	NA	NA	NA	NA	NA	NA	NA
TAG-56:2;0	GL	STO	TAG	56	2	0	NA	NA	NA	NA	NA	NA	NA	NA	NA	NA
TAG-56:3;0	GL	STO	TAG	56	3	0	NA	NA	NA	NA	NA	NA	NA	NA	NA	NA
TAG-56:4;0	GL	STO	TAG	56	4	0	NA	NA	NA	NA	NA	NA	NA	NA	NA	NA
TAG-56:5;0	GL	STO	TAG	56	5	0	NA	NA	NA	NA	NA	NA	NA	NA	NA	NA
TAG-56:6;0	GL	STO	TAG	56	6	0	NA	NA	NA	NA	NA	NA	NA	NA	NA	NA
TAG-56:7;0	GL	STO	TAG	56	7	0	NA	NA	NA	NA	NA	NA	NA	NA	NA	NA
TAG-56:8;0	GL	STO	TAG	56	8	0	NA	NA	NA	NA	NA	NA	NA	NA	NA	NA
TAG-57:2;0	GL	STO	TAG	57	2	0	NA	NA	NA	NA	NA	NA	NA	NA	NA	NA
TAG-57:5;0	GL	STO	TAG	57	5	0	NA	NA	NA	NA	NA	NA	NA	NA	NA	NA
TAG-57:6;0	GL	STO	TAG	57	6	0	NA	NA	NA	NA	NA	NA	NA	NA	NA	NA
TAG-58:10;0	GL	STO	TAG	58	10	0	NA	NA	NA	NA	NA	NA	NA	NA	NA	NA
TAG-58:1;0	GL	STO	TAG	58	1	0	NA	NA	NA	NA	NA	NA	NA	NA	NA	NA
TAG-58:2;0	GL	STO	TAG	58	2	0	NA	NA	NA	NA	NA	NA	NA	NA	NA	NA
TAG-58:3;0	GL	STO	TAG	58	3	0	NA	NA	NA	NA	NA	NA	NA	NA	NA	NA
TAG-58:4;0	GL	STO	TAG	58	4	0	NA	NA	NA	NA	NA	NA	NA	NA	NA	NA
TAG-58:5;0	GL	STO	TAG	58	5	0	NA	NA	NA	NA	NA	NA	NA	NA	NA	NA
TAG-58:6;0	GL	STO	TAG	58	6	0	NA	NA	NA	NA	NA	NA	NA	NA	NA	NA
TAG-58:7;0	GL	STO	TAG	58	7	0	NA	NA	NA	NA	NA	NA	NA	NA	NA	NA
TAG-58:8;0	GL	STO	TAG	58	8	0	NA	NA	NA	NA	NA	NA	NA	NA	NA	NA
TAG-60:1;0	GL	STO	TAG	60	1	0	NA	NA	NA	NA	NA	NA	NA	NA	NA	NA
TAG-60:2;0	GL	STO	TAG	60	2	0	NA	NA	NA	NA	NA	NA	NA	NA	NA	NA
TAG-60:3;0	GL	STO	TAG	60	3	0	NA	NA	NA	NA	NA	NA	NA	NA	NA	NA
TAG-60:4;0	GL	STO	TAG	60	4	0	NA	NA	NA	NA	NA	NA	NA	NA	NA	NA
TAG-60:6;0	GL	STO	TAG	60	6	0	NA	NA	NA	NA	NA	NA	NA	NA	NA	NA
TAG-60:8;0	GL	STO	TAG	60	8	0	NA	NA	NA	NA	NA	NA	NA	NA	NA	NA

## Sheet: 20160912
							RBL64	RBL65	RBL66	RBL67	RBL70	RBL71	RBL72	RBL73	RBL75	RBL76	RBL77	RBL78	RBL79	RBL80	RBL81	RBL82	RBL83	RBL84	RBL85	RBL86	RBL87	RBL88	RBL89	RBL90	RBL91
							RBL-ctrlCM	RBL+AACM	RBL+PACM	RBL+PACM	RBL-ctrlCM	RBL+DHA-1hCM	RBL+DHA-2hCM	RBL+DHA-4hCM	RBL+DHA-24hCM	RBL+DHA-48hCM	RBL+DHA-72hCM	RBL-ctrlCM	RBL+DHA-30mCM	RBL+DHA-1hCM	RBL+DHA-2hCM	RBL+DHA-4hCM	RBL+DHA-24hCM	RBL+DHA-48hCM	RBL+DHA-72hCM	RBL-washout-24hr	RBL-washout-48hr	RBL-washout-0hr	RBL-washout-24hr	RBL-washout-48hr	RBL-washout-72hr
						cell type	RBL	RBL	RBL	RBL	RBL	RBL	RBL	RBL	RBL	RBL	RBL	RBL	RBL	RBL	RBL	RBL	RBL	RBL	RBL	RBL	RBL	RBL	RBL	RBL	RBL
						treatment	untreated	20uM AA	20uM PA	20uM PA	untreated	20uM DHA	20uM DHA	20uM DHA	20uM DHA	20uM DHA	20uM DHA	untreated	20uM DHA	20uM DHA	20uM DHA	20uM DHA	20uM DHA	20uM DHA	20uM DHA	unsupplemented medium after 72hr +20uM DHA	unsupplemented medium after 72hr +20uM DHA	72hr +20uM DHA	unsupplemented medium after 72hr +20uM DHA	unsupplemented medium after 72hr +20uM DHA	unsupplemented medium after 72hr +20uM DHA
						treatment time	72hr	72hr	72hr	72hr	72hr	1hr	2hr	4hr	24hr	48hr	72hr	72hr	0.5hr	1hr	2hr	4hr	24hr	48hr	72hr	24hr	48hr	24hr	24hr	48hr	72hr
						membrane preparation	crude membrane	crude membrane	crude membrane	crude membrane	crude membrane	crude membrane	crude membrane	crude membrane	crude membrane	crude membrane	crude membrane	crude membrane	crude membrane	crude membrane	crude membrane	crude membrane	crude membrane	crude membrane	crude membrane	crude membrane	crude membrane	crude membrane	crude membrane	crude membrane	crude membrane
	class	structuralcategory	functionalcategory	totallength	totaldb	totaloh
CE 14:0;0	CE	STE	STO	14	0	0	10.2667	NA	15.4121	16.4171	11.5552	9.01488	27.2957	23.8089	5.19103	10.1219	6.12955	NA	NA	NA	NA	NA	NA	NA	NA	5.691	34.3031	NA	NA	NA	NA
CE 15:0;0	CE	STE	STO	15	0	0	NA	NA	NA	NA	NA	NA	5.75022	NA	NA	NA	NA	NA	NA	NA	NA	NA	NA	NA	NA	NA	4.56611	NA	NA	NA	NA
CE 16:0;0	CE	STE	STO	16	0	0	18.83	9.26763	42.4852	34.3577	39.3052	30.3362	93.2089	99.2435	29.9698	46.7146	17.6589	6.98703	7.01923	8.86055	6.50283	6.39964	5.82711	10.8064	8.53797	19.7545	39.2411	8.99687	7.88659	12.6482	6.47443
CE 16:1;0	CE	STE	STO	16	1	0	6.84655	NA	12.5963	18.9537	19.7895	13.4274	50.5014	52.9322	15.4495	26.3291	10.2017	NA	3.91688	7.96609	4.10295	3.72095	5.58495	7.47457	5.65181	9.66108	18.5787	5.21171	4.80416	8.7837	3.62779
CE 17:0;0	CE	STE	STO	17	0	0	NA	NA	NA	NA	NA	NA	6.83872	NA	NA	NA	NA	NA	NA	NA	NA	NA	NA	NA	NA	NA	NA	NA	NA	NA	NA
CE 17:1;0	CE	STE	STO	17	1	0	NA	NA	NA	NA	NA	NA	8.36145	8.40184	NA	NA	NA	NA	NA	NA	NA	NA	NA	NA	NA	NA	NA	NA	NA	NA	NA
CE 18:0;0	CE	STE	STO	18	0	0	5.99727	NA	17.9347	14.8651	11.2621	8.88131	31.8094	25.0018	7.63843	12.508	8.21497	NA	NA	NA	NA	NA	NA	NA	NA	5.27585	16.6213	NA	NA	NA	NA
CE 18:1;0	CE	STE	STO	18	1	0	41.8887	11.7954	73.2548	75.3605	84.4563	65.3822	236.306	238.881	60.2394	102.142	44.3949	14.8063	13.7064	16.5864	12.6158	11.3359	10.5967	21.1397	16.1229	44.9365	138.904	13.6203	14.6273	25.2391	15.8629
CE 18:2;0	CE	STE	STO	18	2	0	NA	NA	NA	NA	12.351	10.2648	30.5104	35.3267	10.581	14.6629	NA	NA	NA	NA	NA	NA	NA	3.97137	NA	4.55823	10.3392	NA	NA	4.3206	NA
CE 20:1;0	CE	STE	STO	20	1	0	4.24107	NA	7.43637	8.60001	5.35142	NA	16.3506	11.0966	NA	NA	5.34399	NA	NA	NA	NA	NA	NA	NA	NA	NA	11.33	NA	NA	NA	NA
CE 20:2;0	CE	STE	STO	20	2	0	NA	NA	NA	NA	NA	NA	11.272	13.9336	NA	NA	NA	NA	NA	NA	NA	NA	NA	NA	NA	NA	11.4483	NA	NA	NA	NA
CE 22:4;0	CE	STE	STO	22	4	0	NA	5.13854	NA	NA	NA	NA	NA	NA	NA	NA	NA	NA	NA	NA	NA	NA	NA	NA	NA	NA	NA	NA	NA	NA	NA
CE 22:6;0	CE	STE	STO	22	6	0	NA	NA	NA	NA	NA	9.78881	76.7536	130.221	48.7953	24.62	18.0107	NA	NA	NA	NA	NA	4.12103	3.97133	4.36943	17.561	10.767	6.46622	NA	NA	NA
CE 24:1;0	CE	STE	STO	24	1	0	NA	NA	NA	NA	NA	NA	9.89941	NA	NA	NA	NA	NA	NA	NA	NA	NA	NA	NA	NA	NA	11.378	NA	NA	NA	NA
Cer 32:0;2	Cer	SL	MEM	32	0	2	NA	NA	NA	NA	NA	NA	NA	NA	NA	NA	NA	NA	NA	NA	NA	NA	NA	NA	NA	NA	NA	NA	NA	NA	NA
Cer 32:1;2	Cer	SL	MEM	32	1	2	NA	NA	NA	NA	NA	0.0885977	0.239289	0.292667	0.083709	0.17316	NA	NA	NA	NA	NA	NA	NA	NA	NA	0.0875363	NA	0.166549	NA	0.113008	NA
Cer 32:2;2	Cer	SL	MEM	32	2	2	NA	NA	NA	NA	NA	NA	NA	NA	NA	NA	NA	NA	NA	NA	NA	NA	NA	NA	NA	NA	NA	NA	NA	NA	NA
Cer 34:0;2	Cer	SL	MEM	34	0	2	0.635197	0.941583	1.13585	0.424137	1.49954	1.02616	2.48459	3.42823	0.999021	1.66321	0.491058	0.171024	0.176862	0.201118	0.154955	0.145412	NA	0.296618	0.192392	0.490038	0.503852	0.355673	0.220704	0.238713	0.128282
Cer 34:0;3	Cer	SL	MEM	34	0	3	NA	NA	NA	NA	NA	NA	NA	NA	NA	NA	NA	NA	NA	NA	NA	NA	NA	NA	NA	NA	NA	NA	NA	NA	NA
Cer 34:1;2	Cer	SL	MEM	34	1	2	NA	NA	NA	NA	5.41677	3.63372	8.80313	11.3645	3.66225	5.57315	NA	NA	NA	NA	NA	NA	NA	NA	NA	NA	NA	NA	NA	NA	NA
Cer 34:1;3	Cer	SL	MEM	34	1	3	NA	NA	NA	0.101952	NA	NA	NA	NA	NA	0.100807	NA	NA	NA	NA	NA	NA	NA	NA	NA	NA	NA	NA	NA	NA	NA
Cer 34:2;2	Cer	SL	MEM	34	2	2	0.0824344	0.11197	0.125891	NA	0.233437	0.162943	0.469435	0.626101	0.172436	0.308995	0.0875498	NA	0.080799	NA	0.0980157	NA	NA	NA	NA	0.100969	0.0921762	0.100499	NA	0.101769	NA
Cer 36:0;2	Cer	SL	MEM	36	0	2	0.78666	1.07614	1.62715	0.496936	1.65914	1.04705	2.48497	3.11346	1.12246	1.67977	0.61606	0.0880212	NA	0.101989	0.0797133	NA	NA	0.246812	0.176773	0.467378	0.380932	0.282257	0.140671	0.113852	NA
Cer 36:1;2	Cer	SL	MEM	36	1	2	1.22785	1.43805	2.03593	1.15628	2.82897	1.84006	4.82602	5.86218	1.97211	3.04801	1.01873	0.838482	0.896699	0.982693	0.892152	0.766664	0.344831	1.12595	0.745907	1.13912	1.89159	1.03313	0.763973	1.13082	0.388431
Cer 36:1;3	Cer	SL	MEM	36	1	3	NA	NA	NA	NA	NA	NA	NA	NA	NA	NA	NA	NA	NA	NA	NA	NA	NA	NA	NA	NA	NA	NA	NA	NA	NA
Cer 36:2;2	Cer	SL	MEM	36	2	2	NA	NA	NA	NA	NA	NA	NA	NA	NA	NA	NA	NA	NA	NA	NA	NA	NA	NA	NA	NA	NA	NA	NA	NA	NA
Cer 38:0;2	Cer	SL	MEM	38	0	2	0.380362	0.387058	0.754669	0.230933	0.631611	0.393017	1.01459	1.34714	0.475798	0.695953	0.313656	NA	NA	NA	NA	NA	NA	NA	NA	0.217071	0.184056	0.104243	NA	NA	NA
Cer 38:1;2	Cer	SL	MEM	38	1	2	0.483285	0.495362	0.802063	0.495635	0.970469	0.60818	1.67815	1.99445	0.697079	1.09933	0.385463	0.337205	0.330131	0.369098	0.368805	0.302469	0.151344	0.463418	0.3422	0.512097	0.936895	0.407255	0.321623	0.500588	0.11807
Cer 38:1;3	Cer	SL	MEM	38	1	3	NA	NA	NA	NA	NA	NA	NA	NA	NA	NA	NA	NA	NA	NA	NA	NA	NA	NA	NA	NA	NA	NA	NA	NA	NA
Cer 38:2;2	Cer	SL	MEM	38	2	2	NA	NA	0.0828482	NA	0.12649	NA	0.265594	0.295127	NA	0.157731	NA	NA	NA	NA	NA	NA	NA	NA	NA	NA	0.0888879	NA	NA	NA	NA
Cer 38:2;3	Cer	SL	MEM	38	2	3	NA	NA	NA	NA	NA	NA	NA	NA	NA	NA	NA	NA	NA	NA	NA	NA	NA	NA	NA	NA	NA	NA	NA	NA	NA
Cer 40:0;2	Cer	SL	MEM	40	0	2	0.424885	0.367009	0.819276	0.249089	0.551502	0.357358	0.854457	1.01554	0.37803	0.626274	0.243547	NA	NA	NA	NA	NA	NA	NA	NA	0.139974	0.164692	0.118226	NA	NA	NA
Cer 40:0;3	Cer	SL	MEM	40	0	3	NA	NA	NA	NA	NA	NA	NA	NA	NA	NA	NA	NA	NA	NA	NA	NA	NA	NA	NA	NA	NA	NA	NA	NA	NA
Cer 40:1;2	Cer	SL	MEM	40	1	2	0.680346	0.691684	1.1126	0.759733	1.41957	0.975239	2.52174	2.94956	1.11534	1.63273	0.555769	0.328621	0.326564	0.374741	0.325049	0.329809	0.175423	0.519896	0.391383	0.665594	1.28091	0.490468	0.395992	0.722062	0.193344
Cer 40:1;3	Cer	SL	MEM	40	1	3	NA	NA	NA	NA	NA	NA	NA	NA	NA	NA	NA	NA	NA	NA	NA	NA	NA	NA	NA	NA	NA	NA	NA	NA	NA
Cer 40:2;2	Cer	SL	MEM	40	2	2	NA	NA	NA	NA	0.335014	0.226284	0.539041	0.726204	NA	0.305799	NA	NA	NA	NA	NA	NA	NA	NA	NA	NA	NA	NA	NA	NA	NA
Cer 42:0;2	Cer	SL	MEM	42	0	2	0.79488	0.532945	1.38118	0.553514	1.00884	0.700623	1.81924	2.04903	0.724647	1.14907	0.577637	NA	NA	NA	NA	NA	NA	NA	NA	0.22422	0.385628	0.214234	NA	NA	NA
Cer 42:0;3	Cer	SL	MEM	42	0	3	NA	NA	NA	NA	NA	NA	NA	NA	NA	NA	NA	NA	NA	NA	NA	NA	NA	NA	NA	NA	NA	NA	NA	NA	NA
Cer 42:0;4	Cer	SL	MEM	42	0	4	NA	NA	NA	NA	NA	NA	NA	NA	NA	NA	NA	NA	NA	NA	NA	NA	NA	NA	NA	NA	NA	NA	NA	NA	NA
Cer 42:1;2	Cer	SL	MEM	42	1	2	3.20261	2.53207	4.45469	2.84106	4.69892	3.01286	8.82477	10.0403	3.76841	5.50223	2.14542	1.04415	1.08361	1.15337	1.16391	0.973974	0.652073	2.08274	1.58278	2.19251	5.0885	1.99818	1.13937	2.72651	0.775805
Cer 42:1;3	Cer	SL	MEM	42	1	3	NA	NA	NA	NA	NA	NA	NA	NA	NA	NA	NA	NA	NA	NA	NA	NA	NA	NA	NA	NA	NA	NA	NA	NA	NA
Cer 42:1;4	Cer	SL	MEM	42	1	4	NA	NA	NA	NA	NA	NA	NA	NA	NA	NA	NA	NA	NA	NA	NA	NA	NA	NA	NA	NA	NA	NA	NA	NA	NA
Cer 42:2;2	Cer	SL	MEM	42	2	2	1.72284	1.80384	2.35652	1.83379	3.09692	1.93048	5.45998	6.60582	2.14805	3.18452	1.06098	1.10768	1.1095	1.17047	1.1214	0.934421	0.454116	1.66023	0.950796	1.49023	3.1484	1.22922	0.840484	2.11529	0.63949
Cer 42:2;3	Cer	SL	MEM	42	2	3	NA	NA	NA	NA	NA	NA	NA	NA	NA	NA	NA	NA	NA	NA	NA	NA	NA	NA	NA	NA	NA	NA	NA	NA	NA
Cer 44:0;2	Cer	SL	MEM	44	0	2	NA	NA	NA	NA	NA	NA	NA	NA	NA	NA	NA	NA	NA	NA	NA	NA	NA	NA	NA	NA	NA	NA	NA	NA	NA
Cer 44:0;3	Cer	SL	MEM	44	0	3	NA	NA	NA	NA	NA	NA	NA	NA	NA	NA	NA	NA	NA	NA	NA	NA	NA	NA	NA	NA	NA	NA	NA	NA	NA
Cer 44:0;4	Cer	SL	MEM	44	0	4	NA	NA	NA	NA	NA	NA	NA	NA	NA	NA	NA	NA	NA	NA	NA	NA	NA	NA	NA	NA	NA	NA	NA	NA	NA
Cer 44:1;2	Cer	SL	MEM	44	1	2	0.153522	0.125931	0.117531	0.167245	0.184221	0.183026	0.418479	0.527724	0.148707	0.284602	0.0852363	NA	NA	NA	NA	NA	NA	0.136297	0.159701	0.120278	0.428522	0.187339	NA	0.248104	NA
Cer 44:1;3	Cer	SL	MEM	44	1	3	NA	NA	NA	NA	NA	NA	NA	NA	NA	NA	NA	NA	NA	NA	NA	NA	NA	NA	NA	NA	NA	NA	NA	NA	NA
Cer 44:1;4	Cer	SL	MEM	44	1	4	NA	NA	NA	NA	NA	NA	NA	NA	NA	NA	NA	NA	NA	NA	NA	NA	NA	NA	NA	NA	NA	NA	NA	NA	NA
Cer 44:2;2	Cer	SL	MEM	44	2	2	0.120634	0.114177	0.0841774	NA	0.11201	NA	0.277346	0.34502	0.118435	0.116574	NA	NA	NA	NA	0.103247	NA	NA	NA	NA	NA	0.340479	NA	NA	0.215569	NA
Chol	Chol	ST	MEM	27	1	0	384.027	460.549	480.135	303.195	1171.88	634.44	2333.97	2824.75	553.595	1643.22	242.202	171.024	143.971	141.173	126.308	111.202	97.0388	192.329	175.683	276.063	370.449	289.492	284.568	292.672	161.425
CL 64:3;0	CL	GPL	MEM	64	3	0	NA	NA	NA	NA	NA	NA	NA	NA	NA	NA	NA	NA	NA	NA	NA	NA	NA	NA	NA	NA	NA	NA	NA	NA	NA
CL 66:2;0	CL	GPL	MEM	66	2	0	NA	NA	NA	NA	0.826861	0.431831	1.03432	1.0797	NA	0.709333	NA	NA	NA	NA	NA	NA	NA	NA	NA	NA	0.937554	NA	NA	NA	NA
CL 66:3;0	CL	GPL	MEM	66	3	0	NA	NA	NA	NA	0.32394	NA	0.399637	0.614277	NA	0.25897	NA	NA	NA	NA	NA	NA	NA	NA	NA	NA	NA	NA	NA	NA	NA
CL 66:4;0	CL	GPL	MEM	66	4	0	NA	NA	NA	NA	NA	0.352943	0.77807	1.09395	NA	0.344813	NA	NA	NA	NA	NA	NA	NA	NA	NA	NA	NA	NA	NA	0.465075	NA
CL 66:5;0	CL	GPL	MEM	66	5	0	NA	NA	NA	NA	NA	NA	NA	NA	NA	NA	NA	NA	NA	NA	NA	NA	NA	NA	NA	NA	NA	NA	NA	NA	NA
CL 68:2;0	CL	GPL	MEM	68	2	0	0.807467	NA	1.00256	1.6738	3.64596	2.07099	5.26632	5.96226	1.87637	2.88984	0.719751	0.5471	0.552599	0.70252	0.682537	NA	NA	0.437837	0.48731	2.68985	3.3586	0.697014	0.609463	NA	NA
CL 68:3;0	CL	GPL	MEM	68	3	0	NA	NA	0.620464	NA	1.91129	1.31524	2.87379	3.99957	1.05518	2.22916	NA	0.429563	NA	0.449505	NA	NA	NA	1.15267	NA	NA	0.906729	NA	0.340127	NA	NA
CL 68:4;0	CL	GPL	MEM	68	4	0	1.04593	1.5605	0.426627	0.804331	1.35502	1.24188	3.28344	4.57313	1.21843	1.45011	0.559534	0.851089	0.767263	1.40307	0.970044	0.764808	NA	1.35195	1.30231	0.546629	0.96645	1.48502	0.709957	1.62742	1.38025
CL 68:5;0	CL	GPL	MEM	68	5	0	0.578639	0.924793	0.627191	0.960359	1.27851	1.24283	2.77807	3.98546	0.676758	1.54418	0.418144	NA	NA	0.538546	0.4373	NA	NA	0.586172	0.368345	NA	0.958563	0.686904	NA	0.74743	0.494294
CL 68:6;0	CL	GPL	MEM	68	6	0	NA	NA	0.220283	NA	0.230358	NA	0.835041	1.05861	NA	0.314285	NA	NA	NA	NA	NA	NA	NA	NA	NA	NA	NA	NA	NA	NA	NA
CL 70:0;0	CL	GPL	MEM	70	0	0	1.61746	1.01012	1.03829	1.7814	1.68092	1.50406	3.58808	7.92703	1.22994	1.57625	1.04508	1.456	1.26425	1.80149	0.806113	1.07016	NA	1.04198	1.20142	1.00408	0.810699	1.17921	1.19351	1.12813	0.911109
CL 70:2;0	CL	GPL	MEM	70	2	0	0.806676	NA	0.421967	1.35014	NA	1.19918	2.83181	4.4431	NA	NA	0.883764	NA	NA	0.600876	NA	NA	NA	NA	NA	1.40681	1.65511	NA	NA	NA	NA
CL 70:3;0	CL	GPL	MEM	70	3	0	0.710515	1.27065	1.9583	3.34729	12.1209	5.54738	13.5602	17.075	3.99407	7.01195	1.96146	NA	NA	NA	NA	NA	NA	NA	NA	4.13239	5.05214	NA	NA	NA	NA
CL 70:4;0	CL	GPL	MEM	70	4	0	1.04399	1.25206	1.32826	0.633133	3.12821	1.98445	6.05991	7.12237	2.07698	2.80751	0.814847	1.27999	1.00346	2.14724	1.45514	1.19048	NA	1.93555	1.34999	1.802	1.26632	1.54587	1.07658	1.58971	0.921547
CL 70:5;0	CL	GPL	MEM	70	5	0	1.88788	2.27739	2.17252	1.23683	4.09331	3.84774	9.75319	13.0006	3.50992	5.2644	1.83813	1.43425	1.20905	1.96775	1.45124	0.884128	NA	1.59442	1.41856	2.06749	1.99839	1.94156	1.26128	1.62689	1.2223
CL 70:6;0	CL	GPL	MEM	70	6	0	1.12149	1.2457	1.93181	1.32289	2.52747	2.59334	6.41129	9.44553	2.30524	3.40866	1.02725	0.400695	NA	NA	0.269717	NA	NA	NA	NA	0.938834	1.41993	0.539039	NA	NA	NA
CL 70:7;0	CL	GPL	MEM	70	7	0	NA	0.312992	0.823196	NA	0.691985	0.685564	2.10049	2.83631	NA	0.885845	NA	NA	NA	NA	NA	NA	NA	NA	NA	NA	0.395742	NA	NA	NA	NA
CL 72:2;0	CL	GPL	MEM	72	2	0	NA	NA	NA	NA	NA	NA	NA	NA	NA	NA	NA	NA	NA	NA	NA	NA	NA	NA	NA	NA	NA	NA	0.551939	NA	NA
CL 72:3;0	CL	GPL	MEM	72	3	0	NA	NA	NA	NA	4.52917	2.44493	6.066	7.65608	NA	3.91119	NA	NA	NA	NA	NA	NA	NA	NA	NA	NA	1.54064	NA	NA	NA	NA
CL 72:4;0	CL	GPL	MEM	72	4	0	1.7556	1.41719	2.02757	3.55482	12.5318	5.0871	13.0073	19.039	5.20111	7.27356	2.90664	0.742189	0.625573	0.795864	0.575966	0.455314	NA	1.11463	NA	3.06453	2.5865	NA	NA	0.712436	NA
CL 72:5;0	CL	GPL	MEM	72	5	0	1.26607	1.56325	1.36199	1.0307	3.2835	2.55442	7.77304	9.18067	2.67954	3.76037	1.58043	1.12306	1.16069	1.70541	1.3047	1.06213	NA	1.59463	1.08332	1.70524	1.36744	1.488	0.933067	1.11331	0.898502
CL 72:6;0	CL	GPL	MEM	72	6	0	3.00062	2.31231	3.76439	2.33832	5.46963	5.072	14.7013	16.5541	4.41196	6.92458	2.66684	1.04357	1.04692	1.35107	0.99137	0.838333	NA	1.61349	1.10329	2.98835	2.15668	1.61321	0.992359	0.947578	0.581704
CL 72:7;0	CL	GPL	MEM	72	7	0	1.87458	1.27697	2.80948	1.60763	3.30654	2.82029	8.03501	9.8102	2.33077	4.08346	1.79437	NA	NA	0.39279	0.272523	0.322783	NA	0.658368	0.42048	1.48908	1.44122	0.706197	NA	NA	NA
CL 72:8;0	CL	GPL	MEM	72	8	0	NA	0.426856	0.992312	NA	1.02577	0.939863	2.6505	3.05952	0.663872	1.24673	0.403772	NA	NA	NA	NA	NA	NA	NA	NA	NA	0.394986	NA	NA	NA	NA
CL 72:9;0	CL	GPL	MEM	72	9	0	NA	NA	NA	NA	NA	NA	NA	NA	NA	NA	NA	NA	NA	NA	NA	NA	NA	NA	NA	NA	NA	NA	NA	NA	NA
CL 74:5;0	CL	GPL	MEM	74	5	0	NA	NA	NA	NA	NA	NA	NA	NA	NA	NA	NA	NA	NA	NA	NA	NA	NA	NA	NA	NA	NA	NA	NA	NA	NA
CL 74:6;0	CL	GPL	MEM	74	6	0	NA	1.75986	0.706442	NA	1.199	1.04326	2.37342	4.73616	0.680114	1.33405	0.574271	NA	NA	0.712703	0.373493	NA	NA	0.481055	NA	NA	NA	NA	NA	NA	NA
CL 74:7;0	CL	GPL	MEM	74	7	0	NA	NA	NA	NA	NA	0.972401	2.18016	NA	NA	1.42777	0.541013	NA	NA	NA	0.248773	NA	NA	NA	NA	NA	NA	0.390247	NA	NA	NA
CL 74:8;0	CL	GPL	MEM	74	8	0	0.79317	0.651775	1.07204	NA	1.82514	1.84104	5.11315	6.26958	1.52137	2.29037	0.945498	NA	NA	NA	NA	NA	NA	NA	NA	NA	0.525613	NA	NA	NA	NA
CL 74:9;0	CL	GPL	MEM	74	9	0	NA	NA	0.563325	NA	0.586157	0.706168	2.05086	2.68133	NA	0.780805	NA	NA	NA	NA	NA	NA	NA	NA	NA	NA	NA	NA	NA	NA	NA
CL 76:10;0	CL	GPL	MEM	76	10	0	NA	NA	NA	NA	0.248474	NA	0.968444	0.914762	NA	NA	NA	NA	NA	NA	NA	NA	NA	NA	NA	NA	NA	NA	NA	NA	NA
CL 76:4;0	CL	GPL	MEM	76	4	0	NA	NA	NA	NA	NA	NA	NA	NA	NA	NA	NA	NA	NA	NA	NA	NA	NA	NA	NA	NA	NA	NA	NA	NA	NA
CL 76:8;0	CL	GPL	MEM	76	8	0	NA	NA	NA	NA	0.310072	NA	0.871543	1.17184	NA	NA	NA	NA	NA	NA	NA	NA	NA	NA	NA	NA	NA	NA	NA	NA	NA
CL 76:9;0	CL	GPL	MEM	76	9	0	NA	NA	NA	NA	0.422617	NA	1.23313	1.55479	NA	0.367945	NA	NA	NA	NA	NA	NA	NA	NA	NA	NA	NA	NA	NA	NA	NA
CL 78:6;0	CL	GPL	MEM	78	6	0	NA	NA	NA	NA	NA	NA	NA	NA	NA	NA	NA	NA	NA	NA	NA	NA	NA	NA	NA	NA	NA	NA	NA	NA	NA
CL 78:8;0	CL	GPL	MEM	78	8	0	NA	NA	NA	NA	NA	NA	NA	NA	NA	NA	NA	NA	NA	NA	NA	NA	NA	NA	NA	NA	NA	NA	NA	NA	NA
CL 80:5;0	CL	GPL	MEM	80	5	0	NA	NA	NA	NA	NA	NA	NA	NA	NA	NA	NA	NA	NA	NA	NA	NA	NA	NA	NA	NA	NA	NA	NA	NA	NA
CL 82:6;0	CL	GPL	MEM	82	6	0	NA	NA	NA	NA	NA	NA	NA	NA	NA	NA	NA	NA	NA	NA	NA	NA	NA	NA	NA	NA	NA	NA	NA	NA	NA
DAG 12:0;0-18:0;0	DAG	GL	MEM	30	0	0	NA	NA	0.262321	NA	NA	NA	NA	NA	NA	NA	NA	NA	NA	NA	NA	NA	NA	NA	NA	NA	NA	NA	NA	NA	NA
DAG 14:0;0-16:0;0	DAG	GL	MEM	30	0	0	3.14547	4.49764	5.04318	3.21019	4.12628	4.43454	5.3036	7.75718	6.88185	5.67677	NA	NA	NA	2.21281	NA	NA	NA	3.0046	3.17705	2.60597	1.91992	3.20272	2.61126	2.08855	NA
DAG 14:0;0-17:0;0	DAG	GL	MEM	31	0	0	NA	NA	NA	NA	NA	NA	NA	NA	NA	NA	NA	NA	NA	NA	NA	NA	NA	NA	NA	NA	NA	0.780349	NA	NA	NA
DAG 14:0;0-18:0;0	DAG	GL	MEM	32	0	0	NA	NA	NA	NA	NA	NA	5.48589	8.80751	NA	NA	NA	NA	NA	NA	NA	NA	NA	NA	NA	NA	NA	NA	NA	NA	NA
DAG 14:0;0-18:1;0	DAG	GL	MEM	32	1	0	0.550901	0.602403	0.576432	0.493145	1.78252	1.18304	2.68641	3.6234	NA	2.38547	NA	0.559113	NA	0.953657	0.839943	0.736175	0.553875	0.652551	1.34972	1.22641	0.996093	NA	NA	0.791316	NA
DAG 14:0;0-20:1;0	DAG	GL	MEM	34	1	0	NA	NA	NA	NA	NA	NA	NA	NA	NA	NA	NA	NA	NA	NA	NA	NA	NA	NA	NA	NA	NA	NA	NA	NA	NA
DAG 15:0;0-15:0;0	DAG	GL	MEM	30	0	0	0.116441	NA	0.183724	0.143246	0.107478	0.171532	0.179215	0.302146	0.114024	0.326462	0.0355716	NA	NA	0.0868054	NA	NA	0.0603541	0.161242	0.0940652	0.13076	0.0662625	0.0981147	0.0717489	0.20054	0.0835456
DAG 15:0;0-16:0;0	DAG	GL	MEM	31	0	0	NA	NA	1.73461	NA	NA	NA	NA	NA	1.78685	NA	NA	NA	NA	NA	NA	NA	NA	NA	NA	NA	NA	2.05223	NA	NA	NA
DAG 15:0;0-17:0;0	DAG	GL	MEM	32	0	0	NA	NA	NA	NA	NA	NA	NA	NA	NA	0.733112	NA	NA	NA	0.152738	NA	NA	NA	0.225371	NA	0.197659	NA	NA	NA	NA	NA
DAG 15:0;0-17:1;0	DAG	GL	MEM	32	1	0	NA	NA	NA	NA	NA	NA	NA	NA	NA	0.187925	NA	NA	NA	NA	NA	NA	NA	NA	NA	NA	NA	NA	NA	NA	NA
DAG 15:0;0-18:0;0	DAG	GL	MEM	33	0	0	NA	NA	NA	NA	NA	NA	NA	NA	0.235771	NA	NA	NA	NA	NA	NA	NA	NA	NA	NA	NA	NA	0.254541	NA	NA	NA
DAG 15:0;0-18:1;0	DAG	GL	MEM	33	1	0	NA	NA	NA	NA	NA	NA	NA	NA	NA	NA	NA	NA	NA	NA	NA	NA	NA	NA	NA	NA	NA	NA	NA	NA	NA
DAG 16:0;0-16:0;0	DAG	GL	MEM	32	0	0	23.0536	34.6983	40.5076	NA	NA	23.7152	27.1284	50.8422	44.5297	24.8913	NA	NA	NA	NA	NA	NA	NA	NA	NA	NA	NA	NA	NA	NA	NA
DAG 16:0;0-16:1;0	DAG	GL	MEM	32	1	0	1.45819	1.5222	3.46857	1.85062	3.63192	2.14052	5.74849	6.27037	3.75114	5.44022	NA	1.02032	NA	2.17293	1.47265	1.20381	1.52148	1.5371	1.76069	2.19624	1.52498	1.81249	NA	2.3315	NA
DAG 16:0;0-17:0;0	DAG	GL	MEM	33	0	0	NA	NA	NA	NA	NA	NA	NA	NA	1.84011	NA	NA	NA	NA	NA	NA	NA	NA	NA	NA	NA	NA	2.38998	NA	NA	NA
DAG 16:0;0-17:1;0	DAG	GL	MEM	33	1	0	NA	NA	NA	NA	NA	NA	NA	NA	NA	NA	NA	NA	NA	NA	NA	NA	NA	NA	NA	NA	NA	NA	NA	NA	NA
DAG 16:0;0-18:1;0	DAG	GL	MEM	34	1	0	7.12686	9.05437	12.766	6.47318	16.5412	9.12749	22.9634	28.1304	9.4152	17.9274	5.95704	4.61162	4.17963	6.28414	5.32219	4.03659	2.57949	4.63693	10.6377	8.89582	6.13685	4.12663	3.54692	4.16075	3.07398
DAG 16:0;0-18:2;0	DAG	GL	MEM	34	2	0	0.8794	NA	2.01838	NA	1.22321	NA	2.16396	2.35553	0.754662	1.60303	NA	NA	NA	NA	NA	NA	NA	NA	2.28359	0.666835	NA	NA	NA	NA	NA
DAG 16:0;0-19:1;0	DAG	GL	MEM	35	1	0	NA	NA	NA	NA	NA	NA	NA	NA	NA	NA	NA	NA	NA	NA	NA	NA	NA	NA	NA	NA	NA	NA	NA	NA	NA
DAG 16:0;0-20:1;0	DAG	GL	MEM	36	1	0	0.503385	NA	0.636828	0.647925	1.29882	0.595098	1.44541	1.58858	0.639569	1.25845	0.372588	0.367345	0.451245	0.397555	NA	0.292055	NA	NA	NA	0.593711	0.415374	NA	0.188891	0.236152	NA
DAG 16:0;0-20:2;0	DAG	GL	MEM	36	2	0	0.137852	0.281653	0.295674	0.109497	0.273562	0.210765	0.690945	0.896051	NA	0.40135	0.119641	0.336393	0.385602	0.413919	0.29095	0.251496	NA	0.159853	NA	0.171433	0.166252	NA	NA	NA	NA
DAG 16:0;0-20:3;0	DAG	GL	MEM	36	3	0	2.7383	2.36818	1.72916	NA	NA	NA	1.25725	7.3324	NA	1.33107	NA	NA	NA	NA	NA	NA	NA	NA	NA	NA	NA	NA	NA	NA	NA
DAG 16:0;0-20:4;0	DAG	GL	MEM	36	4	0	NA	NA	NA	NA	NA	NA	NA	NA	NA	NA	NA	NA	NA	NA	NA	NA	NA	NA	NA	NA	NA	NA	NA	NA	NA
DAG 16:0;0-22:4;0	DAG	GL	MEM	38	4	0	NA	1.09527	NA	NA	NA	NA	NA	NA	NA	NA	NA	NA	NA	NA	NA	NA	NA	NA	NA	NA	NA	NA	NA	NA	NA
DAG 16:0;0-22:5;0	DAG	GL	MEM	38	5	0	NA	NA	NA	NA	NA	NA	NA	NA	NA	NA	NA	NA	NA	NA	NA	NA	NA	NA	NA	NA	NA	NA	NA	NA	NA
DAG 16:0;0-22:6;0	DAG	GL	MEM	38	6	0	NA	NA	NA	NA	NA	NA	6.95391	6.37507	NA	NA	NA	NA	NA	NA	NA	NA	NA	NA	NA	NA	NA	NA	NA	NA	NA
DAG 16:1;0-17:0;0	DAG	GL	MEM	33	1	0	NA	NA	NA	NA	NA	NA	NA	NA	NA	NA	NA	NA	NA	NA	NA	NA	NA	NA	NA	NA	NA	NA	NA	NA	NA
DAG 16:1;0-17:1;0	DAG	GL	MEM	33	2	0	NA	NA	NA	NA	NA	NA	NA	NA	NA	NA	NA	NA	NA	NA	NA	NA	NA	NA	NA	NA	NA	NA	NA	NA	NA
DAG 16:1;0-18:0;0	DAG	GL	MEM	34	1	0	0.498378	0.432559	0.744163	0.428338	1.05828	0.762737	1.79081	1.96399	0.650843	1.34738	0.423774	0.434732	0.335881	0.512339	0.363923	0.303886	0.246035	0.306647	0.519894	0.677105	0.296875	0.213624	0.243548	0.491853	0.300131
DAG 16:1;0-18:1;0	DAG	GL	MEM	34	2	0	1.18617	NA	1.57216	NA	2.47597	NA	4.15484	4.44287	1.14275	2.95314	NA	NA	NA	NA	NA	NA	NA	NA	1.45157	1.34535	NA	NA	NA	NA	NA
DAG 16:1;0-20:1;0	DAG	GL	MEM	36	2	0	NA	NA	NA	NA	NA	NA	NA	NA	NA	NA	NA	NA	NA	NA	NA	NA	NA	NA	NA	NA	NA	NA	NA	NA	NA
DAG 16:1;0-20:2;0	DAG	GL	MEM	36	3	0	NA	NA	NA	NA	NA	NA	NA	NA	NA	NA	NA	NA	NA	NA	NA	NA	NA	NA	NA	NA	NA	NA	NA	NA	NA
DAG 16:1;0-20:3;0	DAG	GL	MEM	36	4	0	NA	NA	NA	NA	NA	NA	NA	NA	NA	NA	NA	NA	NA	NA	NA	NA	NA	NA	NA	NA	NA	NA	NA	NA	NA
DAG 17:0;0-18:1;0	DAG	GL	MEM	35	1	0	NA	NA	NA	NA	NA	NA	NA	NA	NA	NA	NA	NA	NA	NA	NA	NA	NA	NA	NA	NA	NA	NA	NA	NA	NA
DAG 17:0;0-20:2;0	DAG	GL	MEM	37	2	0	NA	NA	NA	NA	NA	NA	NA	NA	NA	NA	NA	NA	NA	NA	NA	NA	NA	NA	NA	NA	NA	NA	NA	NA	NA
DAG 17:0;0-20:3;0	DAG	GL	MEM	37	3	0	NA	NA	NA	NA	NA	NA	NA	NA	NA	NA	NA	NA	NA	NA	NA	NA	NA	NA	NA	NA	NA	NA	NA	NA	NA
DAG 17:1;0-17:1;0	DAG	GL	MEM	34	2	0	NA	NA	NA	NA	NA	NA	NA	NA	NA	NA	NA	NA	NA	NA	NA	NA	NA	NA	NA	NA	NA	NA	NA	NA	NA
DAG 17:1;0-18:0;0	DAG	GL	MEM	35	1	0	NA	NA	NA	NA	NA	NA	NA	NA	NA	NA	NA	NA	NA	NA	NA	NA	NA	NA	NA	NA	NA	NA	NA	NA	NA
DAG 17:1;0-18:1;0	DAG	GL	MEM	35	2	0	NA	NA	NA	NA	NA	NA	NA	NA	NA	NA	NA	NA	NA	NA	NA	NA	NA	NA	NA	NA	NA	NA	NA	NA	NA
DAG 18:0;0-18:1;0	DAG	GL	MEM	36	1	0	3.06047	3.05302	4.70663	3.5988	7.65035	4.14132	11.8971	12.4957	4.95123	8.25405	2.8922	1.85821	2.12899	2.22925	NA	2.30456	NA	3.59136	4.73227	4.35746	2.53445	2.85713	2.06134	2.69611	2.11506
DAG 18:0;0-18:2;0	DAG	GL	MEM	36	2	0	0.690136	0.701297	1.05056	0.374782	0.653161	0.581011	1.42202	1.7806	0.514015	0.98215	0.225247	NA	0.11749	0.15665	0.0966859	0.128999	NA	NA	1.01609	0.375689	0.289859	NA	NA	NA	NA
DAG 18:0;0-18:3;0	DAG	GL	MEM	36	3	0	NA	NA	NA	NA	NA	NA	NA	NA	NA	NA	NA	NA	NA	NA	NA	NA	NA	NA	NA	NA	NA	NA	NA	NA	NA
DAG 18:0;0-19:3;0	DAG	GL	MEM	37	3	0	NA	NA	NA	NA	NA	NA	NA	NA	NA	NA	NA	NA	NA	NA	NA	NA	NA	NA	NA	NA	NA	NA	NA	NA	NA
DAG 18:0;0-20:1;0	DAG	GL	MEM	38	1	0	NA	NA	NA	NA	NA	NA	NA	NA	NA	NA	NA	NA	NA	NA	NA	NA	NA	NA	NA	NA	NA	NA	NA	NA	NA
DAG 18:0;0-20:2;0	DAG	GL	MEM	38	2	0	NA	NA	NA	NA	NA	NA	NA	NA	NA	NA	NA	NA	NA	NA	NA	NA	NA	NA	NA	NA	NA	NA	NA	NA	NA
DAG 18:0;0-20:3;0	DAG	GL	MEM	38	3	0	NA	NA	NA	NA	NA	NA	NA	NA	NA	NA	NA	NA	NA	NA	NA	NA	NA	NA	NA	NA	NA	NA	NA	NA	NA
DAG 18:0;0-20:4;0	DAG	GL	MEM	38	4	0	1.78045	3.84327	2.8293	NA	NA	NA	2.96804	4.29101	NA	NA	NA	NA	NA	NA	NA	NA	NA	NA	NA	NA	NA	NA	NA	NA	NA
DAG 18:1;0-18:1;0	DAG	GL	MEM	36	2	0	4.15139	2.82173	5.37842	2.38974	6.40393	4.35199	10.8863	15.3902	3.78672	7.64328	2.65797	2.49476	2.79902	3.41701	2.48229	2.40107	NA	2.73564	7.69392	3.55998	3.27963	2.2165	NA	NA	NA
DAG 18:1;0-18:2;0	DAG	GL	MEM	36	3	0	NA	1.24992	2.92731	NA	NA	3.17861	2.69805	NA	4.5902	3.00669	NA	NA	NA	NA	NA	1.8498	NA	NA	4.29567	NA	2.10301	NA	NA	NA	NA
DAG 18:1;0-18:3;0	DAG	GL	MEM	36	4	0	NA	NA	NA	NA	NA	NA	NA	NA	NA	NA	NA	NA	NA	NA	NA	NA	NA	NA	1.07783	NA	NA	NA	NA	NA	NA
DAG 18:1;0-19:1;0	DAG	GL	MEM	37	2	0	NA	NA	NA	NA	NA	NA	NA	NA	NA	NA	NA	NA	NA	NA	NA	NA	NA	NA	NA	NA	NA	NA	NA	3.29602	NA
DAG 18:1;0-20:1;0	DAG	GL	MEM	38	2	0	NA	NA	NA	NA	NA	NA	NA	NA	NA	NA	NA	NA	NA	NA	NA	NA	NA	NA	NA	NA	NA	NA	NA	NA	NA
DAG 18:1;0-20:2;0	DAG	GL	MEM	38	3	0	NA	NA	NA	NA	NA	NA	NA	NA	NA	NA	NA	NA	NA	NA	NA	NA	NA	NA	NA	NA	NA	NA	NA	NA	NA
DAG 18:1;0-20:3;0	DAG	GL	MEM	38	4	0	0.552193	0.466806	NA	NA	NA	NA	0.871346	1.44433	NA	NA	NA	NA	NA	NA	NA	NA	NA	NA	NA	NA	NA	NA	NA	NA	NA
DAG 18:1;0-20:4;0	DAG	GL	MEM	38	5	0	NA	NA	NA	NA	NA	NA	NA	NA	NA	NA	NA	NA	NA	NA	NA	NA	NA	NA	NA	NA	NA	NA	NA	NA	NA
DAG 18:2;0-18:2;0	DAG	GL	MEM	36	4	0	NA	NA	NA	NA	NA	NA	NA	NA	NA	NA	NA	NA	NA	NA	NA	NA	NA	NA	1.34926	NA	NA	NA	NA	NA	NA
DAG 18:2;0-20:4;0	DAG	GL	MEM	38	6	0	NA	NA	NA	NA	NA	NA	NA	NA	NA	NA	NA	NA	NA	NA	NA	NA	NA	NA	NA	NA	NA	NA	NA	NA	NA
HexCer 30:2;2	HexCer	SL	MEM	30	2	2	NA	NA	NA	NA	NA	NA	NA	NA	NA	NA	NA	NA	NA	NA	NA	NA	NA	NA	NA	NA	NA	NA	NA	NA	NA
HexCer 32:2;3	HexCer	SL	MEM	32	2	3	NA	NA	NA	NA	NA	NA	NA	NA	NA	NA	NA	NA	NA	NA	NA	NA	NA	NA	NA	NA	NA	NA	NA	NA	NA
HexCer 34:0;2	HexCer	SL	MEM	34	0	2	0.280007	NA	0.474204	0.29706	0.770683	0.538032	0.997264	1.44189	0.481249	0.702821	NA	NA	NA	NA	NA	NA	NA	NA	NA	0.302028	NA	NA	NA	NA	NA
HexCer 34:0;3	HexCer	SL	MEM	34	0	3	NA	NA	NA	NA	NA	NA	NA	NA	NA	NA	NA	NA	NA	NA	NA	NA	NA	NA	NA	NA	NA	NA	NA	NA	NA
HexCer 34:1;2	HexCer	SL	MEM	34	1	2	NA	NA	0.262712	0.315117	0.812764	0.460919	1.60915	1.40371	0.47378	0.93552	NA	0.519261	0.387241	0.419052	0.391923	0.402	NA	NA	NA	0.420785	NA	0.488245	0.547154	0.272306	NA
HexCer 34:1;3	HexCer	SL	MEM	34	1	3	NA	NA	NA	NA	NA	NA	NA	NA	NA	NA	NA	NA	NA	NA	NA	NA	NA	NA	NA	NA	NA	NA	NA	NA	NA
HexCer 36:0;2	HexCer	SL	MEM	36	0	2	0.609022	0.311758	0.975586	0.383834	1.34901	1.04476	2.1272	2.45931	0.888631	1.30758	0.368895	NA	NA	NA	NA	NA	NA	NA	NA	0.589583	0.233682	NA	0.319899	NA	NA
HexCer 36:1;2	HexCer	SL	MEM	36	1	2	0.326117	NA	0.546862	0.749933	2.43316	1.12281	3.11523	3.39776	1.1766	1.97454	0.538878	0.831044	0.741004	0.759375	0.812205	0.69062	0.360172	0.494201	0.495009	0.972718	0.610946	0.903136	1.01287	0.614353	0.220682
HexCer 38:0;2	HexCer	SL	MEM	38	0	2	0.382617	NA	0.725761	NA	1.0688	0.64835	1.39439	1.99366	0.669551	1.01349	0.324416	NA	NA	NA	NA	NA	NA	NA	NA	0.453765	NA	NA	NA	NA	NA
HexCer 38:0;3	HexCer	SL	MEM	38	0	3	NA	NA	NA	NA	NA	NA	NA	NA	NA	NA	NA	NA	NA	NA	NA	NA	NA	NA	NA	NA	NA	NA	NA	NA	NA
HexCer 38:1;2	HexCer	SL	MEM	38	1	2	0.25289	NA	0.429207	0.528108	1.60329	0.90957	2.09142	2.2184	0.824874	1.41147	0.300287	0.627052	0.533228	0.521637	0.561786	0.563758	0.336911	0.338731	0.48198	0.680684	0.483303	0.777463	0.805261	0.495031	NA
HexCer 40:0;2	HexCer	SL	MEM	40	0	2	0.267373	NA	0.7171	0.306258	1.02661	0.483066	1.06909	1.30999	0.461078	0.927167	0.250595	NA	NA	NA	NA	NA	NA	NA	NA	NA	NA	NA	NA	NA	NA
HexCer 40:0;3	HexCer	SL	MEM	40	0	3	NA	NA	NA	NA	NA	NA	NA	NA	NA	NA	NA	NA	NA	NA	NA	NA	NA	NA	NA	NA	NA	NA	NA	NA	NA
HexCer 40:1;2	HexCer	SL	MEM	40	1	2	0.326949	NA	0.589758	0.742725	1.99776	1.13417	2.50878	2.82613	1.05537	1.77499	0.456695	0.478526	0.495805	0.508298	0.583169	0.412458	NA	NA	0.435514	0.839628	0.57109	0.812445	0.975316	0.595977	0.234336
HexCer 40:1;3	HexCer	SL	MEM	40	1	3	NA	NA	NA	NA	NA	NA	NA	NA	NA	NA	NA	NA	NA	NA	NA	NA	NA	NA	NA	NA	NA	NA	NA	NA	NA
HexCer 40:2;2	HexCer	SL	MEM	40	2	2	NA	NA	NA	NA	NA	NA	NA	NA	NA	NA	NA	NA	NA	NA	NA	NA	NA	NA	NA	NA	NA	NA	NA	NA	NA
HexCer 42:0;2	HexCer	SL	MEM	42	0	2	0.43797	NA	0.729795	0.36058	1.03984	0.634587	1.37374	1.35692	0.475972	1.0194	0.332298	NA	NA	NA	NA	NA	NA	NA	NA	0.22364	NA	NA	NA	NA	NA
HexCer 42:0;3	HexCer	SL	MEM	42	0	3	NA	NA	NA	NA	NA	NA	NA	NA	NA	NA	NA	NA	NA	NA	NA	NA	NA	NA	NA	NA	NA	NA	NA	NA	NA
HexCer 42:1;2	HexCer	SL	MEM	42	1	2	NA	NA	NA	2.31425	4.6241	2.87765	6.52291	7.00862	2.68211	5.15742	NA	NA	NA	NA	NA	NA	NA	NA	NA	2.28658	NA	2.6519	2.43521	2.36496	NA
HexCer 42:1;3	HexCer	SL	MEM	42	1	3	NA	NA	NA	NA	NA	NA	NA	NA	NA	NA	NA	NA	NA	NA	NA	NA	NA	NA	NA	NA	NA	NA	NA	NA	NA
HexCer 42:2;2	HexCer	SL	MEM	42	2	2	0.243374	NA	0.327019	0.764929	1.39611	0.873945	2.21197	2.27667	0.754957	1.38252	0.336637	0.438175	0.468582	0.495234	0.490373	0.370416	NA	NA	NA	0.630673	0.632911	0.560053	0.715623	0.718522	0.432652
HexCer 42:2;3	HexCer	SL	MEM	42	2	3	NA	NA	NA	NA	NA	NA	NA	NA	NA	NA	NA	NA	NA	NA	NA	NA	NA	NA	NA	NA	NA	NA	NA	NA	NA
HexCer 44:0;3	HexCer	SL	MEM	44	0	3	NA	NA	NA	NA	NA	NA	NA	NA	NA	NA	NA	NA	NA	NA	NA	NA	NA	NA	NA	NA	NA	NA	NA	NA	NA
HexCer 44:1;3	HexCer	SL	MEM	44	1	3	NA	NA	NA	NA	NA	NA	NA	NA	NA	NA	NA	NA	NA	NA	NA	NA	NA	NA	NA	NA	NA	NA	NA	NA	NA
HexCer 44:2;2	HexCer	SL	MEM	44	2	2	NA	NA	NA	NA	NA	NA	NA	NA	NA	NA	NA	NA	NA	NA	NA	NA	NA	NA	NA	NA	NA	NA	NA	NA	NA
LPA 16:0;0	LPA	GPL	LYS	16	0	0	NA	NA	NA	NA	1.43491	0.853455	1.54019	3.94061	NA	2.9354	NA	NA	NA	NA	NA	NA	NA	NA	NA	NA	NA	NA	NA	NA	NA
LPA 16:1;0	LPA	GPL	LYS	16	1	0	NA	NA	NA	NA	NA	NA	NA	NA	NA	NA	NA	NA	NA	NA	NA	NA	NA	NA	NA	NA	NA	NA	NA	NA	NA
LPA 18:0;0	LPA	GPL	LYS	18	0	0	NA	NA	NA	NA	NA	NA	0.481274	1.35002	NA	0.990492	NA	NA	NA	NA	NA	NA	NA	NA	NA	NA	NA	NA	NA	NA	NA
LPA 18:1;0	LPA	GPL	LYS	18	1	0	NA	NA	NA	NA	2.33623	1.29078	2.36583	5.81127	NA	3.38561	NA	NA	NA	NA	NA	NA	NA	NA	NA	NA	NA	NA	NA	NA	NA
LPA 18:2;0	LPA	GPL	LYS	18	2	0	NA	NA	NA	NA	NA	NA	NA	NA	NA	NA	NA	NA	NA	NA	NA	NA	NA	NA	NA	NA	NA	NA	NA	NA	NA
LPA 18:3;0	LPA	GPL	LYS	18	3	0	NA	NA	NA	NA	NA	NA	NA	NA	100.2	NA	NA	NA	NA	NA	NA	NA	NA	NA	NA	NA	NA	NA	NA	NA	NA
LPA 20:0;0	LPA	GPL	LYS	20	0	0	NA	NA	NA	NA	NA	NA	NA	NA	NA	NA	NA	NA	NA	NA	NA	NA	NA	NA	NA	NA	NA	NA	NA	NA	NA
LPA 20:4;0	LPA	GPL	LYS	20	4	0	NA	NA	NA	NA	NA	NA	NA	NA	NA	NA	NA	NA	NA	NA	NA	NA	NA	NA	NA	NA	NA	NA	NA	NA	NA
LPA 20:5;0	LPA	GPL	LYS	20	5	0	NA	NA	NA	NA	NA	NA	NA	NA	NA	NA	NA	NA	NA	NA	NA	NA	NA	NA	NA	NA	NA	NA	NA	NA	NA
LPA 22:4;0	LPA	GPL	LYS	22	4	0	NA	NA	NA	NA	NA	NA	NA	NA	NA	NA	NA	NA	NA	NA	NA	NA	NA	NA	NA	NA	NA	NA	NA	NA	NA
LPA 22:5;0	LPA	GPL	LYS	22	5	0	NA	NA	NA	NA	NA	NA	NA	NA	NA	NA	NA	NA	NA	NA	NA	NA	NA	NA	NA	NA	NA	NA	NA	NA	NA
LPA 22:6;0	LPA	GPL	LYS	22	6	0	NA	NA	NA	NA	NA	NA	NA	NA	NA	NA	NA	NA	NA	NA	NA	NA	NA	NA	NA	NA	NA	NA	NA	NA	NA
LPA 24:3;0	LPA	GPL	LYS	24	3	0	NA	NA	NA	NA	NA	NA	NA	NA	NA	NA	NA	NA	NA	NA	NA	NA	NA	NA	NA	NA	NA	NA	NA	NA	NA
LPC 14:1;0	LPC	GPL	LYS	14	1	0	NA	NA	NA	NA	NA	NA	NA	NA	NA	NA	NA	NA	NA	NA	NA	NA	NA	NA	NA	NA	NA	NA	NA	NA	NA
LPC 16:0;0	LPC	GPL	LYS	16	0	0	5.23276	3.46472	8.92422	5.58027	26.3495	16.5892	35.0272	49.6739	17.6039	29.1766	10.3889	1.37792	1.3107	1.17595	1.29429	1.11607	1.33677	1.14986	3.16872	13.6994	8.9425	14.6772	14.0817	5.20666	4.53277
LPC 16:1;0	LPC	GPL	LYS	16	1	0	0.851778	0.607753	0.80947	0.859431	3.58389	2.33349	4.42786	7.32897	2.52271	3.83336	1.5232	NA	NA	NA	NA	NA	NA	NA	NA	2.33362	2.21865	1.8707	2.15413	0.798749	0.830389
LPC 18:0;0	LPC	GPL	LYS	18	0	0	2.22147	1.13414	3.2097	1.77409	13.7709	8.06536	17.2336	21.8746	8.40629	13.5339	5.04242	NA	0.447898	NA	NA	NA	0.384631	NA	0.841861	5.47524	3.11808	3.85185	3.20712	1.23287	0.741234
LPC 18:1;0	LPC	GPL	LYS	18	1	0	3.54196	1.98453	3.49631	2.51662	13.7306	10.1549	20.7809	31.3466	10.31	16.4053	6.84953	1.10974	1.07201	0.908467	1.04763	0.87118	1.0048	NA	1.71312	9.17961	7.32597	7.99978	7.98634	3.41482	3.1593
LPC 18:2;0	LPC	GPL	LYS	18	2	0	NA	NA	NA	NA	0.669441	0.558119	1.19418	2.24066	0.740056	0.856045	NA	NA	NA	NA	NA	NA	NA	NA	1.15767	0.566991	0.571526	NA	NA	NA	NA
LPC 20:1;0	LPC	GPL	LYS	20	1	0	NA	NA	NA	NA	0.773159	0.535424	0.926569	1.12462	NA	0.693534	NA	NA	NA	NA	NA	NA	NA	NA	NA	NA	NA	NA	NA	NA	NA
LPC 20:3;0	LPC	GPL	LYS	20	3	0	NA	NA	NA	NA	0.367695	NA	0.764492	1.00476	0.419297	NA	NA	NA	NA	NA	NA	NA	NA	NA	NA	NA	NA	NA	NA	NA	NA
LPC 20:4;0	LPC	GPL	LYS	20	4	0	NA	NA	NA	NA	0.354934	NA	0.834927	1.19422	0.397566	NA	NA	NA	NA	NA	NA	NA	NA	NA	NA	NA	NA	NA	NA	NA	NA
LPC 22:6;0	LPC	GPL	LYS	22	6	0	NA	NA	NA	NA	NA	1.13306	3.78434	6.82924	1.60119	0.684592	NA	NA	NA	NA	NA	NA	NA	NA	NA	0.648593	NA	0.904966	NA	NA	NA
LPC O- 16:0;0	LPC O-	GPL	LYS	16	0	0	1.79217	NA	4.06912	1.79806	8.66083	5.92177	11.864	17.5735	6.46732	9.82669	3.785	0.5112	0.522207	NA	NA	NA	0.719829	NA	0.505921	4.71331	3.22871	3.40618	2.94588	2.10598	1.55284
LPC O- 16:1;0	LPC O-	GPL	LYS	16	1	0	NA	NA	NA	NA	0.787375	0.422587	1.18328	1.74071	0.399964	0.680247	NA	NA	NA	NA	NA	NA	NA	NA	NA	NA	0.330767	NA	NA	NA	NA
LPC O- 18:0;0	LPC O-	GPL	LYS	18	0	0	0.908406	NA	1.59985	NA	3.75855	2.4889	5.15135	6.69981	2.44537	4.55074	1.52493	NA	NA	NA	NA	NA	NA	NA	NA	1.72836	1.16296	1.50372	1.03161	0.483944	NA
LPC O- 18:1;0	LPC O-	GPL	LYS	18	1	0	1.07706	NA	0.945729	0.553483	4.21911	2.90836	6.56721	8.78069	2.87067	4.90677	1.87626	0.447565	0.377627	NA	NA	NA	NA	NA	NA	2.35675	2.1219	1.89642	1.94999	1.25417	0.877919
LPE 16:0;0	LPE	GPL	LYS	16	0	0	1.03301	0.981078	2.15892	0.535132	2.86109	2.17637	4.46406	7.11049	2.21995	3.23938	1.30761	0.324103	0.27896	0.296149	NA	NA	0.310506	NA	NA	1.62084	1.06079	2.09171	1.71081	1.05208	0.948027
LPE 16:1;0	LPE	GPL	LYS	16	1	0	NA	NA	NA	NA	0.296783	0.295085	0.626873	1.01239	NA	0.371401	NA	NA	NA	NA	NA	NA	NA	NA	NA	NA	NA	0.21343	0.313546	0.234341	0.315011
LPE 16:2;0	LPE	GPL	LYS	16	2	0	NA	NA	NA	NA	NA	NA	NA	NA	NA	NA	NA	NA	NA	NA	NA	NA	NA	NA	NA	NA	NA	NA	NA	NA	NA
LPE 18:0;0	LPE	GPL	LYS	18	0	0	3.94603	3.74416	5.57191	1.48048	7.71156	5.19126	11.7664	15.113	6.11891	9.29655	4.3937	1.29769	1.00201	0.889773	0.889368	0.817413	0.961061	0.942402	0.954258	5.78441	2.76175	4.89958	3.57131	2.28195	1.68192
LPE 18:1;0	LPE	GPL	LYS	18	1	0	1.42391	1.15192	1.57482	1.06739	3.9853	3.2671	6.51831	10.4851	2.98684	4.55587	1.51897	0.989941	0.961726	0.96087	0.661036	0.712695	0.552006	0.861426	0.647881	2.19167	2.01853	2.96063	3.15639	2.41959	2.64925
LPE 18:2;0	LPE	GPL	LYS	18	2	0	NA	NA	NA	NA	0.313363	NA	0.569675	0.887551	NA	0.421867	NA	NA	NA	NA	NA	NA	NA	NA	NA	NA	NA	NA	0.252025	0.20525	0.189143
LPE 20:1;0	LPE	GPL	LYS	20	1	0	NA	NA	NA	NA	NA	NA	0.309003	NA	NA	NA	NA	NA	NA	NA	NA	NA	NA	NA	NA	NA	NA	NA	NA	NA	NA
LPE 20:2;0	LPE	GPL	LYS	20	2	0	NA	NA	NA	NA	NA	NA	NA	NA	NA	NA	NA	0.305389	0.407785	0.285733	NA	0.199561	NA	NA	NA	NA	NA	NA	0.239985	0.296643	0.298323
LPE 20:3;0	LPE	GPL	LYS	20	3	0	NA	NA	0.497673	NA	0.75254	0.53176	1.13714	1.42432	0.582265	0.958305	NA	NA	NA	NA	NA	NA	NA	NA	NA	NA	NA	NA	0.66294	0.530367	NA
LPE 20:4;0	LPE	GPL	LYS	20	4	0	0.672426	0.752206	0.814466	0.652007	1.8661	1.40211	2.61178	3.23842	1.22824	2.17381	0.792962	0.47881	0.438444	0.391825	NA	0.388199	NA	NA	0.368839	0.842643	0.721155	0.691298	0.995979	0.635436	0.423449
LPE 22:3;0	LPE	GPL	LYS	22	3	0	NA	NA	NA	NA	NA	NA	NA	NA	NA	NA	NA	NA	NA	NA	NA	NA	NA	NA	NA	NA	NA	NA	NA	NA	NA
LPE O- 16:0;0	LPE O-	GPL	LYS	16	0	0	1.00028	NA	3.16028	0.936383	1.89711	1.13079	2.68562	3.09424	1.16194	1.95994	1.05511	NA	NA	NA	NA	NA	NA	NA	NA	0.334866	NA	NA	NA	0.214199	NA
LPE O- 16:1;0	LPE O-	GPL	LYS	16	1	0	0.801387	0.31159	1.21436	0.615483	2.54379	1.34593	4.28474	6.06385	2.01832	2.84014	1.37992	0.36494	0.366919	0.308837	0.333105	0.25214	0.332039	0.48026	0.469682	2.35895	1.63582	1.9659	1.40171	1.4639	1.06564
LPE O- 18:0;0	LPE O-	GPL	LYS	18	0	0	2.04546	NA	3.92516	1.15326	3.6462	2.15076	5.38228	5.67805	2.1476	4.31051	2.03101	NA	NA	NA	NA	NA	NA	NA	NA	0.703265	0.390078	0.497264	0.440306	0.330955	NA
LPE O- 18:1;0	LPE O-	GPL	LYS	18	1	0	1.74644	0.503082	2.24485	0.992995	4.78024	2.54759	7.73645	9.57193	3.24426	5.3925	2.42821	0.536844	0.491339	0.436199	0.451343	0.364452	0.522014	0.830941	0.533873	3.43466	2.5857	3.13089	2.32374	2.17968	1.5351
LPE O- 18:2;0	LPE O-	GPL	LYS	18	2	0	0.247608	NA	NA	NA	0.907719	0.53291	1.86693	2.64854	0.641566	1.03962	0.371074	NA	0.190751	NA	NA	NA	NA	NA	NA	0.783198	0.862722	0.736745	0.700994	0.775285	0.653558
LPI 14:0;0	LPI	GPL	LYS	14	0	0	NA	NA	NA	NA	NA	NA	NA	NA	NA	NA	NA	NA	NA	NA	NA	NA	NA	NA	NA	NA	NA	NA	NA	NA	NA
LPI 16:0;0	LPI	GPL	LYS	16	0	0	NA	NA	0.482535	NA	0.529571	NA	0.773278	0.772424	NA	0.490524	NA	NA	NA	NA	NA	NA	NA	NA	NA	NA	NA	NA	NA	NA	NA
LPI 16:1;0	LPI	GPL	LYS	16	1	0	NA	NA	NA	NA	NA	NA	NA	NA	NA	NA	NA	NA	NA	NA	NA	NA	NA	NA	NA	NA	NA	NA	NA	NA	NA
LPI 18:0;0	LPI	GPL	LYS	18	0	0	4.53607	4.77775	7.22493	3.07649	8.8863	7.34714	14.3827	16.5955	5.78964	14.0999	3.8457	3.86758	4.12625	4.12992	4.09379	3.14383	2.32396	4.57751	4.27791	2.87851	2.58664	6.54383	4.59718	5.69891	3.83658
LPI 18:1;0	LPI	GPL	LYS	18	1	0	NA	NA	0.687207	0.42783	1.1705	1.11644	1.90123	2.46071	NA	1.34038	0.356797	0.784371	0.852959	0.742493	0.832829	0.766221	NA	0.899584	0.696002	NA	0.461591	0.915992	0.925128	1.40745	1.05756
LPI 18:2;0	LPI	GPL	LYS	18	2	0	NA	NA	NA	NA	NA	NA	NA	NA	NA	NA	NA	NA	NA	NA	NA	NA	NA	NA	NA	NA	NA	NA	NA	NA	NA
LPI 20:2;0	LPI	GPL	LYS	20	2	0	NA	NA	NA	NA	NA	NA	NA	NA	NA	NA	NA	NA	NA	NA	0.273657	NA	NA	NA	NA	NA	NA	NA	NA	0.328686	NA
LPI 20:4;0	LPI	GPL	LYS	20	4	0	NA	1.00133	0.521953	NA	0.61052	0.426547	1.31333	2.10291	NA	0.730995	NA	NA	NA	NA	NA	NA	NA	NA	NA	NA	0.455698	NA	NA	NA	NA
LPI 20:5;0	LPI	GPL	LYS	20	5	0	NA	NA	NA	NA	NA	NA	NA	NA	NA	NA	NA	NA	NA	NA	NA	NA	NA	NA	NA	NA	NA	NA	NA	NA	NA
LPI 22:6;0	LPI	GPL	LYS	22	6	0	NA	NA	NA	NA	NA	NA	NA	0.854118	NA	NA	NA	NA	NA	NA	NA	NA	NA	0.334454	0.322392	NA	NA	0.550153	NA	NA	NA
LPS 16:1;0	LPS	GPL	LYS	16	1	0	NA	NA	NA	NA	NA	NA	NA	NA	NA	NA	NA	NA	NA	NA	NA	NA	NA	NA	NA	NA	NA	NA	NA	NA	NA
LPS 18:0;0	LPS	GPL	LYS	18	0	0	5.6105	5.08157	7.91985	2.79029	9.12274	6.0231	10.5628	11.0718	4.07286	10.4501	2.00411	1.24022	NA	NA	1.40572	1.00879	NA	2.10303	2.53968	NA	2.22329	4.49629	3.21294	2.52475	1.94759
LPS 18:1;0	LPS	GPL	LYS	18	1	0	NA	1.80874	1.54779	1.37821	5.4535	3.82859	7.87221	10.6765	NA	6.1706	1.15421	1.63387	1.67355	1.57374	1.73456	1.21268	NA	1.78071	2.65426	NA	2.21203	2.77973	2.61773	2.9569	2.955
LPS 20:0;0	LPS	GPL	LYS	20	0	0	NA	NA	NA	NA	NA	NA	NA	NA	NA	NA	NA	NA	NA	NA	NA	NA	NA	NA	NA	NA	NA	NA	NA	NA	NA
LPS 20:2;0	LPS	GPL	LYS	20	2	0	NA	NA	NA	NA	NA	NA	NA	NA	NA	NA	NA	NA	NA	NA	NA	NA	NA	NA	NA	NA	NA	NA	NA	NA	NA
LPS 20:3;0	LPS	GPL	LYS	20	3	0	NA	NA	NA	NA	1.17426	NA	1.73953	NA	NA	NA	NA	NA	NA	NA	NA	NA	NA	NA	NA	NA	NA	NA	NA	NA	NA
LPS 20:4;0	LPS	GPL	LYS	20	4	0	NA	NA	NA	NA	NA	NA	NA	NA	NA	NA	NA	NA	NA	NA	NA	NA	NA	NA	NA	NA	NA	NA	NA	NA	NA
LPS 22:0;0	LPS	GPL	LYS	22	0	0	NA	NA	NA	NA	NA	NA	NA	NA	NA	NA	NA	NA	NA	NA	NA	NA	NA	NA	NA	NA	NA	NA	NA	NA	NA
LPS 22:1;0	LPS	GPL	LYS	22	1	0	NA	NA	NA	NA	NA	NA	NA	NA	NA	NA	NA	NA	NA	NA	NA	NA	NA	NA	NA	NA	NA	NA	NA	NA	NA
LPS 22:6;0	LPS	GPL	LYS	22	6	0	NA	NA	NA	NA	NA	NA	1.14339	NA	NA	1.6886	NA	NA	NA	NA	NA	NA	NA	1.29052	2.39105	NA	NA	2.19838	NA	NA	NA
PA 14:0;0-16:0;0	PA	GPL	MEM	30	0	0	NA	NA	NA	NA	1.94698	NA	NA	NA	NA	NA	NA	NA	NA	NA	NA	NA	NA	NA	NA	NA	NA	NA	NA	NA	NA
PA 14:0;0-17:0;0	PA	GPL	MEM	31	0	0	NA	NA	NA	NA	NA	NA	NA	NA	NA	NA	NA	NA	NA	NA	NA	NA	NA	NA	NA	NA	NA	NA	NA	NA	NA
PA 14:0;0-18:0;0	PA	GPL	MEM	32	0	0	NA	NA	NA	NA	NA	NA	NA	NA	NA	NA	NA	NA	NA	NA	NA	NA	NA	NA	NA	NA	NA	NA	NA	NA	NA
PA 14:0;0-18:1;0	PA	GPL	MEM	32	1	0	NA	NA	NA	NA	0.726455	NA	1.25461	2.44708	NA	1.24482	NA	NA	NA	NA	NA	NA	NA	NA	NA	NA	NA	NA	NA	NA	NA
PA 14:0;0-18:2;0	PA	GPL	MEM	32	2	0	NA	NA	NA	NA	NA	NA	NA	NA	NA	NA	NA	NA	NA	NA	NA	NA	NA	NA	NA	NA	NA	NA	NA	NA	NA
PA 14:0;0-20:4;0	PA	GPL	MEM	34	4	0	NA	NA	NA	NA	NA	NA	NA	NA	NA	NA	NA	NA	NA	NA	NA	NA	NA	NA	NA	NA	NA	NA	NA	NA	NA
PA 15:0;0-15:0;0	PA	GPL	MEM	30	0	0	NA	NA	NA	NA	NA	NA	NA	NA	NA	NA	NA	NA	NA	NA	NA	NA	NA	NA	NA	NA	NA	NA	NA	NA	NA
PA 15:0;0-16:0;0	PA	GPL	MEM	31	0	0	NA	NA	NA	NA	NA	NA	NA	NA	NA	NA	NA	NA	NA	NA	NA	NA	NA	NA	NA	NA	NA	NA	NA	NA	NA
PA 15:0;0-16:1;0	PA	GPL	MEM	31	1	0	NA	NA	NA	NA	NA	NA	NA	NA	NA	NA	NA	NA	NA	NA	NA	NA	NA	NA	NA	NA	NA	NA	NA	NA	NA
PA 15:0;0-18:0;0	PA	GPL	MEM	33	0	0	NA	NA	NA	NA	NA	NA	NA	NA	NA	NA	NA	NA	NA	NA	NA	NA	NA	NA	NA	NA	NA	NA	NA	NA	NA
PA 15:0;0-18:1;0	PA	GPL	MEM	33	1	0	NA	NA	NA	NA	NA	NA	NA	NA	NA	NA	NA	NA	NA	NA	NA	NA	NA	NA	NA	NA	NA	NA	NA	NA	NA
PA 15:0;0-18:2;0	PA	GPL	MEM	33	2	0	NA	NA	NA	NA	NA	NA	NA	NA	NA	NA	NA	NA	NA	NA	NA	NA	NA	NA	NA	NA	NA	NA	NA	NA	NA
PA 15:0;0-20:3;0	PA	GPL	MEM	35	3	0	NA	NA	NA	NA	NA	NA	NA	NA	NA	NA	NA	NA	NA	NA	NA	NA	NA	NA	NA	NA	NA	NA	NA	NA	NA
PA 15:0;0-20:4;0	PA	GPL	MEM	35	4	0	NA	NA	NA	NA	NA	NA	NA	NA	NA	NA	NA	NA	NA	NA	NA	NA	NA	NA	NA	NA	NA	NA	NA	NA	NA
PA 15:0;0-22:4;0	PA	GPL	MEM	37	4	0	NA	NA	NA	NA	NA	NA	NA	NA	NA	NA	NA	NA	NA	NA	NA	NA	NA	NA	NA	NA	NA	NA	NA	NA	NA
PA 16:0;0-16:0;0	PA	GPL	MEM	32	0	0	NA	NA	NA	NA	4.11834	NA	4.4676	6.40477	NA	3.96358	NA	NA	NA	NA	NA	NA	NA	NA	NA	NA	NA	1.94563	NA	NA	NA
PA 16:0;0-16:1;0	PA	GPL	MEM	32	1	0	NA	NA	NA	NA	3.15336	NA	4.00432	8.46606	NA	2.40155	NA	NA	NA	NA	NA	NA	NA	NA	NA	NA	NA	NA	NA	NA	NA
PA 16:0;0-17:0;0	PA	GPL	MEM	33	0	0	NA	NA	NA	NA	NA	NA	NA	NA	NA	NA	NA	NA	NA	NA	NA	NA	NA	NA	NA	NA	NA	NA	NA	NA	NA
PA 16:0;0-17:1;0	PA	GPL	MEM	33	1	0	NA	NA	NA	NA	NA	NA	NA	NA	NA	NA	NA	NA	NA	NA	NA	NA	NA	NA	NA	NA	NA	NA	NA	NA	NA
PA 16:0;0-18:0;0	PA	GPL	MEM	34	0	0	NA	NA	NA	NA	NA	NA	NA	NA	NA	NA	NA	NA	NA	NA	NA	NA	NA	NA	NA	NA	NA	NA	NA	NA	NA
PA 16:0;0-18:1;0	PA	GPL	MEM	34	1	0	4.6661	3.42055	7.18343	4.09111	10.536	5.6821	15.6556	24.3843	7.93091	11.4311	3.66633	NA	NA	NA	NA	NA	NA	3.34707	NA	6.46711	3.08963	4.12466	4.41475	3.23652	3.3431
PA 16:0;0-18:2;0	PA	GPL	MEM	34	2	0	NA	NA	NA	NA	NA	NA	3.92137	NA	NA	NA	NA	NA	NA	NA	NA	NA	NA	NA	NA	NA	NA	NA	NA	NA	NA
PA 16:0;0-18:3;0	PA	GPL	MEM	34	3	0	NA	NA	NA	NA	NA	NA	NA	NA	NA	NA	NA	NA	NA	NA	NA	NA	NA	NA	NA	NA	NA	NA	NA	NA	NA
PA 16:0;0-19:1;0	PA	GPL	MEM	35	1	0	NA	NA	NA	NA	NA	NA	NA	NA	NA	NA	NA	NA	NA	NA	NA	NA	NA	NA	NA	NA	NA	NA	NA	NA	NA
PA 16:0;0-20:0;0	PA	GPL	MEM	36	0	0	NA	NA	NA	NA	NA	NA	NA	NA	NA	NA	NA	NA	NA	NA	NA	NA	NA	NA	NA	NA	NA	NA	NA	NA	NA
PA 16:0;0-20:1;0	PA	GPL	MEM	36	1	0	NA	NA	NA	NA	NA	NA	NA	NA	NA	NA	NA	NA	NA	NA	NA	NA	NA	NA	NA	NA	NA	NA	NA	0.326881	NA
PA 16:0;0-20:2;0	PA	GPL	MEM	36	2	0	NA	NA	NA	NA	NA	NA	NA	NA	NA	NA	NA	NA	NA	NA	NA	NA	NA	NA	NA	NA	NA	NA	NA	NA	NA
PA 16:0;0-20:3;0	PA	GPL	MEM	36	3	0	NA	NA	NA	NA	NA	NA	NA	NA	NA	NA	NA	NA	NA	NA	NA	NA	NA	NA	NA	NA	NA	NA	NA	NA	NA
PA 16:0;0-20:4;0	PA	GPL	MEM	36	4	0	NA	NA	NA	NA	NA	NA	NA	NA	NA	NA	NA	NA	NA	NA	NA	NA	NA	NA	NA	NA	NA	NA	NA	NA	NA
PA 16:0;0-20:5;0	PA	GPL	MEM	36	5	0	NA	NA	NA	NA	NA	NA	NA	NA	NA	NA	NA	NA	NA	NA	NA	NA	NA	NA	NA	NA	NA	NA	NA	NA	NA
PA 16:0;0-22:1;0	PA	GPL	MEM	38	1	0	NA	NA	NA	NA	NA	NA	NA	NA	NA	NA	NA	NA	NA	NA	NA	NA	NA	NA	NA	NA	NA	NA	NA	NA	NA
PA 16:0;0-22:2;0	PA	GPL	MEM	38	2	0	NA	NA	NA	NA	NA	NA	NA	NA	NA	NA	NA	NA	NA	NA	NA	NA	NA	NA	NA	NA	NA	NA	NA	NA	NA
PA 16:0;0-22:4;0	PA	GPL	MEM	38	4	0	NA	NA	NA	NA	NA	NA	NA	NA	NA	NA	NA	NA	NA	NA	NA	NA	NA	NA	NA	NA	NA	NA	NA	NA	NA
PA 16:0;0-22:5;0	PA	GPL	MEM	38	5	0	NA	NA	NA	NA	NA	NA	NA	NA	NA	NA	NA	NA	NA	NA	NA	NA	NA	NA	NA	NA	NA	NA	NA	NA	NA
PA 16:0;0-22:6;0	PA	GPL	MEM	38	6	0	NA	NA	NA	NA	NA	NA	NA	NA	NA	NA	NA	NA	NA	NA	NA	NA	NA	NA	NA	NA	NA	NA	NA	NA	NA
PA 16:1;0-16:1;0	PA	GPL	MEM	32	2	0	NA	NA	NA	NA	NA	NA	NA	NA	NA	NA	NA	NA	NA	NA	NA	NA	NA	NA	NA	NA	NA	NA	NA	NA	NA
PA 16:1;0-17:0;0	PA	GPL	MEM	33	1	0	NA	NA	NA	NA	NA	NA	NA	NA	NA	NA	NA	NA	NA	NA	NA	NA	NA	NA	NA	NA	NA	NA	NA	NA	NA
PA 16:1;0-18:0;0	PA	GPL	MEM	34	1	0	0.922001	0.558648	NA	NA	2.30009	0.864953	2.44655	5.23088	NA	1.88242	NA	NA	NA	NA	NA	NA	NA	0.469415	NA	NA	0.708831	NA	NA	0.743135	NA
PA 16:1;0-18:1;0	PA	GPL	MEM	34	2	0	NA	NA	NA	NA	1.87478	NA	0.824597	6.47192	NA	NA	NA	NA	NA	NA	NA	NA	NA	NA	NA	NA	NA	NA	NA	NA	NA
PA 16:1;0-18:2;0	PA	GPL	MEM	34	3	0	NA	NA	NA	NA	NA	NA	NA	NA	NA	NA	NA	NA	NA	NA	NA	NA	NA	NA	NA	NA	NA	NA	NA	NA	NA
PA 16:1;0-20:2;0	PA	GPL	MEM	36	3	0	NA	NA	NA	NA	NA	NA	NA	NA	NA	NA	NA	NA	NA	NA	NA	NA	NA	NA	NA	NA	NA	NA	NA	NA	NA
PA 16:1;0-20:3;0	PA	GPL	MEM	36	4	0	NA	NA	NA	NA	NA	NA	NA	NA	NA	NA	NA	NA	NA	NA	NA	NA	NA	NA	NA	NA	NA	NA	NA	NA	NA
PA 16:1;0-20:4;0	PA	GPL	MEM	36	5	0	NA	NA	NA	NA	NA	NA	NA	NA	NA	NA	NA	NA	NA	NA	NA	NA	NA	NA	NA	NA	NA	NA	NA	NA	NA
PA 16:1;0-22:4;0	PA	GPL	MEM	38	5	0	NA	NA	NA	NA	NA	NA	NA	NA	NA	NA	NA	NA	NA	NA	NA	NA	NA	NA	NA	NA	NA	NA	NA	NA	NA
PA 16:1;0-22:5;0	PA	GPL	MEM	38	6	0	NA	NA	NA	NA	NA	NA	NA	NA	NA	NA	NA	NA	NA	NA	NA	NA	NA	NA	NA	NA	NA	NA	NA	NA	NA
PA 17:0;0-17:1;0	PA	GPL	MEM	34	1	0	NA	NA	NA	NA	NA	NA	NA	NA	NA	NA	NA	NA	NA	NA	NA	NA	NA	NA	NA	NA	NA	NA	NA	NA	NA
PA 17:0;0-18:0;0	PA	GPL	MEM	35	0	0	NA	NA	NA	NA	NA	NA	NA	NA	NA	NA	NA	NA	NA	NA	NA	NA	NA	NA	NA	NA	NA	NA	NA	NA	NA
PA 17:0;0-18:1;0	PA	GPL	MEM	35	1	0	NA	NA	NA	NA	NA	NA	NA	NA	NA	NA	NA	NA	NA	NA	NA	NA	NA	NA	NA	NA	NA	NA	NA	NA	NA
PA 17:0;0-18:2;0	PA	GPL	MEM	35	2	0	NA	NA	NA	NA	NA	NA	NA	NA	NA	NA	NA	NA	NA	NA	NA	NA	NA	NA	NA	NA	NA	NA	NA	NA	NA
PA 17:0;0-18:3;0	PA	GPL	MEM	35	3	0	NA	NA	NA	NA	NA	NA	NA	NA	NA	NA	NA	NA	NA	NA	NA	NA	NA	NA	NA	NA	NA	NA	NA	NA	NA
PA 17:0;0-20:1;0	PA	GPL	MEM	37	1	0	NA	NA	NA	NA	NA	NA	NA	NA	NA	NA	NA	NA	NA	NA	NA	NA	NA	NA	NA	NA	NA	NA	NA	NA	NA
PA 17:0;0-20:2;0	PA	GPL	MEM	37	2	0	NA	NA	NA	NA	NA	NA	NA	NA	NA	NA	NA	NA	NA	NA	NA	NA	NA	NA	NA	NA	NA	NA	NA	NA	NA
PA 17:0;0-20:3;0	PA	GPL	MEM	37	3	0	NA	NA	NA	NA	NA	NA	NA	NA	NA	NA	NA	NA	NA	NA	NA	NA	NA	NA	NA	NA	NA	NA	NA	NA	NA
PA 17:0;0-20:4;0	PA	GPL	MEM	37	4	0	NA	NA	NA	NA	NA	NA	NA	NA	NA	NA	NA	NA	NA	NA	NA	NA	NA	NA	NA	NA	NA	NA	NA	NA	NA
PA 17:0;0-22:4;0	PA	GPL	MEM	39	4	0	NA	NA	NA	NA	NA	NA	NA	NA	NA	NA	NA	NA	NA	NA	NA	NA	NA	NA	NA	NA	NA	NA	NA	NA	NA
PA 17:0;0-22:5;0	PA	GPL	MEM	39	5	0	NA	NA	NA	NA	NA	NA	NA	NA	NA	NA	NA	NA	NA	NA	NA	NA	NA	NA	NA	NA	NA	NA	NA	NA	NA
PA 17:1;0-17:1;0	PA	GPL	MEM	34	2	0	NA	NA	NA	NA	NA	NA	NA	NA	NA	NA	NA	NA	NA	NA	NA	NA	NA	NA	NA	NA	NA	NA	NA	NA	NA
PA 17:1;0-18:0;0	PA	GPL	MEM	35	1	0	NA	NA	NA	NA	NA	NA	NA	NA	NA	NA	NA	NA	NA	NA	NA	NA	NA	NA	NA	NA	NA	NA	NA	NA	NA
PA 17:1;0-18:1;0	PA	GPL	MEM	35	2	0	NA	NA	NA	NA	NA	NA	NA	NA	NA	NA	NA	NA	NA	NA	NA	NA	NA	NA	NA	NA	NA	NA	NA	NA	NA
PA 17:1;0-18:2;0	PA	GPL	MEM	35	3	0	NA	NA	NA	NA	NA	NA	NA	NA	NA	NA	NA	NA	NA	NA	NA	NA	NA	NA	NA	NA	NA	NA	NA	NA	NA
PA 18:0;0-18:0;0	PA	GPL	MEM	36	0	0	NA	NA	NA	NA	NA	NA	NA	NA	NA	NA	NA	NA	NA	NA	NA	NA	NA	NA	NA	NA	NA	NA	NA	NA	NA
PA 18:0;0-18:1;0	PA	GPL	MEM	36	1	0	NA	NA	2.48981	NA	5.70685	3.65231	9.77219	15.0488	NA	6.83396	NA	NA	NA	NA	NA	NA	NA	2.40255	NA	NA	1.69304	3.62893	NA	2.23643	NA
PA 18:0;0-18:2;0	PA	GPL	MEM	36	2	0	3.0807	1.93041	3.84581	NA	4.08771	2.47483	5.95237	9.92043	NA	3.36749	NA	NA	NA	NA	NA	NA	NA	NA	NA	NA	2.17418	1.64567	NA	NA	NA
PA 18:0;0-18:3;0	PA	GPL	MEM	36	3	0	NA	NA	NA	NA	NA	NA	NA	NA	NA	NA	NA	NA	NA	NA	NA	NA	NA	NA	NA	NA	NA	NA	NA	NA	NA
PA 18:0;0-20:1;0	PA	GPL	MEM	38	1	0	NA	NA	NA	NA	NA	NA	NA	NA	NA	NA	NA	NA	NA	NA	NA	NA	NA	NA	NA	NA	NA	NA	NA	NA	NA
PA 18:0;0-20:2;0	PA	GPL	MEM	38	2	0	NA	NA	NA	NA	NA	NA	NA	NA	NA	NA	NA	NA	NA	NA	NA	NA	NA	NA	NA	NA	NA	NA	NA	NA	NA
PA 18:0;0-20:3;0	PA	GPL	MEM	38	3	0	NA	NA	NA	NA	2.05328	NA	0.637714	NA	NA	NA	NA	NA	NA	NA	NA	NA	NA	NA	NA	NA	NA	NA	NA	NA	NA
PA 18:0;0-20:4;0	PA	GPL	MEM	38	4	0	NA	2.54146	NA	NA	1.045	NA	2.87462	NA	NA	2.44697	NA	NA	NA	NA	NA	NA	NA	NA	NA	NA	NA	NA	NA	NA	NA
PA 18:0;0-20:5;0	PA	GPL	MEM	38	5	0	NA	NA	NA	NA	NA	NA	NA	NA	NA	NA	NA	NA	NA	NA	NA	NA	NA	NA	NA	NA	NA	NA	NA	NA	NA
PA 18:0;0-22:4;0	PA	GPL	MEM	40	4	0	NA	NA	NA	NA	NA	NA	NA	NA	NA	NA	NA	NA	NA	NA	NA	NA	NA	NA	NA	NA	NA	NA	NA	NA	NA
PA 18:0;0-22:5;0	PA	GPL	MEM	40	5	0	NA	NA	NA	NA	NA	NA	NA	NA	NA	NA	NA	NA	NA	NA	NA	NA	NA	NA	NA	NA	NA	NA	NA	NA	NA
PA 18:0;0-22:6;0	PA	GPL	MEM	40	6	0	NA	NA	NA	NA	NA	NA	NA	NA	NA	NA	NA	NA	NA	NA	NA	NA	NA	NA	NA	NA	NA	NA	NA	NA	NA
PA 18:1;0-18:1;0	PA	GPL	MEM	36	2	0	1.08079	0.631681	1.27218	NA	2.69979	1.04344	5.46292	7.25163	NA	2.37134	NA	NA	NA	NA	NA	NA	NA	NA	NA	NA	0.936983	0.621596	NA	NA	NA
PA 18:1;0-18:2;0	PA	GPL	MEM	36	3	0	NA	NA	NA	NA	NA	NA	NA	NA	NA	NA	NA	NA	NA	NA	NA	NA	NA	NA	NA	NA	NA	NA	NA	NA	NA
PA 18:1;0-18:3;0	PA	GPL	MEM	36	4	0	NA	NA	NA	NA	NA	NA	NA	NA	NA	NA	NA	NA	NA	NA	NA	NA	NA	NA	NA	NA	NA	NA	NA	NA	NA
PA 18:1;0-19:0;0	PA	GPL	MEM	37	1	0	NA	NA	NA	NA	NA	NA	NA	NA	NA	NA	NA	NA	NA	NA	NA	NA	NA	NA	NA	NA	NA	NA	NA	NA	NA
PA 18:1;0-19:1;0	PA	GPL	MEM	37	2	0	NA	NA	NA	NA	NA	NA	NA	NA	NA	NA	NA	NA	NA	NA	NA	NA	NA	NA	NA	NA	NA	NA	NA	NA	NA
PA 18:1;0-20:0;0	PA	GPL	MEM	38	1	0	NA	NA	NA	NA	NA	NA	NA	NA	NA	NA	NA	NA	NA	NA	NA	NA	NA	NA	NA	NA	NA	NA	NA	NA	NA
PA 18:1;0-20:1;0	PA	GPL	MEM	38	2	0	NA	NA	NA	NA	NA	NA	NA	NA	NA	NA	NA	NA	NA	NA	NA	NA	NA	NA	NA	NA	NA	NA	NA	NA	NA
PA 18:1;0-20:2;0	PA	GPL	MEM	38	3	0	NA	NA	NA	NA	NA	NA	2.18096	NA	NA	NA	NA	NA	NA	NA	NA	NA	NA	NA	NA	NA	NA	NA	NA	NA	NA
PA 18:1;0-20:3;0	PA	GPL	MEM	38	4	0	NA	NA	NA	NA	0.611259	NA	1.78191	NA	NA	NA	NA	NA	NA	NA	NA	NA	NA	NA	NA	NA	NA	NA	NA	NA	NA
PA 18:1;0-20:4;0	PA	GPL	MEM	38	5	0	NA	NA	NA	NA	NA	NA	NA	NA	NA	NA	NA	NA	NA	NA	NA	NA	NA	NA	NA	NA	NA	NA	NA	NA	NA
PA 18:1;0-20:5;0	PA	GPL	MEM	38	6	0	NA	NA	NA	NA	NA	NA	NA	NA	NA	NA	NA	NA	NA	NA	NA	NA	NA	NA	NA	NA	NA	NA	NA	NA	NA
PA 18:1;0-22:4;0	PA	GPL	MEM	40	5	0	NA	NA	NA	NA	NA	NA	NA	NA	NA	NA	NA	NA	NA	NA	NA	NA	NA	NA	NA	NA	NA	NA	NA	NA	NA
PA 18:1;0-22:5;0	PA	GPL	MEM	40	6	0	NA	NA	NA	NA	NA	NA	NA	NA	NA	NA	NA	NA	NA	NA	NA	NA	NA	NA	NA	NA	NA	NA	NA	NA	NA
PA 18:1;0-22:6;0	PA	GPL	MEM	40	7	0	NA	NA	NA	NA	NA	NA	NA	NA	NA	NA	NA	NA	NA	NA	NA	NA	NA	NA	NA	NA	NA	NA	NA	NA	NA
PA 18:1;0-24:4;0	PA	GPL	MEM	42	5	0	NA	NA	NA	NA	NA	NA	NA	NA	NA	NA	NA	NA	NA	NA	NA	NA	NA	NA	NA	NA	NA	NA	NA	NA	NA
PA 18:2;0-18:2;0	PA	GPL	MEM	36	4	0	NA	NA	NA	NA	NA	NA	NA	NA	NA	NA	NA	NA	NA	NA	NA	NA	NA	NA	NA	NA	NA	NA	NA	NA	NA
PA 18:2;0-19:0;0	PA	GPL	MEM	37	2	0	NA	NA	NA	NA	NA	NA	NA	NA	NA	NA	NA	NA	NA	NA	NA	NA	NA	NA	NA	NA	NA	NA	NA	NA	NA
PA 18:2;0-19:1;0	PA	GPL	MEM	37	3	0	NA	NA	NA	NA	NA	NA	NA	NA	NA	NA	NA	NA	NA	NA	NA	NA	NA	NA	NA	NA	NA	NA	NA	NA	NA
PA 18:2;0-20:0;0	PA	GPL	MEM	38	2	0	NA	NA	NA	NA	NA	NA	NA	NA	NA	NA	NA	NA	NA	NA	NA	NA	NA	NA	NA	NA	NA	NA	NA	NA	NA
PA 18:2;0-20:1;0	PA	GPL	MEM	38	3	0	NA	NA	NA	NA	NA	NA	NA	NA	NA	NA	NA	NA	NA	NA	NA	NA	NA	NA	NA	NA	NA	NA	NA	NA	NA
PA 18:2;0-20:2;0	PA	GPL	MEM	38	4	0	NA	NA	NA	NA	NA	NA	NA	NA	NA	NA	NA	NA	NA	NA	NA	NA	NA	NA	NA	NA	NA	NA	NA	NA	NA
PA 18:2;0-20:3;0	PA	GPL	MEM	38	5	0	NA	NA	NA	NA	NA	NA	NA	NA	NA	NA	NA	NA	NA	NA	NA	NA	NA	NA	NA	NA	NA	NA	NA	NA	NA
PA 18:2;0-20:4;0	PA	GPL	MEM	38	6	0	NA	NA	NA	NA	NA	NA	NA	NA	NA	NA	NA	NA	NA	NA	NA	NA	NA	NA	NA	NA	NA	NA	NA	NA	NA
PA 18:2;0-20:5;0	PA	GPL	MEM	38	7	0	NA	NA	NA	NA	NA	NA	NA	NA	NA	NA	NA	NA	NA	NA	NA	NA	NA	NA	NA	NA	NA	NA	NA	NA	NA
PA 18:2;0-22:4;0	PA	GPL	MEM	40	6	0	NA	NA	NA	NA	NA	NA	NA	NA	NA	NA	NA	NA	NA	NA	NA	NA	NA	NA	NA	NA	NA	NA	NA	NA	NA
PA 18:2;0-22:5;0	PA	GPL	MEM	40	7	0	NA	NA	NA	NA	NA	NA	NA	NA	NA	NA	NA	NA	NA	NA	NA	NA	NA	NA	NA	NA	NA	NA	NA	NA	NA
PA 18:3;0-20:4;0	PA	GPL	MEM	38	7	0	NA	NA	NA	NA	NA	NA	NA	NA	NA	NA	NA	NA	NA	NA	NA	NA	NA	NA	NA	NA	NA	NA	NA	NA	NA
PA 19:0;0-20:3;0	PA	GPL	MEM	39	3	0	NA	NA	NA	NA	NA	NA	NA	NA	NA	NA	NA	NA	NA	NA	NA	NA	NA	NA	NA	NA	NA	NA	NA	NA	NA
PA 19:0;0-20:4;0	PA	GPL	MEM	39	4	0	NA	NA	NA	NA	NA	NA	NA	NA	NA	NA	NA	NA	NA	NA	NA	NA	NA	NA	NA	NA	NA	NA	NA	NA	NA
PA 19:0;0-22:4;0	PA	GPL	MEM	41	4	0	NA	NA	NA	NA	NA	NA	NA	NA	NA	NA	NA	NA	NA	NA	NA	NA	NA	NA	NA	NA	NA	NA	NA	NA	NA
PA 19:0;0-22:6;0	PA	GPL	MEM	41	6	0	NA	NA	NA	NA	NA	NA	NA	NA	NA	NA	NA	NA	NA	NA	NA	NA	NA	NA	NA	NA	NA	NA	NA	NA	NA
PA 19:1;0-20:4;0	PA	GPL	MEM	39	5	0	NA	NA	NA	NA	NA	NA	NA	NA	NA	NA	NA	NA	NA	NA	NA	NA	NA	NA	NA	NA	NA	NA	NA	NA	NA
PA 20:0;0-20:4;0	PA	GPL	MEM	40	4	0	NA	NA	NA	NA	NA	NA	NA	NA	NA	NA	NA	NA	NA	NA	NA	NA	NA	NA	NA	NA	NA	NA	NA	NA	NA
PA 20:0;0-22:4;0	PA	GPL	MEM	42	4	0	NA	NA	NA	NA	NA	NA	NA	NA	NA	NA	NA	NA	NA	NA	NA	NA	NA	NA	NA	NA	NA	NA	NA	NA	NA
PA 20:0;0-22:5;0	PA	GPL	MEM	42	5	0	NA	NA	NA	NA	NA	NA	NA	NA	NA	NA	NA	NA	NA	NA	NA	NA	NA	NA	NA	NA	NA	NA	NA	NA	NA
PA 20:1;0-20:4;0	PA	GPL	MEM	40	5	0	NA	NA	NA	NA	NA	NA	NA	NA	NA	NA	NA	NA	NA	NA	NA	NA	NA	NA	NA	NA	NA	NA	NA	NA	NA
PA 20:1;0-22:4;0	PA	GPL	MEM	42	5	0	NA	NA	NA	NA	NA	NA	NA	NA	NA	NA	NA	NA	NA	NA	NA	NA	NA	NA	NA	NA	NA	NA	NA	NA	NA
PA 20:2;0-20:4;0	PA	GPL	MEM	40	6	0	NA	NA	NA	NA	NA	NA	NA	NA	NA	NA	NA	NA	NA	NA	NA	NA	NA	NA	NA	NA	NA	NA	NA	NA	NA
PA 20:2;0-22:4;0	PA	GPL	MEM	42	6	0	NA	NA	NA	NA	NA	NA	NA	NA	NA	NA	NA	NA	NA	NA	NA	NA	NA	NA	NA	NA	NA	NA	NA	NA	NA
PA 20:3;0-20:3;0	PA	GPL	MEM	40	6	0	NA	NA	NA	NA	NA	NA	NA	NA	NA	NA	NA	NA	NA	NA	NA	NA	NA	NA	NA	NA	NA	NA	NA	NA	NA
PA 20:3;0-20:4;0	PA	GPL	MEM	40	7	0	NA	NA	NA	NA	NA	NA	NA	NA	NA	NA	NA	NA	NA	NA	NA	NA	NA	NA	NA	NA	NA	NA	NA	NA	NA
PA 20:3;0-22:4;0	PA	GPL	MEM	42	7	0	NA	NA	NA	NA	NA	NA	NA	NA	NA	NA	NA	NA	NA	NA	NA	NA	NA	NA	NA	NA	NA	NA	NA	NA	NA
PA 20:4;0-20:4;0	PA	GPL	MEM	40	8	0	NA	NA	NA	NA	NA	NA	NA	NA	NA	NA	NA	NA	NA	NA	NA	NA	NA	NA	NA	NA	NA	NA	NA	NA	NA
PA 20:4;0-22:0;0	PA	GPL	MEM	42	4	0	NA	NA	NA	NA	NA	NA	NA	NA	NA	NA	NA	NA	NA	NA	NA	NA	NA	NA	NA	NA	NA	NA	NA	NA	NA
PA 20:4;0-22:1;0	PA	GPL	MEM	42	5	0	NA	NA	NA	NA	NA	NA	NA	NA	NA	NA	NA	NA	NA	NA	NA	NA	NA	NA	NA	NA	NA	NA	NA	NA	NA
PA 20:4;0-22:4;0	PA	GPL	MEM	42	8	0	NA	NA	NA	NA	NA	NA	NA	NA	NA	NA	NA	NA	NA	NA	NA	NA	NA	NA	NA	NA	NA	NA	NA	NA	NA
PA 20:4;0-22:5;0	PA	GPL	MEM	42	9	0	NA	NA	NA	NA	NA	NA	NA	NA	NA	NA	NA	NA	NA	NA	NA	NA	NA	NA	NA	NA	NA	NA	NA	NA	NA
PA 20:4;0-22:6;0	PA	GPL	MEM	42	10	0	NA	NA	NA	NA	NA	NA	NA	NA	NA	NA	NA	NA	NA	NA	NA	NA	NA	NA	NA	NA	NA	NA	NA	NA	NA
PC 12:0;0-16:0;0	PC	GPL	MEM	28	0	0	NA	NA	NA	NA	NA	2.52727	5.65116	7.09489	NA	NA	NA	1.14852	NA	1.08347	NA	NA	NA	1.65053	2.07393	NA	1.34174	3.00584	3.09208	1.37677	1.54436
PC 12:0;0-18:0;0	PC	GPL	MEM	30	0	0	NA	NA	NA	NA	NA	1.67894	4.86565	NA	NA	NA	NA	NA	NA	NA	NA	NA	NA	NA	NA	NA	NA	2.26808	NA	0.860466	NA
PC 12:1;0-16:0;0	PC	GPL	MEM	28	1	0	NA	NA	NA	NA	NA	NA	NA	NA	NA	NA	NA	NA	NA	NA	NA	NA	NA	NA	NA	NA	NA	NA	NA	NA	NA
PC 14:0;0-14:0;0	PC	GPL	MEM	28	0	0	1.4119	1.16359	NA	1.16426	6.85897	3.34684	7.52621	9.36671	2.11363	8.45243	1.25203	2.34511	3.50769	2.62295	2.48646	1.90422	2.24748	5.44372	3.8173	1.64222	3.3306	6.8661	4.32534	7.0633	6.15638
PC 14:0;0-16:0;0	PC	GPL	MEM	30	0	0	14.4153	28.0728	8.94446	10.1635	56.3577	36.5934	106.618	164.087	41.8013	78.5464	15.6097	19.352	17.3777	19.8891	16.3398	15.2053	18.2455	45.7636	41.2345	23.8225	31.5666	69.0882	34.4365	29.3834	25.2896
PC 14:0;0-17:0;0	PC	GPL	MEM	31	0	0	0.95925	NA	NA	NA	1.6437	1.66094	3.39666	3.42351	1.20614	2.23419	0.914299	1.41623	0.986775	1.24924	1.48816	1.01211	1.25552	2.31135	2.51419	NA	1.85249	2.80821	NA	2.14025	1.75505
PC 14:0;0-17:1;0	PC	GPL	MEM	31	1	0	0.49886	NA	0.130828	4.14417	1.39033	0.960298	2.27109	3.5408	0.533805	1.40374	NA	1.11463	NA	1.22889	0.66382	0.678041	NA	5.26782	0.940025	0.525565	1.33207	1.46646	1.19133	1.18302	1.34994
PC 14:0;0-18:0;0	PC	GPL	MEM	32	0	0	3.46819	5.80647	2.86896	2.77416	14.6003	8.97486	27.0857	38.0557	9.73863	18.6079	4.94615	2.77854	2.46529	2.8099	2.60357	2.38949	2.78165	5.2222	5.52242	5.88559	5.77094	8.85284	4.55377	3.36254	2.83431
PC 14:0;0-18:1;0	PC	GPL	MEM	32	1	0	12.4976	12.0533	9.74263	10.7061	42.4294	27.34	86.9471	125.562	24.7791	54.1021	12.3864	18.4826	17.0006	20.1087	17.0072	13.8786	11.5325	28.3698	21.939	16.6123	25.7343	33.6136	20.7614	32.722	24.8556
PC 14:0;0-18:2;0	PC	GPL	MEM	32	2	0	13.9875	NA	NA	NA	10.5345	21.2631	66.8964	60.1691	NA	NA	NA	2.3125	NA	NA	NA	3.80059	NA	4.29189	10.6622	NA	10.1775	12.0019	6.83391	8.09752	6.90067
PC 14:0;0-19:1;0	PC	GPL	MEM	33	1	0	NA	NA	NA	NA	NA	NA	NA	NA	NA	NA	NA	NA	NA	NA	NA	NA	NA	NA	NA	NA	NA	NA	NA	NA	NA
PC 14:0;0-20:1;0	PC	GPL	MEM	34	1	0	NA	NA	NA	NA	2.05686	1.09814	2.15363	3.36322	NA	1.65973	NA	1.23637	0.989933	NA	1.22326	0.870158	NA	1.23111	NA	NA	1.82511	0.746798	1.32827	1.85701	1.16314
PC 14:0;0-20:2;0	PC	GPL	MEM	34	2	0	NA	NA	NA	NA	NA	NA	1.58005	NA	NA	NA	NA	1.02028	0.707453	NA	0.575765	0.709667	NA	0.621844	NA	NA	0.731824	NA	NA	1.17221	0.7545
PC 14:0;0-20:3;0	PC	GPL	MEM	34	3	0	NA	NA	NA	NA	NA	2.15131	NA	7.88232	NA	NA	NA	NA	NA	NA	NA	1.42492	NA	0.995183	NA	NA	2.27579	NA	NA	NA	NA
PC 14:0;0-20:4;0	PC	GPL	MEM	34	4	0	NA	7.12441	NA	NA	38.0515	30.3179	97.6229	74.6447	NA	NA	NA	NA	NA	NA	NA	NA	NA	NA	NA	NA	12.8831	NA	NA	NA	NA
PC 14:0;0-22:4;0	PC	GPL	MEM	36	4	0	NA	1.31845	NA	NA	NA	NA	NA	NA	NA	NA	NA	NA	NA	NA	NA	NA	NA	NA	NA	NA	NA	NA	NA	NA	NA
PC 14:1;0-14:1;0	PC	GPL	MEM	28	2	0	NA	NA	NA	NA	NA	NA	NA	NA	NA	NA	NA	NA	NA	NA	NA	NA	NA	NA	NA	NA	NA	NA	NA	NA	NA
PC 14:1;0-17:0;0	PC	GPL	MEM	31	1	0	NA	NA	NA	NA	NA	NA	NA	NA	NA	NA	NA	NA	NA	NA	NA	NA	NA	NA	NA	NA	NA	NA	NA	NA	NA
PC 14:1;0-18:0;0	PC	GPL	MEM	32	1	0	NA	NA	NA	NA	NA	NA	NA	NA	NA	NA	NA	NA	NA	NA	NA	NA	NA	NA	NA	NA	NA	NA	NA	NA	NA
PC 14:1;0-18:1;0	PC	GPL	MEM	32	2	0	NA	NA	NA	NA	73.6562	NA	NA	NA	NA	NA	NA	NA	NA	NA	NA	NA	NA	NA	NA	NA	NA	NA	NA	NA	NA
PC 15:0;0-15:0;0	PC	GPL	MEM	30	0	0	1.7562	0.463708	0.999553	1.26904	4.17306	2.74658	8.01973	12.6871	2.22939	6.20559	1.03454	0.737243	NA	0.876984	0.738392	0.579573	0.631354	1.75588	1.22234	1.60252	2.45214	1.94635	1.38228	1.37364	0.981039
PC 15:0;0-16:0;0	PC	GPL	MEM	31	0	0	5.40366	9.30569	5.23138	4.98773	16.9669	10.0974	30.0632	40.3751	11.9595	22.1656	4.45961	3.30502	2.92518	3.36833	3.07323	2.70699	3.42538	6.81001	5.90581	8.96419	7.90082	10.2938	8.08863	5.56294	3.9278
PC 15:0;0-16:1;0	PC	GPL	MEM	31	1	0	2.76581	NA	3.77834	NA	9.11644	6.26384	16.0013	22.1802	3.10596	8.68024	3.58899	3.8835	5.01396	4.059	2.54599	2.22325	2.19939	NA	2.32381	2.88137	4.60219	3.6242	3.53876	5.43915	4.50572
PC 15:0;0-17:0;0	PC	GPL	MEM	32	0	0	0.909015	0.737938	0.623022	NA	3.16453	2.33503	4.64457	5.88402	2.02942	2.92015	0.683068	0.409838	NA	NA	0.442164	0.37	NA	1.28987	0.885284	1.15097	1.37421	0.67794	NA	1.27458	NA
PC 15:0;0-17:1;0	PC	GPL	MEM	32	1	0	1.97445	NA	2.66244	1.85529	5.84482	4.15628	12.4842	16.2654	NA	6.60145	1.61235	1.77344	0.908012	1.03893	0.966085	1.15074	NA	1.7233	NA	NA	3.02291	1.8874	1.55152	3.18698	2.19093
PC 15:0;0-18:0;0	PC	GPL	MEM	33	0	0	NA	0.553142	NA	NA	2.2618	1.35305	NA	NA	1.27141	2.18566	0.72636	NA	NA	NA	NA	NA	NA	NA	0.437781	0.959139	0.713712	0.848789	0.554595	NA	NA
PC 15:0;0-18:1;0	PC	GPL	MEM	33	1	0	10.2359	5.18874	16.9321	11.5611	33.3845	22.9739	65.3568	85.1314	14.8395	38.7586	10.0079	8.71432	8.81465	8.9859	6.9897	6.23366	3.94451	9.31684	7.97036	10.8746	13.2923	11.3724	10.8302	15.3369	11.2565
PC 15:0;0-18:2;0	PC	GPL	MEM	33	2	0	NA	NA	NA	NA	19.9017	NA	NA	44.7209	NA	NA	NA	NA	NA	NA	NA	NA	NA	NA	NA	NA	NA	6.86672	NA	NA	NA
PC 15:0;0-19:1;0	PC	GPL	MEM	34	1	0	NA	NA	NA	NA	NA	0.843716	NA	NA	NA	NA	NA	NA	NA	NA	NA	NA	NA	NA	NA	NA	NA	NA	NA	NA	NA
PC 15:0;0-20:1;0	PC	GPL	MEM	35	1	0	NA	NA	NA	NA	NA	NA	NA	NA	NA	NA	NA	NA	NA	0.821536	NA	NA	NA	NA	NA	NA	NA	0.572094	NA	NA	NA
PC 15:0;0-20:2;0	PC	GPL	MEM	35	2	0	NA	NA	NA	NA	NA	NA	NA	NA	NA	NA	NA	NA	NA	NA	NA	1.08523	NA	NA	NA	NA	NA	NA	NA	NA	NA
PC 15:0;0-20:4;0	PC	GPL	MEM	35	4	0	3.48365	NA	NA	NA	NA	NA	NA	NA	NA	NA	NA	NA	NA	NA	NA	NA	NA	NA	NA	NA	NA	NA	NA	NA	NA
PC 15:0;0-21:1;0	PC	GPL	MEM	36	1	0	NA	NA	NA	NA	NA	NA	NA	NA	NA	NA	NA	NA	NA	NA	0.170661	NA	NA	NA	NA	NA	NA	NA	NA	NA	NA
PC 15:0;0-22:6;0	PC	GPL	MEM	37	6	0	NA	NA	NA	NA	NA	NA	22.9469	31.0533	7.48267	NA	NA	NA	NA	NA	NA	NA	1.43413	NA	NA	NA	NA	NA	NA	NA	NA
PC 15:1;0-16:0;0	PC	GPL	MEM	31	1	0	NA	NA	NA	NA	NA	NA	4.97418	NA	NA	NA	NA	0.73773	NA	NA	NA	0.591896	NA	NA	NA	NA	NA	NA	NA	0.952048	0.799376
PC 15:1;0-18:0;0	PC	GPL	MEM	33	1	0	NA	NA	NA	NA	NA	NA	NA	NA	NA	NA	NA	NA	NA	NA	NA	NA	NA	NA	NA	NA	NA	NA	NA	NA	NA
PC 16:0;0-16:0;0	PC	GPL	MEM	32	0	0	30.4799	101.022	41.0635	24.6624	122.648	69.2679	209.297	320.424	114.523	160.89	41.2367	15.1053	13.3307	15.2253	14.3976	16.6639	20.7264	34.551	39.5119	64.978	38.5199	64.5012	30.371	16.7015	13.4188
PC 16:0;0-16:1;0	PC	GPL	MEM	32	1	0	45.5569	49.1147	81.5902	56.9964	152	100.68	310.092	426.443	99.5264	202.779	54.7979	49.9845	46.4728	52.0113	43.2139	36.4917	25.4782	56.8571	53.2463	65.5898	64.3926	79.5541	58.5742	74.4192	45.3119
PC 16:0;0-16:2;0	PC	GPL	MEM	32	2	0	NA	NA	6.2212	3.77468	8.68381	19.4131	55.1666	36.9633	15.6732	46.2841	6.90652	5.2494	NA	NA	2.96791	3.5469	5.7873	9.61228	NA	6.96219	6.00263	17.8797	12.1087	NA	3.11907
PC 16:0;0-17:0;0	PC	GPL	MEM	33	0	0	NA	NA	NA	NA	NA	NA	26.6915	35.1362	NA	NA	NA	NA	NA	NA	NA	NA	NA	NA	NA	NA	NA	NA	NA	NA	NA
PC 16:0;0-17:1;0	PC	GPL	MEM	33	1	0	6.93256	15.1521	6.29413	4.43763	24.6884	15.2014	48.7704	69.0406	21.9645	34.9504	9.68261	6.54136	6.64692	6.91048	6.11247	5.77194	5.61089	10.99	11.0134	14.7181	12.0999	15.6204	9.01344	7.21805	4.98708
PC 16:0;0-17:2;0	PC	GPL	MEM	33	2	0	NA	NA	NA	NA	NA	NA	NA	NA	NA	NA	NA	NA	NA	NA	NA	NA	NA	NA	NA	NA	NA	NA	NA	NA	NA
PC 16:0;0-18:0;0	PC	GPL	MEM	34	0	0	22.5665	42.1267	26.7349	NA	98.8473	54.6651	141.194	197.341	73.2811	111.248	34.1745	11.8891	NA	NA	NA	NA	12.1647	24.0867	24.4296	50.0821	34.1549	33.2535	18.3841	NA	NA
PC 16:0;0-18:1;0	PC	GPL	MEM	34	1	0	172.726	228.019	267.311	164.636	575.174	356.908	1123.7	1554.51	419.07	755.269	221.598	140.722	136.929	149.557	132.952	122.054	105.132	221.896	207.085	284.032	226.885	303.989	190.366	199.689	136.917
PC 16:0;0-18:2;0	PC	GPL	MEM	34	2	0	21.9933	18.1356	47.2047	22.7914	52.9207	33.9154	110.729	154.292	39.0458	73.7876	23.4667	7.69874	7.42618	9.24727	7.61689	6.96798	6.00422	11.7527	12.4199	25.1423	23.6244	17.546	10.3831	10.5277	6.8983
PC 16:0;0-18:3;0	PC	GPL	MEM	34	3	0	NA	NA	NA	NA	2.9283	1.14286	5.5061	NA	2.24099	3.68702	NA	NA	NA	NA	NA	NA	NA	NA	NA	1.23794	NA	NA	NA	NA	NA
PC 16:0;0-19:0;0	PC	GPL	MEM	35	0	0	NA	NA	NA	NA	NA	NA	0.710518	NA	NA	NA	NA	NA	NA	NA	NA	NA	NA	NA	NA	NA	NA	NA	NA	NA	NA
PC 16:0;0-19:1;0	PC	GPL	MEM	35	1	0	1.17678	2.40899	0.762764	0.522525	3.15253	1.94628	5.22318	9.10085	3.70701	4.57319	1.6228	0.855067	0.923765	1.07831	0.637962	0.908226	0.889008	1.8463	1.16517	2.79075	2.13438	2.47573	1.55991	1.1734	0.708647
PC 16:0;0-19:2;0	PC	GPL	MEM	35	2	0	NA	NA	NA	NA	1.73572	NA	3.42245	NA	NA	NA	NA	NA	NA	NA	NA	NA	NA	NA	NA	NA	NA	NA	NA	NA	NA
PC 16:0;0-19:3;0	PC	GPL	MEM	35	3	0	NA	NA	NA	NA	NA	NA	NA	NA	NA	NA	NA	NA	NA	NA	NA	NA	NA	NA	NA	NA	NA	NA	NA	NA	NA
PC 16:0;0-20:0;0	PC	GPL	MEM	36	0	0	NA	NA	NA	NA	0.669682	NA	0.578503	0.985942	NA	NA	NA	NA	NA	NA	NA	NA	NA	NA	NA	NA	NA	NA	NA	NA	NA
PC 16:0;0-20:1;0	PC	GPL	MEM	36	1	0	4.59769	5.48815	4.91192	4.08667	14.9459	9.08611	25.8248	33.9031	8.02049	18.2742	5.48418	4.64413	4.14035	4.41507	3.9141	3.17858	2.41129	5.11922	4.13532	5.98731	7.55225	6.48257	4.96989	4.32864	3.17598
PC 16:0;0-20:2;0	PC	GPL	MEM	36	2	0	2.94073	6.46409	4.14012	2.42581	9.55943	5.79945	22.3554	30.7596	6.4281	12.108	3.46888	7.60508	6.33067	8.14574	6.49917	5.21975	2.80537	6.06124	4.00753	5.28419	5.3265	5.40024	3.98692	5.19726	4.04396
PC 16:0;0-20:3;0	PC	GPL	MEM	36	3	0	7.64543	17.7274	12.5587	6.16395	23.5081	13.5113	52.548	69.5071	18.9671	32.5029	10.5853	2.8466	3.32629	4.18617	3.48134	3.54886	2.10139	4.43652	5.0186	11.8929	9.27982	7.30453	3.66993	3.23258	2.5048
PC 16:0;0-20:4;0	PC	GPL	MEM	36	4	0	10.9104	58.3297	23.1914	9.24121	30.7198	22.3792	58.9105	79.9084	20.9128	33.6163	14.2666	5.22494	5.40116	6.58866	4.99274	4.64441	3.59913	6.81348	6.23132	14.8472	10.7066	10.6997	5.50044	4.85178	4.11556
PC 16:0;0-20:5;0	PC	GPL	MEM	36	5	0	NA	NA	NA	NA	NA	NA	14.4988	NA	NA	NA	NA	NA	NA	NA	NA	NA	NA	NA	NA	NA	NA	NA	NA	NA	NA
PC 16:0;0-21:2;0	PC	GPL	MEM	37	2	0	NA	NA	NA	NA	NA	NA	NA	NA	NA	NA	NA	NA	NA	NA	NA	NA	NA	NA	NA	NA	NA	NA	NA	NA	NA
PC 16:0;0-21:3;0	PC	GPL	MEM	37	3	0	NA	NA	NA	NA	NA	NA	NA	NA	NA	NA	NA	NA	NA	NA	NA	NA	NA	NA	NA	NA	NA	NA	NA	NA	NA
PC 16:0;0-22:1;0	PC	GPL	MEM	38	1	0	NA	NA	NA	NA	NA	NA	NA	NA	NA	NA	NA	NA	NA	NA	NA	NA	NA	NA	NA	NA	NA	NA	NA	NA	NA
PC 16:0;0-22:2;0	PC	GPL	MEM	38	2	0	NA	NA	NA	NA	NA	NA	NA	NA	NA	NA	NA	NA	NA	NA	NA	NA	NA	NA	NA	NA	NA	NA	NA	NA	NA
PC 16:0;0-22:3;0	PC	GPL	MEM	38	3	0	NA	1.90413	NA	NA	NA	NA	1.211	NA	NA	NA	NA	NA	NA	NA	NA	NA	NA	NA	NA	NA	NA	NA	NA	NA	NA
PC 16:0;0-22:4;0	PC	GPL	MEM	38	4	0	NA	32.451	NA	NA	4.07384	2.21515	8.88356	8.75686	3.38895	5.04689	1.60789	NA	NA	NA	NA	NA	NA	NA	NA	1.49044	0.69342	1.36086	NA	NA	NA
PC 16:0;0-22:5;0	PC	GPL	MEM	38	5	0	NA	7.64509	NA	NA	7.60212	4.28476	17.9997	24.3237	9.63503	10.6761	2.82388	NA	NA	NA	NA	NA	NA	NA	NA	4.2697	NA	NA	NA	NA	NA
PC 16:0;0-22:6;0	PC	GPL	MEM	38	6	0	NA	NA	NA	NA	NA	NA	106.222	176.69	45.1744	22.2825	8.66867	NA	NA	9.76661	12.5476	12.657	7.79471	13.0829	16.6971	12.5756	NA	28.8061	2.75505	NA	NA
PC 16:0;0-24:4;0	PC	GPL	MEM	40	4	0	NA	3.15874	NA	NA	NA	NA	NA	NA	NA	NA	NA	NA	NA	NA	NA	NA	NA	NA	NA	NA	NA	NA	NA	NA	NA
PC 16:0;0-24:5;0	PC	GPL	MEM	40	5	0	NA	NA	NA	NA	NA	NA	NA	NA	NA	NA	NA	NA	NA	NA	NA	NA	NA	NA	NA	NA	NA	NA	NA	NA	NA
PC 16:1;0-16:1;0	PC	GPL	MEM	32	2	0	31.8994	31.5654	28.861	24.1	35.5399	76.8086	193.195	169.057	71.1495	145.631	29.5559	23.8882	28.4891	34.5738	18.8727	18.6719	17.5026	23.7148	35.1331	44.1931	34.7295	31.5687	37.5273	43.3181	31.7127
PC 16:1;0-16:2;0	PC	GPL	MEM	32	3	0	NA	NA	NA	NA	NA	NA	NA	NA	NA	NA	NA	NA	NA	NA	NA	NA	NA	NA	NA	NA	NA	NA	NA	NA	NA
PC 16:1;0-17:0;0	PC	GPL	MEM	33	1	0	1.02074	NA	NA	1.14656	3.54873	NA	6.56121	9.21808	1.77981	3.86604	1.20413	0.977308	NA	0.805598	0.692197	0.746583	0.600431	0.897887	0.880533	1.23379	1.39758	1.44009	NA	1.67476	1.00704
PC 16:1;0-17:1;0	PC	GPL	MEM	33	2	0	9.00122	6.57614	9.43673	6.51891	14.1931	29.7169	83.923	35.3401	NA	45.1101	8.63354	8.46316	NA	9.20911	5.18803	NA	NA	14.8871	11.798	11.6977	16.7342	10.4508	11.9592	15.0065	15.6881
PC 16:1;0-18:0;0	PC	GPL	MEM	34	1	0	7.54061	5.64228	10.6516	7.53528	24.7592	14.7229	44.584	58.2575	13.0177	32.7274	8.77409	5.28901	NA	4.70961	5.05142	4.00455	2.85706	6.22183	6.16945	8.69485	8.18982	10.0273	7.14034	8.50151	NA
PC 16:1;0-18:1;0	PC	GPL	MEM	34	2	0	31.6281	21.7371	36.6177	29.1353	100.679	64.5552	207.049	290.514	57.3131	123.952	33.4339	36.5213	34.58	37.1002	30.0896	25.8393	16.3386	35.7142	27.6575	44.8408	49.3308	37.6016	30.9766	49.7554	33.445
PC 16:1;0-18:2;0	PC	GPL	MEM	34	3	0	6.39491	4.82008	7.70262	5.42899	13.1408	7.05475	25.2635	26.6694	6.28176	15.9491	4.77179	7.72096	7.15875	8.66696	6.15193	4.64968	NA	2.56357	NA	4.85657	7.63104	6.49683	NA	8.96371	9.32474
PC 16:1;0-18:3;0	PC	GPL	MEM	34	4	0	NA	NA	NA	NA	NA	NA	NA	NA	NA	NA	NA	NA	NA	NA	NA	NA	NA	NA	NA	NA	NA	NA	NA	NA	NA
PC 16:1;0-19:1;0	PC	GPL	MEM	35	2	0	NA	NA	NA	NA	0.490448	NA	1.6997	1.67258	NA	NA	NA	NA	NA	NA	NA	NA	NA	NA	NA	NA	NA	NA	NA	NA	NA
PC 16:1;0-20:1;0	PC	GPL	MEM	36	2	0	1.38982	NA	1.00828	1.29647	4.29485	3.04634	7.30901	8.35843	NA	4.32406	NA	1.68962	1.05984	NA	1.19699	0.817352	NA	1.12639	NA	1.33243	1.22561	0.815348	NA	2.2677	1.82132
PC 16:1;0-20:2;0	PC	GPL	MEM	36	3	0	0.512607	NA	NA	NA	1.82145	1.11056	4.57796	5.61942	NA	1.35711	NA	1.71747	1.28662	1.76258	1.36196	1.22068	NA	0.764318	NA	0.582025	0.820812	1.23691	NA	1.40787	0.838458
PC 16:1;0-20:3;0	PC	GPL	MEM	36	4	0	1.06233	2.2298	NA	NA	NA	NA	12.0057	11.7621	3.62321	6.65508	2.39151	NA	NA	NA	0.884163	0.758619	NA	NA	NA	2.57974	3.0172	NA	NA	NA	NA
PC 16:1;0-20:4;0	PC	GPL	MEM	36	5	0	4.93654	22.6808	6.2043	NA	15.3959	NA	27.1337	42.4155	12.3832	19.7912	6.27342	NA	NA	NA	NA	1.77419	NA	NA	NA	6.62472	5.29081	NA	NA	NA	NA
PC 16:1;0-22:4;0	PC	GPL	MEM	38	5	0	NA	3.79616	NA	NA	NA	NA	NA	NA	NA	NA	NA	NA	NA	NA	NA	NA	NA	NA	NA	NA	NA	NA	NA	NA	NA
PC 16:2;0-18:0;0	PC	GPL	MEM	34	2	0	NA	NA	NA	NA	NA	NA	NA	NA	NA	NA	NA	NA	NA	NA	NA	NA	NA	NA	NA	NA	NA	NA	NA	NA	NA
PC 16:2;0-18:1;0	PC	GPL	MEM	34	3	0	NA	NA	NA	NA	NA	2.73595	8.33864	8.4407	NA	NA	NA	NA	NA	NA	NA	NA	NA	2.23037	NA	NA	NA	NA	NA	NA	NA
PC 17:0;0-17:1;0	PC	GPL	MEM	34	1	0	0.658896	NA	NA	NA	2.10353	NA	5.09506	NA	NA	NA	NA	NA	NA	NA	NA	NA	NA	0.756466	NA	NA	1.07877	NA	NA	0.796677	0.551472
PC 17:0;0-18:0;0	PC	GPL	MEM	35	0	0	NA	NA	NA	NA	1.83143	NA	2.13316	NA	NA	NA	NA	NA	NA	NA	NA	NA	NA	NA	NA	NA	1.00476	NA	NA	NA	NA
PC 17:0;0-18:1;0	PC	GPL	MEM	35	1	0	NA	NA	NA	NA	26.7626	17.2015	50.1462	67.238	18.318	32.304	NA	NA	NA	NA	NA	NA	NA	NA	NA	13.871	14.6618	14.4805	NA	12.6771	NA
PC 17:0;0-18:2;0	PC	GPL	MEM	35	2	0	NA	NA	NA	NA	5.52479	NA	10.8375	13.8143	3.76633	8.36725	2.47947	NA	NA	NA	NA	NA	NA	NA	NA	2.58617	NA	NA	NA	NA	NA
PC 17:0;0-20:1;0	PC	GPL	MEM	37	1	0	NA	NA	NA	NA	NA	NA	NA	NA	NA	NA	NA	NA	NA	NA	NA	NA	NA	NA	NA	NA	NA	NA	NA	NA	NA
PC 17:0;0-20:2;0	PC	GPL	MEM	37	2	0	NA	NA	NA	NA	NA	NA	NA	NA	NA	NA	NA	NA	NA	NA	NA	NA	NA	NA	NA	NA	NA	NA	NA	NA	NA
PC 17:0;0-20:3;0	PC	GPL	MEM	37	3	0	NA	NA	NA	NA	6.27032	NA	NA	NA	NA	NA	NA	NA	NA	NA	NA	NA	NA	NA	NA	NA	NA	NA	3.53267	NA	NA
PC 17:0;0-20:4;0	PC	GPL	MEM	37	4	0	NA	5.85278	NA	NA	NA	NA	NA	15.0563	NA	NA	NA	NA	NA	NA	NA	NA	NA	NA	NA	NA	NA	NA	NA	NA	NA
PC 17:0;0-22:4;0	PC	GPL	MEM	39	4	0	NA	1.49241	NA	NA	NA	NA	NA	NA	NA	NA	NA	NA	NA	NA	NA	NA	NA	NA	NA	NA	NA	NA	NA	NA	NA
PC 17:0;0-22:6;0	PC	GPL	MEM	39	6	0	NA	NA	NA	NA	NA	NA	NA	NA	NA	NA	NA	NA	NA	NA	NA	NA	NA	NA	NA	NA	NA	2.02706	NA	NA	NA
PC 17:1;0-17:1;0	PC	GPL	MEM	34	2	0	0.339604	0.264401	0.505608	0.676474	2.06682	1.18903	3.33704	2.36299	0.561752	1.10735	0.34871	0.314484	0.385388	0.254192	0.235388	0.296046	NA	0.207153	NA	0.20558	1.1319	0.310727	0.256256	0.762522	0.904899
PC 17:1;0-18:0;0	PC	GPL	MEM	35	1	0	NA	0.926373	0.619283	NA	2.85163	1.48199	4.53328	NA	NA	4.12582	NA	NA	NA	NA	NA	NA	NA	NA	0.556479	NA	NA	NA	NA	NA	NA
PC 17:1;0-18:1;0	PC	GPL	MEM	35	2	0	12.2696	9.9835	14.4872	9.66117	32.8217	26.544	60.5895	88.4471	21.8075	40.188	11.5734	11.347	11.9976	11.6891	7.63522	8.30055	7.24111	15.5881	11.2805	18.7763	22.1704	19.5333	13.1646	17.4928	12.7346
PC 17:1;0-18:2;0	PC	GPL	MEM	35	3	0	NA	NA	NA	NA	9.06625	NA	18.9058	NA	NA	NA	NA	NA	NA	NA	NA	NA	NA	NA	NA	NA	5.52707	NA	NA	NA	NA
PC 17:1;0-20:0;0	PC	GPL	MEM	37	1	0	NA	NA	NA	NA	NA	NA	NA	NA	NA	NA	NA	NA	NA	NA	NA	NA	NA	NA	NA	NA	NA	NA	NA	NA	NA
PC 17:1;0-20:1;0	PC	GPL	MEM	37	2	0	NA	NA	NA	NA	NA	NA	NA	NA	NA	NA	NA	NA	NA	NA	NA	NA	NA	NA	NA	NA	0.505809	NA	NA	NA	NA
PC 17:1;0-20:2;0	PC	GPL	MEM	37	3	0	NA	NA	NA	NA	NA	NA	NA	NA	NA	NA	NA	NA	NA	NA	NA	NA	NA	NA	NA	NA	NA	NA	NA	NA	NA
PC 17:1;0-20:3;0	PC	GPL	MEM	37	4	0	NA	NA	NA	NA	NA	NA	NA	NA	NA	NA	NA	NA	NA	NA	NA	NA	NA	NA	NA	NA	NA	NA	NA	NA	NA
PC 17:1;0-20:4;0	PC	GPL	MEM	37	5	0	NA	7.1295	NA	NA	NA	NA	NA	NA	NA	NA	NA	NA	NA	NA	NA	NA	NA	NA	NA	NA	NA	NA	NA	NA	NA
PC 17:1;0-22:5;0	PC	GPL	MEM	39	6	0	NA	NA	NA	NA	NA	NA	NA	NA	3.07265	NA	NA	NA	NA	NA	NA	NA	NA	NA	NA	1.7005	NA	NA	NA	NA	NA
PC 17:1;0-22:6;0	PC	GPL	MEM	39	7	0	NA	NA	NA	NA	NA	NA	7.58896	12.191	2.6841	NA	NA	NA	NA	NA	NA	NA	NA	NA	NA	NA	NA	NA	NA	NA	NA
PC 18:0;0-18:0;0	PC	GPL	MEM	36	0	0	NA	NA	NA	NA	3.00994	1.25167	2.2738	3.58295	1.57973	2.54112	NA	NA	NA	NA	NA	NA	NA	NA	NA	0.944318	NA	NA	NA	NA	NA
PC 18:0;0-18:1;0	PC	GPL	MEM	36	1	0	29.6561	20.6777	40.0561	20.3982	120.874	72.6375	227.647	300.161	69.49	158.412	37.57	15.9981	13.3852	14.214	13.5517	11.2486	10.6266	23.5145	25.1652	38.8818	30.6733	39.2643	27.8664	26.9129	13.3792
PC 18:0;0-18:2;0	PC	GPL	MEM	36	2	0	9.48999	4.64631	14.2204	6.48514	24.1723	15.4286	49.3014	61.5228	15.4269	33.2918	9.49722	1.7924	1.74345	1.63814	1.99547	2.01826	1.20802	3.33586	4.3195	8.78552	8.73915	5.67665	3.21407	2.44423	1.71462
PC 18:0;0-18:3;0	PC	GPL	MEM	36	3	0	NA	NA	NA	NA	0.78986	NA	1.33422	NA	NA	NA	NA	NA	NA	NA	NA	NA	NA	NA	NA	NA	NA	NA	NA	NA	NA
PC 18:0;0-19:1;0	PC	GPL	MEM	37	1	0	NA	NA	NA	NA	0.453033	NA	3.54899	NA	NA	NA	NA	NA	NA	NA	NA	NA	NA	NA	NA	NA	NA	NA	NA	NA	NA
PC 18:0;0-19:2;0	PC	GPL	MEM	37	2	0	NA	NA	NA	NA	NA	NA	NA	NA	NA	NA	NA	NA	NA	NA	NA	NA	NA	NA	NA	NA	NA	NA	NA	NA	NA
PC 18:0;0-19:3;0	PC	GPL	MEM	37	3	0	NA	NA	NA	NA	NA	NA	NA	NA	NA	NA	NA	NA	NA	NA	NA	NA	NA	NA	NA	NA	NA	NA	NA	NA	NA
PC 18:0;0-20:1;0	PC	GPL	MEM	38	1	0	NA	NA	NA	NA	3.05759	0.919246	5.0646	6.40971	1.13584	3.50926	NA	NA	NA	NA	NA	NA	NA	NA	NA	NA	NA	0.987073	0.735636	NA	NA
PC 18:0;0-20:2;0	PC	GPL	MEM	38	2	0	1.02157	NA	NA	0.629434	3.44415	1.60024	6.28124	7.46826	1.2819	4.78773	0.578673	NA	1.3248	NA	0.665457	1.00469	0.372235	1.17792	NA	NA	NA	0.903333	1.30426	1.2688	0.91795
PC 18:0;0-20:3;0	PC	GPL	MEM	38	3	0	3.84794	2.30604	5.46011	2.44091	15.7407	9.31552	29.6788	38.1422	9.29209	20.0736	6.05519	1.47693	1.45045	NA	1.57405	1.57463	1.32675	2.32304	2.80741	5.35458	4.26985	4.09291	2.79856	1.87715	0.929929
PC 18:0;0-20:4;0	PC	GPL	MEM	38	4	0	4.70853	16.0481	7.57988	2.49621	15.9677	10.0511	33.5131	42.2976	11.2954	21.5046	6.60617	1.04901	1.34838	1.30608	1.69102	1.45498	0.845145	1.53835	1.35415	5.03615	3.5229	3.922	2.60837	1.67059	0.595984
PC 18:0;0-22:4;0	PC	GPL	MEM	40	4	0	NA	3.39714	NA	NA	4.71421	1.37583	9.17471	NA	NA	NA	NA	NA	NA	NA	NA	NA	NA	NA	NA	NA	NA	NA	NA	NA	NA
PC 18:0;0-22:5;0	PC	GPL	MEM	40	5	0	NA	NA	NA	NA	5.04765	2.27134	NA	11.0479	3.54981	11.1237	1.87908	NA	NA	NA	NA	NA	NA	NA	NA	1.88554	2.93244	1.79682	NA	NA	NA
PC 18:0;0-22:6;0	PC	GPL	MEM	40	6	0	NA	NA	NA	NA	NA	NA	NA	NA	7.92144	NA	NA	NA	NA	NA	NA	NA	NA	5.7775	NA	NA	NA	12.5408	NA	NA	NA
PC 18:0;0-24:0;0	PC	GPL	MEM	42	0	0	NA	NA	NA	NA	NA	NA	NA	NA	NA	NA	NA	NA	NA	NA	NA	NA	NA	NA	NA	NA	NA	1.00168	NA	NA	NA
PC 18:1;0-18:1;0	PC	GPL	MEM	36	2	0	95.222	59.492	100.504	64.8354	304.6	196.172	622.061	834.512	174.65	381.675	105.716	86.1753	83.631	89.3017	78.1289	66.642	46.8728	109.643	86.7798	130.593	141.955	123.368	91.2665	124.342	82.5417
PC 18:1;0-18:2;0	PC	GPL	MEM	36	3	0	20.9746	11.9238	25.7135	12.9197	55.7311	34.6442	113.037	151.949	35.1794	68.6103	21.1838	8.36589	7.66932	9.29437	7.38156	6.47689	5.52449	9.50641	8.60564	23.54	27.2581	12.3282	8.94759	11.2464	8.61496
PC 18:1;0-18:3;0	PC	GPL	MEM	36	4	0	0.665193	NA	NA	NA	3.60509	NA	6.52315	8.88475	1.32188	4.48	0.848844	NA	NA	NA	NA	NA	NA	NA	NA	NA	NA	NA	NA	NA	NA
PC 18:1;0-19:0;0	PC	GPL	MEM	37	1	0	NA	NA	NA	NA	2.13396	NA	NA	NA	NA	2.8093	NA	NA	NA	NA	NA	NA	NA	NA	NA	NA	NA	NA	NA	NA	NA
PC 18:1;0-19:1;0	PC	GPL	MEM	37	2	0	3.44155	1.744	3.67634	2.33085	9.89694	6.68866	20.6848	24.4772	5.35346	11.3584	NA	2.74212	2.6347	3.01796	2.10612	2.12951	1.25384	3.59351	NA	3.78886	4.1228	4.36037	2.873	4.10148	3.31078
PC 18:1;0-19:2;0	PC	GPL	MEM	37	3	0	NA	NA	NA	NA	3.95323	6.18454	20.0758	NA	6.55792	NA	NA	NA	NA	NA	NA	NA	NA	NA	NA	NA	NA	NA	NA	NA	NA
PC 18:1;0-19:3;0	PC	GPL	MEM	37	4	0	NA	NA	NA	NA	NA	NA	NA	NA	NA	NA	NA	NA	NA	NA	NA	NA	NA	NA	NA	NA	NA	NA	NA	NA	NA
PC 18:1;0-19:5;0	PC	GPL	MEM	37	6	0	NA	NA	NA	NA	NA	NA	NA	NA	NA	NA	2.8095	NA	NA	NA	NA	NA	NA	NA	NA	NA	NA	NA	NA	NA	NA
PC 18:1;0-20:0;0	PC	GPL	MEM	38	1	0	NA	NA	NA	NA	NA	0.92052	NA	NA	NA	NA	NA	NA	NA	NA	NA	NA	NA	NA	NA	NA	NA	NA	NA	NA	NA
PC 18:1;0-20:1;0	PC	GPL	MEM	38	2	0	6.90444	2.93988	7.99793	4.84537	16.9211	13.4667	39.3855	45.982	8.23587	19.2261	5.65824	7.73653	5.81721	7.34735	6.01772	4.0137	3.02476	6.83398	6.33743	6.78324	9.7583	8.10601	6.6549	9.96872	8.25407
PC 18:1;0-20:2;0	PC	GPL	MEM	38	3	0	4.06154	1.66442	3.72267	2.39102	12.751	9.14618	24.6871	34.0668	7.0185	13.3053	3.28268	9.6105	7.78692	10.7164	7.12186	5.29615	2.97537	6.51714	3.50312	4.86115	8.38412	5.42013	4.40052	7.54754	6.7527
PC 18:1;0-20:3;0	PC	GPL	MEM	38	4	0	9.02856	12.4871	9.56261	4.57403	25.965	15.0252	56.5418	79.1276	19.1317	32.7772	10.8099	4.5481	4.50116	5.20979	4.25224	3.55635	2.88395	4.97172	4.72663	13.3523	11.3847	5.57131	4.24825	3.63525	2.71642
PC 18:1;0-20:4;0	PC	GPL	MEM	38	5	0	13.6065	39.2963	16.2807	6.71696	27.8546	16.5094	53.8404	74.1001	18.0625	33.4246	13.4129	5.31201	4.76993	4.99193	4.82888	4.27385	2.52088	4.9215	4.87656	13.9207	13.896	8.96137	4.63296	4.27886	3.22361
PC 18:1;0-20:5;0	PC	GPL	MEM	38	6	0	NA	NA	NA	NA	NA	NA	9.9814	12.4499	NA	NA	NA	NA	NA	NA	NA	NA	NA	NA	NA	NA	NA	NA	NA	NA	NA
PC 18:1;0-22:1;0	PC	GPL	MEM	40	2	0	NA	NA	NA	NA	1.71473	NA	NA	NA	NA	NA	NA	NA	NA	NA	0.674462	NA	NA	NA	NA	NA	NA	NA	NA	NA	NA
PC 18:1;0-22:4;0	PC	GPL	MEM	40	5	0	NA	16.0176	NA	NA	4.08523	2.94972	14.0359	11.4264	2.37342	NA	1.36557	NA	NA	NA	NA	NA	NA	NA	NA	1.67464	NA	NA	NA	NA	NA
PC 18:1;0-22:5;0	PC	GPL	MEM	40	6	0	NA	4.67808	NA	NA	8.98209	7.56306	28.8684	42.481	7.09316	NA	5.90304	NA	NA	NA	NA	NA	NA	NA	NA	NA	NA	NA	NA	NA	NA
PC 18:1;0-22:6;0	PC	GPL	MEM	40	7	0	NA	NA	NA	NA	NA	NA	98.2404	169.314	33.0656	NA	NA	NA	NA	NA	NA	8.25026	6.65601	11.9667	12.8784	10.515	NA	21.7899	NA	NA	NA
PC 18:1;0-24:0;0	PC	GPL	MEM	42	1	0	NA	NA	NA	NA	NA	NA	NA	NA	NA	NA	NA	NA	NA	NA	NA	NA	NA	NA	NA	NA	NA	NA	NA	NA	NA
PC 18:1;0-24:1;0	PC	GPL	MEM	42	2	0	NA	NA	NA	NA	NA	NA	NA	NA	NA	NA	NA	NA	NA	NA	NA	NA	NA	NA	NA	NA	NA	NA	NA	NA	NA
PC 18:1;0-24:4;0	PC	GPL	MEM	42	5	0	NA	1.83235	NA	NA	NA	NA	NA	NA	NA	NA	NA	NA	NA	NA	NA	NA	NA	NA	NA	NA	NA	NA	NA	NA	NA
[truncated: 949 more rows]

## Sheet: 20170727
							RBL92	RBL93	RBL94	RBL95	RBL96	RBL97
[truncated: 1,543 more rows]

## Sheet: 20180104
							12B1	12B2	12B3	12B4	CHO1a	CHO2a	CHO3	CHO4	RBL100	RBL101	RBL102	RBL103	RBL104	RBL99
[truncated: 1,389 more rows]

[truncated: 3 more sheets: 20180717, 20180815, 20190703]
