# Supplementary material for: Lipidomic and biophysical homeostasis of mammalian membranes counteracts dietary lipid perturbations to maintain cellular fitness
Source: Nat Commun. 2020 Mar 12;11:1339. doi: 10.1038/s41467-020-15203-1 (PMC7067841; doi:10.1038/s41467-020-15203-1)
Supplement: Supplementary file 6 — Source Data [file 41467_2020_15203_MOESM6_ESM.xlsx]

## Sheet: Fig 1
Fig 1
A			B			C				D			E			F
untreated	DHA		untreated	AA		untreated	+AA	+DHA		5% CO heart	5% FO heart		5% CO heart	5% FO heart		5%CO Heart	5%FO Heart
1.87118	18.9032		9.25753	54.729		2.06	2.91	2.88		3.07331	40.1946		14.4	22.8		3.29	3.63
2.24436	23.0084		9.84852	51.2871		2.13	2.7	2.94		1.90522	33.9537		9.9	20.2		2.7	3.38
1.93888	26.0582		9.10491	41.464		2.03	2.87	3.11		0.390869	25.9963		4.7	14.9		1.98	2.89
1.93499	14.3152		9.57517	44.6699		2.14	2.76	2.35					7.2			2.62
0	13.4924		10.9676			1.96		2.26
0	19.079		9.43284			1.95		2.56
0.0894493			15.6839			2.12		2.76
0.894025			15.6298			2.2
0.132152			6.6601			1.89

## Sheet: Fig 2
Fig 2
A																					B			C			D														E
unsaturations/lipid (mol% GPL)	control									+AA				+DHA							control	+DHA		control	+AA			RBL		Neurons		MSC Undiff		MSC Osteo		MSC Adipo		CHO			unsaturations	5% CO heart			5% FO heart
0	4.9	4.7	5.1	2.1	6	3.9	6.7	7.8	5.9	13.4	11.8	15.1	10.4	10.5	5.6	9.7	10.7	11.1	11		1.97	2.02		1.8	0.567		unsaturations	Mean	SD	Mean	SD	Mean	SD	Mean	SD	Mean	SD	Mean	SD		0	6.7	7.6	6.3	11.3	12.4	14.3
1	43.4	41.7	42.4	40.4	39.8	38.6	36.3	36.8	39.3	20.2	26.9	22.3	26.1	31.6	38.6	31.5	38.5	40.5	37.5		2.02	1.87		1.84	0.526		0	1.86624	0.38169	1.46681	0.474858	1.27749	0.142948	1.39577	0.200992	1.51321	0.409939	1.63539	0.117605		1	15.4	28.2	26.6	20.2	23.4	30.7
2	28	28.1	29.1	32.3	32.5	36.9	26.6	22.7	32.1	7.8	9.2	8.2	12.1	15	15.2	14.3	24.4	22.7	19.8		1.94	1.89		1.77	1.14		2-5	0.650086	0.103907	0.748406	0.195457	0.781964	0.0588808	0.756516	0.117853	0.825107	0.030289	0.754739	0.0283929		2	18.7	19.6	25	9.6	9.8	10.2
3	5.8	6.4	6.6	7.9	6.4	7.7	9.3	8.8	11.7	1.9	0.6	1.7	3.5	4.2	3.6	3.5	3.4	4	4.3		2.05	1.61		1.88	0.83																3	4.5	5	7.9	1.9	1.3	1.7
4	6.9	7.2	7	7.4	7.4	6.6	12.7	11.8	6.5	36.4	36.7	29.5	27.9	11.2	8.4	9.2	4.8	5.1	4.6		1.96	1.56		1.6																	4	21	17	15.3	11	12.1	12.7
5	6.2	6.5	5.7	5.5	5.7	4.5	7.1	8.6	3.2	18	12.1	17.3	16.8	7.8	4.8	3.8	2.7	2.1	2.8		1.95	1.58		1.66																	5	25.1	17.5	13.8	5.4	6.7	4.5
6	3.2	3.5	3	2.9	1.6	1.6	1.3	2.8	1.1	2.4	2.6	4.3	2.6	11.4	14	16.2	6.7	6	10.3		2.11			1.56																	6	6.9	4.1	3.9	37.2	31.4	22.8
>6	1.6	1.8	1.2	1.5	0.6	0	0	0.7	0.2	0	0	1.6	0.4	8.3	9.9	11.8	8.9	8.5	9.7		2.17			1.65																	>6	1.7	1	1.2	3.3	3	3.2
																					1.88			1.74

## Sheet: Fig 3
Fig 3
A-C													D-F													G-I
DHA-containing lipids (mol% GPLs)													saturated lipids (lipids containing 0 total DB in combined two acyl chains; mol % of non-DHA-containing GPLs)													diunsaturated lipids (lipids containing 2 total DB in combined two acyl chains; mol % of non-DHA-containing GPLs)
	Time in culture (min)													Time in culture (min)													Time in culture (min)
	Time of DHA supplementation								Time of DHA washout					Time of DHA supplementation								Time of DHA washout					Time of DHA supplementation								Time of DHA washout
	0	0.5	1	2	4	24	48	72	96	120	144			0	0.5	1	2	4	24	48	72	96	120	144			0	0.5	1	2	4	24	48	72	96	120	144
Replicates	0.89		1.17	5	6.59	11.46		4.34					Replicates	7.9	4.42	7.5	7.1	7.7	10.8	8.5	8.4	9.8	8.1	5		Replicates	22.8		25.1	23.7	22.8	19.9	22.7	21.9	22.5	27.2	35.8
	0.13	0.25	1.18	2.2	4.32	11.17	13.44	13.49	6.42	0.71				5.9		4.5	4.8	5.6	11.9	10.7	12.8	8.9	4.7				32.1	32.1	32.2	30.9	31.1	27.3	28.1	26.2	28.6	33.5
	0	1.93	5	5.43	13.94	18.76								6.37	7.1	7.65	6.81	11.6	12.19								34.14	33.36	31	32.71	28.22	26.28
	1.59							16.88
	1.8							12.9
	1.48
	1.55							18.32
	0							18.46	6.63	1.26	0.39
	0

## Sheet: Fig 4
Fig 4
A			B				C								D																									E
mol% membrane lipids			cholesterol / protein (ng/ug); relative to untreated samples					cholesterol / protein (ng/ug); relative to untreated samples								SREBP2 / actin (rel. to time 0)								SREBP2 / actin (rel. to time 0)								SREBP2 / actin (rel. to time 0)									SREBP1 / actin (rel. to time 0)							SREBP1 / actin (rel. to time 0)
5%CO Heart	5%FO Heart		+DHA	+200nM bet	+DHA+betulin			Time of DHA supplementation (hr)								Mature (approx. 55kDa band)								Precursor (approx. 160kDa band)								Mature (approx. 68kDa band; shown in Suppl)									Mature (approx. 67kDa band)							Precursor (approx. 120kDa band)
17.97	28.59		1.16	1.04	0.91			0	1	2	4	24	72			Time of DHA supplementation (hr)								Time of DHA supplementation (hr)								Time of DHA supplementation (hr)									Time of DHA supplementation (hr)							Time of DHA supplementation (hr)
18.23	27.77		1.03	1.09	1.06		Replicates	1	1.21	1.56	1.76	1.43				0	0.5	1	2	4	24	72		0	0.5	1	2	4	24	72		0	0.5	1	2	4	24	72			0	0.5	1	2	4	24		0	0.5
	27.25		1.28	0.7	0.57			1	1.17	0.98	1.11	1.15	1.07		Replicates	1	1.74071	1.81216	1.75591		0.756037			1	1.95	1.51	1.21		1.36			1	2.30425	2.07824	2.6704		1.7057			Replicates	1		1.74	1.83	1.34	1.33		1
			1.62					1	0.97	1.43	1.18	1.38	1			1	2.05	2.49	2.16		2.48			1	1.49	1.26	0.77		1.67			1	1.54	2.62	2.55		2.25	1.62			1	1.86749	1.03904	0.764452				1	0.825647
			1.2					1	1.18	1.22	1.16	1.02	1.13			1	2.34	1.14			0.99			1	0.46	0.65	0.47		0.61			1	1.49577	2.50935	1.82513		1.24755				1	0.911306	1.75975	2.20399	1.92226	1.52624		1	1.76473
			1.56									1.16	1.62			1	1.86		1.02					1	1.48		1.89														1	0.873461	0.7031	0.49843	0.388516	0.214746
			1.09										1.2			1	1.5		2.6					1	0.45		0.49
			1.44										1.56			1		2.62	2.55		2.25	1.62		1		1.55	1.41		0.92	1.16
			1.07										1.09			1					2.5			1					0.7
			1										1.44			1					1.18			1	0.718883	0.698864	0.895365	1.44974	1.10126
			1.13													1	2.7	4.45	5.3	4.32	1.5
																1	1.54112	1.89069	1.32469	1.78333	0.952745
																1	1.81677	2.13157	2.26752	1.88822	1.31594
[truncated: 6 more columns]

## Sheet: Fig 5
Fig 4
A					B			D-E										F										G										I					J
GP (homogenized whole cells)					GP (homogenized whole cells)				- betulin				+ 200nM betulin						delta GP (from time = 0)										delta GP (from time = 0)														fluorescence (cps)
untreated	24hr DHA	24hr betulin	24hr DHA +betulin		WT	SRD12B		bins (GP inner membranes)	untreated	2hr DHA	4hr DHA	24hr DHA	200nM betulin	2hr DHA +betulin	4hr DHA +betulin	24hr DHA +betulin			- betulin				+ 200nM betulin						- betulin				+ 200nM betulin					untreated	DHA	betulin	DHA+ betulin		Time (sec)	untreated			DHA		betulin
0.1	0.092	0.121	0.098		-0.026	-0.056		-0.4	0	0.00025724	0	0	0	0	0	0			Time of DHA supplementation (hr)				Time of DHA supplementation (hr)						Time of DHA supplementation (hr)				Time of DHA supplementation (hr)					3.258	3.09	3.104	3.105		2.5	1775.39	1565.6	2244.05	2203.43	1760.62	2473.97
0.141	0.168	0.12	0.093		-0.019	-0.069		-0.389	0	0.00056593	0.00024795	0	0	0	0	0			0	2	4	24	0	2	4	24			0	2	4	24	0	2	4	24		3.123	3.11	3.088	3.017		6.5	7670.75	6012.88	8542.92	8481.7	7372.35	8724.65
0.112	0.134	0.124	0.099		-0.004			-0.378	0	0.00041159	0.00049591	0	0	0	0	0		Replicates	0	-0.030992	-0.030962	0.026348	0	-0.0442	-0.0425	-0.0284		Replicates	0	0.002	0.003	0.003	0	-0.011	-0.011	-0.015		3.208	3.21	3.25	3.17		10.5	13230.5	10721.7	14459.5	15113.5	13073	14865.8
0.092	0.16				-0.031	-0.049		-0.367	0	0.00056593	0.00024795	0	0	0	0	0			0	-0.00033	-0.0179	-0.00781	0	-0.0417	-0.0551	-0.0381			0	-0.004	0	0.025	0	-0.00192043	-0.00585693	-0.00329728		3.204	3.14	3.113	3.116		14.5	19132.2	15126	19868.2	20983	19013.2	21402
0.152	0.13							-0.356	0	0.00041159	0.00037193	0	0	0	0	0			0	-0.0349	-0.0457	-0.0229	0	-0.04607	-0.04434	-0.03718			0	0.00233		-0.00158	0		-0.0176573	-0.0215156							18.5	25502.5	19879.8	26210.5	27550.8	25501.8	27685.2
0.143	0.136							-0.345	0	0.00066883	0.00012398	0	0	0	0	0			0	-0.0213	-0.0025	-0.0047							0		0.00965	0.00805687	0	-0.008	-0.004	-0.011							22.5	31065	24842.2	32278.8	33880.2	32307.5	33301
								-0.334	5.89518e-05	0.00056593	0.00024795	0	0	0	0	0													0	0.007	0.01	0.002											26.5	37304.5	29830.2	38094	40337.2	38074.5	39701.8
								-0.323	0	0.00092607	0.00037193	0	0	0	0	0																											30.5	43619.2	34537	43552.5	46487.8	44391.8	45910.8
								-0.312	0	0.00087462	0.00049591	0	0	0	0	0																											34.5	49826.8	39393.2	49915.5	52661.8	50144.8	53162.8
								-0.301	0	0.00082317	0.00049591	0	0	0	0	0																											38.5	55512.8	43798.5	55713.2	58594.5	56388.8	59897.2
								-0.29	0	0.00108041	0.00061989	0	0	0	0	0																											42.5	61812.8	48360.5	61648.8	64745.5	62371.2	65600.8
								-0.279	5.89518e-05	0.00144055	0.00099182	0	0	0	0	0																											46.5	67495.5	53054.2	68226	71001.8	68381.2	72162.8
								-0.268	0	0.00113186	0.00037193	0	0	0	0	0																											50.5	73402	58218.8	73841.8	78097	73472.2	77889.8
								-0.257	0	0.00118331	0.00099182	0	0	0	0	0																											54.5	78710.5	63087.5	79267.5	83938.5	78414.8	83378.5
								-0.246	0	0.00133765	0.00099182	0	0	0	0	0																											58.5	85198.5	67905	85356.5	90525.8	84013.5	88707.2
								-0.235	0.000117904	0.00195503	0.00123977	0	0	0	0	0																											62.5	90683.5	72665.8	90832.5	96350.5	90146.5	93912
								-0.224	5.89518e-05	0.00236662	0.00123977	0	0	0	0	0																											66.5	96798.2	76827	96906	102710	95928	99208.8
								-0.213	0	0.001492	0.00223159	0.00056338	0	0	0	0																											70.5	102974	81175.5	102862	108730	102218	105284
								-0.202	5.89518e-05	0.00195503	0.0016117	0	0	0	7.268e-05	0																											74.5	108496	85860.2	109078	114914	108176	110371
								-0.191	5.89518e-05	0.00180069	0.00148773	0	0	0	0	0																											78.5	114613	91103.5	114667	120025	114048	115866
								-0.18	5.89518e-05	0.00210938	0.00173568	0	0	0	0	0																											82.5	120474	95129.8	120490	126370	120280	123048
								-0.169	5.89518e-05	0.00185214	0.00235557	0	0	0	7.268e-05	0																											86.5	126308	99804.8	125401	131802	127646	129021
								-0.158	0.000176856	0.00329269	0.00260352	0	0	0	0	0.00024814																											90.5	132209	105698	131086	137867	134534	132684
								-0.147	0.000176856	0.00370428	0.00173568	0	0	0	0.0003634	0.00012407																											94.5	137246	110889	135908	143385	140324	137382
								-0.136	0.000176856	0.00329269	0.00322341	0.00056338	0	0	0.00014536	0																											98.5	143015	115274	139917	149468	146846	144352
								-0.125	0.000117904	0.00360138	0.00297545	0	0	0	0	0																											102.5	148880	119270	145895	155200	152563	148824
								-0.114	0.000235807	0.00468179	0.00359534	0	0	0	0.00043608	0																											106.5	154408	122984	151483	160629	158545	154907
								-0.103	0.000294759	0.00504193	0.00495909	0.00056338	0	0	0.00050876	0.00037221																											110.5	160136	126180	155446	166122	164732	160919
								-0.092	0.000471615	0.00473324	0.00384329	0.00112676	0.000149321	0	0.00043608	0.00024814																											114.5	165728	131662	159822	171849	169750	167188
								-0.081	0.00100218	0.00468179	0.00657079	0.00056338	0.000149321	0	0.00079948	0.00074442																											118.5	170846	136473	164854	176910	174918	172548
								-0.07	0.00064847	0.00648248	0.00533102	0.00169014	0	0	0.00050876	0.00062035																											122.5	176959	140363	169342	182431	179055	177926
								-0.059	0.00100218	0.00679117	0.00694272	0.00225352	0.000447962	0	0.00159895	0.00111663																											126.5	182243	144437	173918	187773	184941	182120
								-0.048	0.00123799	0.00694552	0.00855443	0	0.000597282	0	0.00152627	0.00210918																											130.5	187805	148614	178692	193242	190650	188686
								-0.037	0.00123799	0.00782014	0.00743863	0.00112676	0.000895924	0	0.00283451	0.00186104																											134.5	193150	153348	183925	198667	197311	194872
								-0.026	0.00165065	0.00946648	0.00793454	0.00225352	0.00104524	0	0.00239843	0.00347395																											138.5	198779	157021	187979	204581	201971	199807
								-0.015	0.00224017	0.00869476	0.0086784	0.00225352	0.00134388	0	0.00334327	0.00397022																											142.5	204264	161425	192898	209424	207083	204942
								-0.004	0.00300654	0.0117816	0.00793454	0.00338028	0.00253845	0.0054225	0.0106112	0.0122829																											146.5	209296	165506	198128	215625	213786	210357
								0.007	0.00341921	0.00998096	0.0111579	0.0028169	0.00268777	0.0117488	0.0148993	0.0168735																											150.5	214602	167863	202397	220328	220029	213812
								0.018	0.00400873	0.0112157	0.0127697	0.00732394	0.00238913	0.0169453	0.016789	0.0187345																											154.5	220350	171427	207543	225396	225575	217646
								0.029	0.00565938	0.0128621	0.0145053	0.0123944	0.00597282	0.0167194	0.0192601	0.023201																											158.5	225823	174507	211633	230871	230592	221926
								0.04	0.00624889	0.0150229	0.0148773	0.0101408	0.00567418	0.0192047	0.0272549	0.0222084																											162.5	231326	179159	215894	236230	235852	226426
								0.051	0.00837116	0.0158461	0.0171088	0.00788732	0.00746603	0.02169	0.0311069	0.0292804																											166.5	236865	183628	220097	240898	241320	232756
								0.062	0.0095502	0.0162576	0.0204562	0.0157747	0.0110497	0.0268866	0.0393197	0.033871																											170.5	242320	186576	223661	245606	247787	238418
								0.073	0.0121441	0.0186757	0.0241756	0.0169014	0.0150814	0.0336647	0.0451341	0.0411911																											174.5	247677	191533	228187	250641	253195	243574
								0.084	0.0165655	0.0201677	0.021572	0.011831	0.0152307	0.0356981	0.0496402	0.0450372																											178.5	252689	195774	231965	255092	258874	247777
								0.095	0.0187467	0.0211452	0.0308703	0.0219718	0.0197103	0.0447357	0.0583618	0.0542184
								0.106	0.0215174	0.0216083	0.0295066	0.0304225	0.0258325	0.0551288	0.0580711	0.051861
								0.117	0.0265283	0.0229459	0.0358294	0.0292958	0.0301628	0.0657478	0.0664292	0.0599256
								0.128	0.0326593	0.0282966	0.0364493	0.0388732	0.0340451	0.0573882	0.0628679	0.0655087
								0.139	0.0357248	0.0260843	0.0452517	0.0473239	0.0421084	0.0612291	0.0620685	0.062531
								0.15	0.0414431	0.0299943	0.0428961	0.044507	0.0489772	0.0623588	0.0561814	0.0641439
								0.161	0.0423274	0.0311262	0.0474833	0.0653521	0.0528595	0.0632625	0.0532742	0.062407
								0.172	0.0454519	0.0320008	0.0463675	0.0602817	0.0583844	0.0600994	0.0521114	0.0544665
								0.183	0.0491069	0.0336986	0.0462435	0.0642254	0.0648051	0.0573882	0.0452794	0.0509926
								0.194	0.0497553	0.0339559	0.0407885	0.0692958	0.0670449	0.0490285	0.0412094	0.0425558
								0.205	0.0524082	0.0340073	0.0420283	0.0597183	0.0710766	0.0553547	0.0400465	0.0377171
								0.216	0.0512291	0.033853	0.0348376	0.0535211	0.0634613	0.036376	0.0313249	0.0289082
								0.227	0.0495785	0.0330812	0.0334738	0.0653521	0.0594296	0.0350203	0.0269642	0.0290323
								0.238	0.0476331	0.0326697	0.0313662	0.0507042	0.054502	0.0320831	0.0215859	0.0207196
								0.249	0.0429169	0.0327725	0.0282668	0.0343662	0.0480812	0.0221419	0.0159168	0.0177419
								0.26	0.0431527	0.0296342	0.0226878	0.0366197	0.0419591	0.0178491	0.012937	0.0114144
								0.271	0.0370807	0.0280393	0.0230598	0.0225352	0.0344931	0.0140081	0.00835817	0.0102978
								0.282	0.0341921	0.0247981	0.0192165	0.0242253	0.0295655	0.00858563	0.00508758	0.00645161
								0.293	0.0322467	0.0242836	0.0158691	0.0202817	0.0204569	0.00587438	0.0046515	0.00409429
								0.304	0.0287685	0.0242836	0.0135135	0.0129578	0.0170225	0.00248531	0.00261647	0.00260546
								0.315	0.0239934	0.0212996	0.0146293	0.0101408	0.0140361	0.00248531	0.00159895	0.00198511
								0.326	0.0223427	0.0201163	0.0126457	0.0101408	0.00851127	0.00203344	0.00094484	0.00099256
								0.337	0.0181572	0.0168236	0.00967022	0.00507042	0.00642079	0.00067781	0.00079948	0.00049628
								0.348	0.0143253	0.0180069	0.00818249	0.00450704	0.00612214	0	0.00058144	0.00086849
								0.359	0.0104934	0.0147656	0.00669477	0.00619718	0.00268777	0.00067781	0.0007268	0.00037221
								0.37	0.0112008	0.0125534	0.00743863	0.00507042	0.00223981	0	0.00029072	0
								0.381	0.00860697	0.0117302	0.00557897	0.00112676	0.00134388	0	0.00021804	0
								0.392	0.00707422	0.0107012	0.00359534	0.00112676	0.000895924	0	7.268e-05	0
								0.403	0.0047751	0.00828317	0.00347136	0.00056338	0.000746603	0	0	0.00012407
								0.414	0.00394977	0.00828317	0.00334738	0.00112676	0	0	7.268e-05	0
								0.425	0.00259388	0.00555641	0.00247954	0.00056338	0.000149321	0	0.00014536	0
								0.436	0.00271178	0.00509338	0.00347136	0	0	0	0	0
								0.447	0.00194541	0.00401296	0.00210761	0	0	0	0	0
								0.458	0.00188646	0.00416731	0.00223159	0.00056338	0	0	0	0
								0.469	0.000884278	0.00411586	0.00185966	0	0.000149321	0	0	0
								0.48	0.000707422	0.00257241	0.00173568	0.00056338	0	0	0	0
								0.491	0.000235807	0.00210938	0.00123977	0	0	0	7.268e-05	0
								0.502	0.000294759	0.00221228	0.00099182	0	0	0	7.268e-05	0
								0.513	0.000412663	0.00267531	0.00123977	0	0	0	0	0
								0.524	0.000235807	0.0015949	0.00099182	0	0	0	0	0
								0.535	5.89518e-05	0.00154345	0	0	0	0	0	0
								0.546	5.89518e-05	0.0013891	0.00074386	0	0	0	0	0
								0.557	0.000117904	0.00087462	0.00024795	0	0	0	0	0
								0.568	5.89518e-05	0.00097752	0.00061989	0	0	0	0	0
								0.579	0	0.00072028	0.00024795	0	0	0	0	0
								0.59	0	0.00077172	0.00024795	0	0	0	0	0
								0.601	0	0.00041159	0	0	0	0	0	0
								0.612	0	0.00041159	0.00012398	0	0	0	0	0
								0.623	0	0.00030869	0	0	0	0	0	0
								0.634	0.000117904	0.00025724	0	0	0	0	0	0
								0.645	0	0.00015434	0	0	0	0	0	0
								0.656	5.89518e-05	5.1448e-05	0.00012398	0	0	0	0	0
								0.667	5.89518e-05	0.00025724	0	0	0	0	0	0
								0.678	0	0.0001029	0.00012398	0	0	0	0	0
								0.689	0	0	0	0	0	0	0	0
[truncated: 10 more columns]

## Sheet: Fig 6
Fig 6
A						B						C													D			E
DHA	200nM betulin	500nM betulin	DHA +200nM betulin	DHA +500nM betulin		DHA	200nM betulin	500nM betulin	DHA +200nM betulin	DHA +500nM betulin		SRD12B						WT CHO							SRD 12B	WT CHO		untreated	DHA	500nM betulin	DHA +500nM betulin
0.959	0.923	0.793	0.593	0.351		0.46	1.15	1.2	2	5.59		uM DHA						uM DHA							1.82677	0.600683		2.85	4.83	3.83	5.37
0.92	1.088	0.982	0.869	0.666538		1	1	2	2.16	2.5		0	20	40	80	160	320	0	20	40	80	160	320		2.31858	0.701176		1.2	2.6	2.7	4.3
0.932	0.904	1.075	0.637	0.86		1	0.66	1	3.33	2.1		1	1.01934	0.947592	0.707212	0.736371	0.68057	1	0.982676	1.00504	0.997638	0.931842	0.905926		3.01053	1.2		2.4	3.1	2.1	5.8
0.852		0.81		0.676		0.57	1	1.9	0.95	2		1	0.874138	0.846385	0.764505	0.619737	0.501867	1	1.28533	1.25577	1.30222	1.13668	0.788731
0.86		0.845		0.474		1.58		1.42				1	0.817115	0.76233	0.655609	0.567986	0.508154	1	1.11075	1.24136	1.33827	1.28683	1.30342
0.91						1.21						1	1.095		0.718			1	1.15771	1.06779	1.20427	1.06422	1.19462
												1			0.86			1	1.2	1.06	0.73	0.61	0.08
												1			0.4

## Sheet: Fig S1
Fig S1
	untreated										DHA-supplemented
RBL	1.59195	1.79269	1.48332	1.5471	0	0	0	0.672461	0.132152		16.8763	18.3215	21.254	12.9018	4.18857	13.3624	18.014
CHO	1.70999	2.82842									15.5837	15.7216
Neurons	0.721707	1.42165	2.13	2.39							9.25877	8.87184	13.27	15.84
MSC Undiff	1.45	1.35	1.56								12.6	12.35	10.2
MSC Osteo	2.67	4.04	1.54								23.51	14.6	18.34
MSC Adipo	1.69	1.55	1.55								10.47	8.63	9.76

## Sheet: Fig S2
A			B			C																			D																			E
control	+PA		control	+OA		class	untreated									PA				OA					lip. unsat	untreated									+PA				+OA					lip length	untreated
34.3624	32.1252		61.2095	60.8398		PA	0.42	0.45	0.15	0.2	0	0	0.61	0.7	0	0.03	0	0.69	0.3	0	0.03	0.25	0.09		0	4.9	4.7	5.1	2.1	6	3.9	6.7	7.8	5.9	5.4	4.8	5.8	4.9	6.9	5.6	6.8	4.7		28	0.5	0.4	0.6	0.4	0.4
33.588	30.1782		60.04	61.334		PC	55.54	54.98	56.26	65.47	62.17	61.17	44.67	42.16	46.38	58.59	59.31	43.2	41.08	59.32	61.35	54.19	71.18		1	43.4	41.7	42.4	40.4	39.8	38.6	36.3	36.8	39.3	38	40.3	38.2	41.4	37.7	38	31.9	42.6		30	4.6	5.1	5.7	2.6	3.9
33.7106	41.1476		58.7517	58.362		PC O-	2.28	2.17	2.27	4.73	4.68	3.8	12.68	11.61	9.87	5.19	3.67	14.74	11.17	3.56	3.53	0.6	6.33		2	28	28.1	29.1	32.3	32.5	36.9	26.6	22.7	32.1	31.3	36.9	23.3	26.7	34.2	31.2	29.9	31.1		32	15.9	16.2	17.6	16.7	20.5
34.4146	37.4918		62.1304	68.5465		PE	16.2	16.77	15.25	9.4	13.28	16.04	9.94	8.24	10.03	11.55	16.61	10.14	9.85	17.53	15.31	17.41	6.28		3	5.8	6.4	6.6	7.9	6.4	7.7	9.3	8.8	11.7	7.3	7.1	9.1	8.6	6.2	7.4	8.7	6.2		34	28.5	27.2	27.9	31.9	30.5
32.7225			58.7904			PE O-	10.33	11.02	8.85	8.61	11.19	9.52	10.89	13	10.02	13.31	10.49	12.96	15.03	8.76	9.07	7.98	6.05		4	6.9	7.2	7	7.4	7.4	6.6	12.7	11.8	6.5	8.8	5.6	14.5	11	9	9	13.1	5.7		36	32	31.7	31.1	29.3	28.3
29.8158			63.2291			PG	0.92	0.81	0.78	0.32	0.28	0.29	0.94	1.47	0.6	0.32	0.35	1.26	1.61	0.2	0.25	0.3	0.2		5	6.2	6.5	5.7	5.5	5.7	4.5	7.1	8.6	3.2	6.7	3.3	7.8	6.1	4.5	5.8	5.5	4.6		38	12.8	13.5	12	13.7	13.9
33.8689			55.3216			PI	6.61	6.35	6.99	6.03	4.62	5.12	7.79	6.81	10.6	6.06	5.46	7.12	8.19	6.89	6.45	9.31	4.28		6	3.2	3.5	3	2.9	1.6	1.6	1.3	2.8	1.1	2	1.9	1.4	1.4	1.4	2.4	3.3	4		40	5.4	5.7	4.7	5	2.5
33.1393			56.1494			PS	7.7	7.43	9.44	5.24	3.77	4.06	12.47	16	12.49	4.95	4.11	9.89	12.77	3.74	4	9.95	5.59		>6	1.6	1.8	1.2	1.5	0.6	0	0	0.7	0.2	0.6	0	0	0	0	0.5	0.8	1.2		42	0.3	0.2	0.3	0.5	0
33.5229			60.9545
[truncated: 12 more columns]

## Sheet: Fig S3
Fig S3
uM DHA	RBL (% viability)
0.1	1	1	1	1	1	1	1	1
20	0.838816	0.931855	0.95	0.85	0.86	0.92	0.91	1.23139
40	0.941724	1.03564						0.995402
80
160	0.725057	0.925802
320	0.301203	0.75116

## Sheet: Fig S4
Fig S4
SCD1	SCD2
0.42	0.52
0.429283	0.24
0.99	0.56
0.59
0.59

[truncated: 8 more sheets: Fig S5, Fig S6, Fig S7, Fig S8, Fig S9, Fig S10, Fig S11, Fig S12]
